# Supplementary material for: Synaptotagmin-13 orchestrates pancreatic endocrine cell egression and islet morphogenesis
Source: Nat Commun. 2022 Aug 4;13:4540. doi: 10.1038/s41467-022-31862-8 (PMC9352765; doi:10.1038/s41467-022-31862-8)
Supplement: Supplementary file 3 — Supplementary Data 1 [file 41467_2022_31862_MOESM3_ESM.xlsx]

## Sheet: Genotyping primers
Mouse line	Anneling temperature	Band (bp)	Sequence
Syt13 Flox	64°C	WT 243	GTGAGGAGAGGTTGGAATAG
		HOM 392	TATCTGTCTGTCTGCCTGTCTG
Syt13 FD	55°C	WT 1000	GTGAGGAGAGGTTGGAATAG
		KO 300	GTCTATGCCACACAGCAAGC
NVF	62°C	WT 404	CTTCCCGGATGACGCCAAACTTAC
		HOM 330	TCGCCCTTGCTCACCATTCTAGAC
			AGATGCTTGAGAGCCTCCACTACC
Ins1-Cre	60°C	Positive 280	CCTGGCGATCCCTGAACATGTCCT
			TGGACTATAAAGCTGGTGGGCAT
Ngn3-Cre	60°C	Positive 100	GTA GGT GGA AAT TCT AGC ATC ATC C
			GCG GTC TGG CAG TAA AAA CTA TC
			GTG AAA CAG CAT TGC TGT CAC TT
			CTA GGC CAC AGA ATT GAA AGA TCT
ROSA26-mTmG	58°C	WT 330	CTCTGCTGCCTCCTGGCTTCT
		HOM 250	CGAGGCGGATCACAAGCAATA
			TCAATGGGCGGGGGTCGTT

## Sheet: Generated constructs
Plasmid name	Vector	Insert DNA	Species	Protein (aa) size of the insert	5’ seq primer	3’ seq primer
pCAG-Syt13-myc	pCAG	Syt13 ORF	Mouse	438	GTCGCGGCCGCGCCACCATGGTGCTGTCGGTGCCTGTGATCG	CGCGGCTAGCCTACAGATCCTCTTCAGAGATGAGTTTCTGCTCTCCTCCCAGGTGCAGTTGGTGCCACATGGCG
pCAG-Syt13-TAP	pCAG	Syt13 ORF, TAP-tag	Mouse	477	GTCGCGGCCGCGCCACCATGGTGCTGTCGGTGCCTGTGATCG	GCGGCTAGCTCAATCGATAAGCTTCTTCTCGAACTGGG
pCAG-Syt13-∆C2A-TAP	pCAG	Syt13-∆C2A ORF; TAP-tag	Mouse	395	AATCTAATCTATTGGCGGCCGCGCCACCATGG	GCGGCTAGCTCAATCGATAAGCTTCTTCTCGAACTGGG
pCAG-Syt13-∆C2B-TAP	pCAG	Syt13-∆C2B ORF; TAP-tag	Mouse	374	AATCTAATCTATTGGCGGCCGCGCCACCATGG	GCGGCTAGCTCAATCGATAAGCTTCTTCTCGAACTGGG
pCAG-Syt13-Venus	pCAG	Syt13 ORF; Venus	Mouse	669	GTCGCGGCCGCGCCACCATGGTGCTGTCGGTGCCTGTGATCG	CTAGCTAGCTCACTTGTACAGCTCGTCCATGCCGAGAG
pCAG-Syt13-∆C2A-Venus	pCAG	Syt13-∆C2A ORF; Venus	Mouse	587	AATCTAATCTATTGGCGGCCGCGCCACCATGG	AGAGGCTAGCTCACTTGTACAGCTCGTCCATGC
pCAG-Syt13-∆C2B-Venus	pCAG	Syt13-∆C2B ORF; Venus	Mouse	566	AATCTAATCTATTGGCGGCCGCGCCACCATGG	AGAGGCTAGCTCACTTGTACAGCTCGTCCATGC
pCAG-Syt13	pCAG	Syt13 ORF	Canine	426	ATAAGCGGCCGCATGGTGCTGTCGGTG	TGCTTAGCTAGCCTACAGATGCAGCTGGTGCC
pCAG-Syt13-BirA	pCAG	Syt13 ORF; BirA-HA-tag	Canine, E-coli	756	ATAAGCGGCCGCATGGTGCTGTCGGTG	GTCGCTAGCCCGGTACATCGTAAGGGTAAGCCTTCT
pGEX-6P-1-Syt13-C2AB-myc	pGEX-6P-1	Syt13 C2A and C2B ORF; Myc-tag	Mouse	402	GACGTCGACTATTGCTGCCGCGGGACCGTGAG	CACGCGGCCGCCTACAGATCCTCTTCAGAGATGAGTTTCTGCTCTCCTCCCAGGTGCAGTTGGTGCCACATGGCGATCTGCCG
pGEX-6P-1-Syt13-C2A-myc	pGEX-6P-1	Syt13 C2A ORF; Myc-tag	Mouse	258	GACGTCGACTGTTATTTGTGACAAGCCTGGAAGCTGTCACC	CACGCGGCCGCCTACAGATCCTCTTCAGAGATGAGTTTCTGCTCTCCTCCCTTTGCTGTGGTCTTCAGCTC
pGEX-6P-1-Syt13-C2B-myc	pGEX-6P-1	Syt13 C2B ORF; Myc-tag	Mouse	152	GACGTCGACTAGGGGAGGTCCTTCTGTCAATCAGCTAC	CACGCGGCCGCCTACAGATCCTCTTCAGAGATGAGTTTCTGCTCTCCTCCCAGGTGCAGTTGGTGCCACATGGCGATCTGCCG

## Sheet: Antibody list
Primary antibody	Company	Order Number	WB (Dilution)	IHC / IF (Dilution)	Monoclonal	Reference
Actin	BD	612656	5000-01-01	-	Clone C4	Carim S.C et al., Curr Biol. 29(5):775-789.e7 (2019); Hegde et al., Elife.8:e46551 (2019)
Tubulin-alpha	Sigma	T6199		1-200	Clone DM1A	Dutcher, S.K., et al., Curr. Opin. Cell Biol., 13, 49-54 (2001)
Tubulin-Acetylated	Sigma	T7451		1-200	Clone 6-11B-1	Morales, M., and Fifkova, E., Cell Tissue Res., 265, 415-423 (1991)
Flag	Sigma	F7425	1-1000	1-500	Polyclonal	Xiao Xia Cong et al. Cell death and differentiation, 27(8), 2344-2362 (2020)
GFP	Aves Labs	GFP-1020	-	1-1000	Polyclonal	Zhenyu Chen et al., Stem Cell Reports. 10.1016/j.stemcr.2018.09.014 (2018)
FOXA2 (HNF-3β) (D56D)	Cell signaling	8186S	-	1-300	Clone D56D6	Bastidas-Ponce et al., Mol Metab;6(6):524-534 (2017)
Sst	Invitrogen	MA5-16987	-	1-300	Clone YC7	Parajuli et al., Life Sci Alliance; 3(6):e201900573 (2020)
Myc c- clone 9E10	Sigma	M4439	-	1-250	Clone 9E10	Marta G Del Barrio et al. Development, 134(19), 3427-3436 (2007)
Ezrin (clone 3C12)	Sigma	E8897	4000-01-01	1-500	Clone 3C12	Iben R Veland et al. PloS one, 8(4), e60193-e60193 (2013)
PDX1 ( D59H3 )	Cell Signaling	5679	-	1-300	Clone D59H3	Bastidas-Ponce et al., Mol Metab;6(6):524-534 (2017)
NKX6.1	R&D systems	AF5857	-	1-300	Polyclonal	Burtscher et al., Int J Mol Sci; 22(7):3434 (2021)
CD49f	BD	555734	-	1-300	Clone GoH3 (RUO)	Bakthi et al., Mol Metab.30:16-29 (2019)
SOX9	Millipore	AB5535	-	1-300	Polyclonal	Saha, S.K., et al. Nature. 513(7516):110-114 (2014)
Tubulin clone YL1/2 (Tyr-Tub)	Millipore	MAB1864	-	1-200	Clone YL1/2	Nakaya, Y., et al. Nat. Cell Biol. 10(7):765-775 (2008).
Glucagon	Bio-Rad	4660-1140	-	1-300	Polyclonal	Li et al., BMC Dev Biol. 10: 19 (2010)
Glucagon	TAKARA	M182	-	3500-01-01	Polyclonal	Sachs et al., Nat Metab; 2(2):192-209 (2020)
SYT13	Abcam	ab154695	-	1-300	Polyclonal
c-Myc	Sigma	C3956	-	1-100	Polyclonal	Huasheng Yu et al. eLife, 8 (2019)
Cadherin - E (DECMA-1)	Hybridoma	Kremmer	-	1-300	Clone Decma-1	Bakthi et al., Mol Metab.30:16-29 (2019)
Insulin (C27C9)	Cell signaling	3014	-	1-300	Clone C27C9	Sachs et al., Nat Metab; 2(2):192-209 (2020)
EBP50/NHERF1	Abcam	ab3452	1-500	-	Polyclonal	Bakthi et al., Mol Metab.30:16-29 (2019)
Insulin	Bio-Rad	5330-0104G	-	1-300	Polyclonal	Sachs et al., Nat Metab; 2(2):192-209 (2020)
NF2 / Merlin	Abcam	ab88957	1-500	-	Clone AF1G4	Zhou et al., J Cell Physiol., 237:815-823 (2022)
Laminin	Sigma	L9393	-	1-300	Polyclonal	Sarassunta Ucci et al. International journal of molecular sciences, 20(22) (2019)
HRS (D7T5N) (HGS)	Cell signaling	15087	1-1000	-	Clone D7T5N	Tan, X. et al. EMBO J 34, 475-90 (2015)
Integrin beta 4	Abcam	ab25254	-	1-200	Clone [346-11A	Kato et al., Sci Rep. 9(1):7640 (2019)
Pdx1	R&D Systems	AF2419	-	1-300	Polyclonal	Liu et al., Nature Communications;12(1):3330 (2021)
ParD6B	Santa Cruz	sc-166405	-	1-100	Clone B-10	Zhu et al., Elife 10:e65068 (2021)
Chromogranin A (Chr-A)	Immunostar	20086	-	1-300	Polyclonal	He et al., Cell Rep. 36(10): 109674 (2021)
Tubulin beta III	Abcam	ab18207		1-200	Polyclonal	Zhang et al. FEBS Open Bio 11:300-311 (2021)
Caveolin-1 (D46G3)	Cell signaling	3267T	1-1000		Clone D46G3	Xuemeng Shi, et. al. J Mol Cell Biol(2022)
Rab5A (E6N8S)	Cell signaling	46449T	1-1000		Clone E6N8S	Nanaka Kaneshiro, et. al. iScience (2022)
Rab7 (D95F2)	Cell signaling	9367T	1-1000		Clone D95F2	Yang Liu, et. al. Front Genet (2022)
Rab11 (D4F5)	Cell signaling	5589T	1-1000		Clone D4F5	Clément Auger, et. al. Int J Mol Sci (2022)
Collagen Type IV	Millipore	AB769	-	1-200	Polyclonal	Daley et al., Dev Dyn; 240(9):2069-83 (2011)
Tubulin-alpha-Glu	Synaptic sytems	302011		1-200	Clone 1D5	Van der Heiden et al., Dev Dyn. 235(1):19-28 (2006)
KRT8 (TROMA-I)	Hybridoma	Kremmer	-	1-500	Clone Troma 1	Strunz et al., Nat Commun 11, 3559 (2020)
GM130	BD	610822		1-300	Clone 35/GM130 (RUO)	Marra et al., Nat Cell Biol. 3(12):1101-1113 (2001)
LAMP1	BIOMOL	VAM-EN001		1-100	Clone H4A3	Dai et al., Nat Commun 10, 3699 (2019).
PKC ζ	Santa Cruz	sc-21617	1-500	1-300	Polyclonal	Bakthi et al., Mol Metab.30:16-29 (2019)
Ngn3	Gifted by Maike Sander and Helena Edlund			1-1000	Polyclonal	Bastidas-Ponce et al., Development, 146(12):dev173849 (2019)
EEA1	NEB	2411S	-	1-100	Polyclonal	Fernbach et al.,Cell Rep. 38(12):110549 (2022)
Vimentin	Abcam	ab92547	-	1-300	Clone EPR3776	Wu et al., Clin Hemorheol Microcirc. 2021.
Paxillin	Abcam	ab32084	-	1-200	Clone Y113	Kilinc et al., Mol Biol Cell. 32(5):402-412.(2021)
Secondary antibody (anti-)	Company	Order Number	Label	Dilution
Chicken	Dianova	703-225-155	Cy™2	1-800
Rat	Life Technologies	A-21208	Alexa Flour® 488	1-800
Rat	Dianova	712-165-153	Cy™3	1-800
Rat	Dianova	712-605-150	Alexa Flour® 647	1-800
Rabbit	Invitrogen	A11055	Alexa Flour® 488	1-800
Rabbit	Invitrogen	A21206	Alexa Flour® 555	1-800
Rabbit	Dianova	A31573	Alexa Flour® 647	1-800
Guinea pig	Dianova	706-545-148	Alexa Flour® 488	1-800
Guinea pig	Dianova/Jackson	706-165-148	Cy™3	1-800
Guinea pig	Dianova	706-495-148	Alexa Flour® 649	1-800
Goat	Invitrogen	A21432	Alexa Flour® 555	1-800
Goat	Invitrogen	A21082	Alexa Flour® 633	1-800
Mouse	Invitrogen	A21202	Alexa Flour® 488	1-800
Mouse	Invitrogen	A31570	Alexa Flour® 555	1-800
Phalloidin	Invitrogen	A22283	Alexa Flour® 546	1-200
SiR-Actin	Cytoskeleton, Inc.	CY-SC001	Alexa Flour® 647	1-1000
Mouse	Dianova	715-175-151	Cy™5	1-400
Mouse	Dianova/Jackson	DAB-087641	IgG (H+L), HRP	1:5000
Rabbit	Dianova/Jackson	DAB-087729	IgG (H+L), HRP	1:5000
Mouse	Dianova/Jackson	115-035-146	IgG (H+L), HRP	1:5000
Rabbit	Dianova/Jackson	111-035-144	IgG (H+L), HRP	1:5000
Mouse	Cell signaling	7076P2	IgG (H+L), HRP	1:2000
Rabbit	Cell signaling	7074P2	IgG (H+L), HRP	1:2000
Biotin	Life Technologies	21126	Streptavidin, HRP- Conjugated	1:10000
Dolichos Biflorus Agglutinin (DBA)	Vector Labaratories	FL-1031	Alexa Fluor 488	1-200

## Sheet: qPCR probes
	Gene	TaqMan® Primer Prob ID
	Ngn3	Mm00437606-s1
	Pax4	Mm01159036_m1
	Arx	Mm00545903_m1
	GAPDH	Mm99999915_g1
	RNA18S	Mm03928990_g1
