# Supplementary material for: Synaptotagmin-13 orchestrates pancreatic endocrine cell egression and islet morphogenesis
Source: Nat Commun. 2022 Aug 4;13:4540. doi: 10.1038/s41467-022-31862-8 (PMC9352765; doi:10.1038/s41467-022-31862-8)
Supplement: Supplementary file 4 — Supplementary Data 2 [file 41467_2022_31862_MOESM4_ESM.xlsx]

## Sheet: Syt13_low EP genes
	Names	Scores	log foldchange	p-value	adjusted p-value
0	Spp1	18.172	2.92562	8.5292e-61	1.77109e-57			Genes upregulated in Syt13low Ngn3high cell when compared to Syt13high Ngn3high cells
1	Mgst1	17.6206	1.68451	1.36654e-58	2.12822e-55
2	Vim	17.2617	1.96808	5.9971e-56	6.22649e-53
3	Krt18	17.1229	1.67828	1.02445e-55	9.8182e-53
4	Anxa2	17.0755	2.47291	1.0109e-53	6.99715e-51
5	Gsta3	16.6405	2.19962	6.63974e-52	4.13623e-49
6	Cldn3	15.9961	2.05628	1.24465e-48	6.10942e-46
7	1700011H14Rik	15.4069	2.91672	4.76549e-45	1.85541e-42
8	Acot1	14.8491	1.48829	6.32892e-44	2.31918e-41
9	Cxcl12	14.7248	2.68803	5.40586e-42	1.53072e-39
10	Tmem171	14.5337	2.04433	1.12683e-41	3.052e-39
11	Bex4	14.5279	1.34256	3.22196e-42	9.33545e-40
12	Grin3a	13.8989	2.02669	1.37567e-38	3.34485e-36
13	Tinagl1	13.5246	2.0688	9.52508e-37	2.01141e-34
14	Atp1b1	13.4293	1.62994	1.95048e-36	4.05018e-34
15	Adamts1	13.4174	2.52809	6.70579e-36	1.32615e-33
16	Aldh1b1	13.3287	1.32609	2.04201e-36	4.17072e-34
17	Cmtm8	13.2497	2.78402	3.63681e-35	6.86531e-33
18	Akr1c19	12.9852	1.86807	2.03772e-34	3.78925e-32
19	Rbp1	12.8453	1.26511	3.51822e-34	6.4461e-32
20	Smtnl2	12.7875	2.23224	3.23797e-33	5.45161e-31
21	Nit2	12.7089	1.22496	1.63439e-33	2.868e-31
22	Cyba	12.5373	1.24808	8.27481e-33	1.35652e-30
23	Galk1	12.5267	1.83613	2.88489e-32	4.43738e-30
24	Dbi	12.5073	1.11565	7.76693e-33	1.29024e-30
25	Smco4	12.4945	1.45986	2.13847e-32	3.37255e-30
26	Wfdc2	12.3658	1.04973	2.03396e-32	3.24885e-30
27	Peg3	12.3611	0.937692	2.43957e-32	3.79932e-30
28	S100a10	12.2813	1.81327	3.22257e-31	4.72353e-29
29	Mesdc1	12.1297	1.58917	1.09913e-30	1.59233e-28
30	Phgdh	11.9324	1.43601	7.04984e-30	9.75932e-28
31	Dll1	11.928	1.53603	6.94322e-30	9.71973e-28
32	Pdzk1ip1	11.5857	1.58642	2.19e-28	2.87213e-26
33	Adk	11.5796	1.58134	2.59129e-28	3.363e-26
34	Hes1	11.5538	2.11314	5.69836e-28	7.24447e-26
35	Habp2	11.5144	1.30213	2.9717e-28	3.81696e-26
36	Muc1	11.4396	1.60625	9.39693e-28	1.15917e-25
37	Hdac11	11.3292	1.75494	3.05445e-27	3.49132e-25
38	Csrp2	11.3069	1.19845	2.23713e-27	2.60489e-25
39	Bicc1	11.3044	2.00499	5.15547e-27	5.735e-25
40	Plin3	11.244	1.67326	7.26504e-27	7.93992e-25
41	S100a11	11.2232	0.866749	2.91449e-27	3.36219e-25
42	Litaf	11.2155	1.08353	4.75575e-27	5.33801e-25
43	Col27a1	11.2145	2.21402	1.36281e-26	1.43891e-24
44	Tpm1	11.1988	0.941922	4.56637e-27	5.17204e-25
45	Cdh1	11.1734	1.46954	1.03303e-26	1.10953e-24
46	Gapdh	11.1456	0.647806	7.3681e-27	7.98254e-25
47	Hmga2	11.1426	1.55025	1.95655e-26	2.0146e-24
48	Sparc	11.134	0.969948	6.1969e-27	6.83249e-25
49	Id1	11.1224	1.32654	1.16461e-26	1.24016e-24
50	Fxyd2	11.0682	1.61605	3.66505e-26	3.65303e-24
51	Txndc5	10.9275	1.08355	7.67043e-26	7.40821e-24
52	Rbms3	10.6923	1.31172	9.17849e-25	8.22697e-23
53	Bex1	10.6681	0.938926	6.92154e-25	6.29456e-23
54	Eno1	10.6643	0.725132	5.77438e-25	5.28993e-23
55	Grb7	10.6567	1.5117	1.49221e-24	1.3001e-22
56	Crp	10.6533	1.35857	1.28972e-24	1.13962e-22
57	Myl12b	10.6042	0.909747	1.35486e-24	1.18875e-22
58	Myl12a	10.5376	0.686246	1.93699e-24	1.65294e-22
59	Tagln2	10.4809	1.16711	5.06347e-24	4.17787e-22
60	Zfp36l1	10.4448	1.80739	1.13577e-23	9.12942e-22
61	Pamr1	10.3986	1.39974	1.53475e-23	1.21022e-21
62	Tgm2	10.3498	1.40966	2.20655e-23	1.71821e-21
63	Igfbp5	10.2831	2.01956	6.02511e-23	4.63376e-21
64	Fabp3	10.2368	1.9327	8.32386e-23	6.24741e-21
65	Smoc1	10.2226	1.62365	8.11385e-23	6.12669e-21
66	Hebp1	10.1972	1.84665	1.16524e-22	8.69326e-21
67	Vill	10.131	1.94393	2.16427e-22	1.58616e-20
68	Cat	10.0808	1.1356	2.09142e-22	1.54183e-20
69	Arrdc1	10.0623	1.75608	3.61195e-22	2.61635e-20
70	Fam101a	10.0247	1.66706	4.65935e-22	3.33626e-20
71	Ldha	10.0188	1.13355	3.71598e-22	2.67615e-20
72	Aldoa	9.97771	0.782092	3.54965e-22	2.58627e-20
73	Rest	9.96977	2.49062	1.08273e-21	7.62135e-20
74	Pafah1b3	9.94259	0.865744	5.16092e-22	3.67428e-20
75	Gcsh	9.85584	1.34316	1.8541e-21	1.26924e-19
76	Sdc4	9.85356	2.29014	2.72648e-21	1.81654e-19
77	Bst2	9.83558	1.49793	2.18968e-21	1.46673e-19
78	Sri	9.83406	0.935174	1.55179e-21	1.0741e-19
79	Mif	9.80078	0.724682	1.87093e-21	1.27376e-19
80	H19	9.78366	0.813368	1.93628e-21	1.31109e-19
81	Gpx1	9.75752	0.885437	2.88616e-21	1.9127e-19
82	Prss23	9.67778	1.94618	1.1643e-20	7.36344e-19
83	Atoh8	9.53668	1.91871	3.54503e-20	2.18651e-18
84	Myl6	9.52555	0.552004	1.81845e-20	1.14425e-18
85	Rnase4	9.48918	1.30396	4.14006e-20	2.52848e-18
86	Epcam	9.47874	0.590434	2.42948e-20	1.50592e-18
87	Cdc42ep5	9.47379	2.05831	6.54368e-20	3.75704e-18
88	Vkorc1	9.45007	1.18284	5.24309e-20	3.09591e-18
89	Pgm2	9.4422	1.78749	7.4918e-20	4.26212e-18
90	Capg	9.43569	1.38408	6.45009e-20	3.72045e-18
91	Dcps	9.43009	1.02182	5.44341e-20	3.19903e-18
92	Maged2	9.37135	0.948835	8.62743e-20	4.88587e-18
93	Scd2	9.34925	1.3892	1.3556e-19	7.47319e-18
94	Gstp1	9.34581	1.02442	1.16685e-19	6.49006e-18
95	Smoc2	9.34321	1.82125	1.69986e-19	9.28885e-18
96	Cgn	9.33981	1.85488	1.78077e-19	9.68846e-18
97	Tax1bp3	9.30936	0.790678	1.2873e-19	7.12818e-18
98	Rsad2	9.30127	1.52381	2.05924e-19	1.11548e-17
99	Wapl	9.22228	0.889854	3.1824e-19	1.70903e-17
100	Suclg2	9.21984	1.13465	3.34462e-19	1.78844e-17
101	Crb3	9.2176	1.25106	3.72908e-19	1.95213e-17
102	Phlda1	9.20584	0.974615	3.38259e-19	1.80101e-17
103	Hprt	9.17258	1.00835	5.05488e-19	2.63509e-17
104	Nrep	9.14454	1.0712	6.51848e-19	3.3839e-17
105	Enpp5	9.13721	1.7187	8.85525e-19	4.50317e-17
106	Hadh	9.10135	0.872404	7.8125e-19	3.98918e-17
107	Rpl22l1	9.03722	0.522035	1.39846e-18	6.99737e-17
108	Grb10	9.02733	0.853775	1.45326e-18	7.24249e-17
109	Sdsl	8.99738	1.10726	2.23669e-18	1.09282e-16
110	Hsd17b10	8.97587	0.740131	2.1298e-18	1.04469e-16
111	Eci1	8.91852	0.998324	3.71491e-18	1.78015e-16
112	Cyb5a	8.86979	0.953868	5.65412e-18	2.65829e-16
113	Lamc1	8.86308	1.23172	6.83144e-18	3.17585e-16
114	Tnfaip8	8.85001	1.23816	7.73198e-18	3.55471e-16
115	Gsto1	8.8417	1.3056	8.55168e-18	3.91711e-16
116	Cdc42ep3	8.8287	1.54891	9.92726e-18	4.51401e-16
117	Slc2a2	8.82693	2.93679	1.42908e-17	6.38167e-16
118	Gpx8	8.81748	1.2633	9.91182e-18	4.51401e-16
119	Tst	8.81324	1.76493	1.26078e-17	5.67076e-16
120	Pebp1	8.77569	0.536824	1.13581e-17	5.12721e-16
121	Hipk2	8.7681	0.919251	1.28808e-17	5.77272e-16
122	0610040J01Rik	8.71265	1.11545	2.16534e-17	9.4e-16
123	Actn4	8.66245	0.923115	3.06313e-17	1.30697e-15
124	Kcnk1	8.65762	1.42176	4.02584e-17	1.69453e-15
125	Ktn1	8.64896	0.87064	3.15799e-17	1.34285e-15
126	Thra	8.64628	1.54457	4.41026e-17	1.85008e-15
127	Prkcb	8.64607	2.09046	5.03056e-17	2.09158e-15
128	Trip6	8.59704	2.07026	7.24624e-17	2.96003e-15
129	Mest	8.58327	1.38743	6.85127e-17	2.81716e-15
130	Mesdc2	8.5735	0.938919	6.27658e-17	2.5894e-15
131	Sox9	8.56334	1.23045	8.20206e-17	3.33953e-15
132	Slc28a3	8.52412	2.00279	1.2471e-16	5.02836e-15
133	Mgll	8.50693	2.1614	1.49665e-16	6.01508e-15
134	Tsc22d1	8.50421	0.667337	9.61163e-17	3.90069e-15
135	Cdh3	8.44605	1.77551	2.19753e-16	8.71942e-15
136	Cldn4	8.44205	1.39284	1.95049e-16	7.76393e-15
137	Mt1	8.40268	1.24182	2.78563e-16	1.09483e-14
138	Eva1b	8.38083	0.678897	2.39274e-16	9.46386e-15
139	Grn	8.34878	0.881195	3.39699e-16	1.31438e-14
140	Anxa5	8.3405	1.13365	4.27316e-16	1.63813e-14
141	Vamp8	8.32705	0.551402	3.38354e-16	1.31325e-14
142	Prss8	8.31076	0.963787	4.65706e-16	1.77983e-14
143	Fam159a	8.28614	1.42736	6.77943e-16	2.53649e-14
144	S100a16	8.27327	1.23305	7.01282e-16	2.61595e-14
145	Bmp7	8.21324	1.37159	1.17179e-15	4.23169e-14
146	Fam213a	8.20731	0.982776	1.07679e-15	3.89993e-14
147	Etfb	8.18516	0.631471	1.05543e-15	3.83371e-14
148	Sptssa	8.12434	0.890616	1.96926e-15	7.01001e-14
149	Spr	8.11807	0.891155	2.0645e-15	7.30605e-14
150	Anapc13	8.10958	0.765858	2.00365e-15	7.1121e-14
151	Plin2	8.10232	1.096	2.5147e-15	8.85047e-14
152	Cd24a	8.08131	0.603482	2.07002e-15	7.30605e-14
153	Lifr	8.07588	1.83622	3.64804e-15	1.26306e-13
154	Tcf7l2	8.06058	1.3002	3.64959e-15	1.26306e-13
155	Slc38a4	8.05538	1.24085	3.6334e-15	1.26306e-13
156	Flrt2	8.00781	1.72807	5.89675e-15	2.01834e-13
157	Siva1	7.96271	0.872289	6.47713e-15	2.21092e-13
158	Acadm	7.95613	1.17133	7.52304e-15	2.53323e-13
159	Gal3st1	7.94568	1.77036	9.34312e-15	3.12919e-13
160	Actr3	7.89416	0.575825	9.62591e-15	3.20666e-13
161	Ugt2b34	7.88488	2.17481	1.57774e-14	5.21409e-13
162	Cyr61	7.86572	2.07843	1.84599e-14	6.0684e-13
163	Dcdc2a	7.85589	2.61141	2.02937e-14	6.63621e-13
164	Tpi1	7.84301	0.555106	1.40181e-14	4.645e-13
165	Ldhb	7.80571	1.66328	2.57363e-14	8.32854e-13
166	Serpinf1	7.80042	0.973859	2.19723e-14	7.16629e-13
167	Fgfr2	7.75381	1.54494	3.60752e-14	1.14952e-12
168	Cldn9	7.75093	2.12158	4.06659e-14	1.2892e-12
169	Aig1	7.7502	1.04778	3.31215e-14	1.06082e-12
170	Hdgf	7.74241	0.543652	2.82168e-14	9.06064e-13
171	St5	7.72859	2.11596	4.79586e-14	1.50508e-12
172	Tgif1	7.70669	1.44327	4.9132e-14	1.53417e-12
173	Zfhx3	7.70579	1.195	4.74004e-14	1.49509e-12
174	Mxra7	7.70459	1.63529	5.26151e-14	1.63474e-12
175	Fermt1	7.68683	1.69366	5.84678e-14	1.80309e-12
176	Hhex	7.67264	1.49977	6.5653e-14	1.99505e-12
177	Lfng	7.66419	0.961228	6.19394e-14	1.90075e-12
178	Crip1	7.66011	1.34203	6.91065e-14	2.0898e-12
179	Cd81	7.65068	0.519413	5.53247e-14	1.71465e-12
180	Spon1	7.64001	1.7566	8.57002e-14	2.5483e-12
181	Ssbp2	7.63494	0.885418	7.29361e-14	2.18966e-12
182	Gstt1	7.62558	1.81876	9.53433e-14	2.81489e-12
183	Sds	7.57606	1.99291	1.40027e-13	4.0572e-12
184	8430408G22Rik	7.57248	2.63461	1.51468e-13	4.34826e-12
185	Wnt7b	7.5624	2.36536	1.58907e-13	4.52015e-12
186	Fndc3b	7.55638	1.75434	1.56188e-13	4.46317e-12
187	Atox1	7.55009	0.493236	1.0966e-13	3.21471e-12
188	Mgst3	7.54376	1.01305	1.43045e-13	4.13064e-12
189	Atp2b1	7.53366	0.721525	1.44427e-13	4.1557e-12
190	Hpn	7.52741	1.01754	1.628e-13	4.62033e-12
191	Rassf7	7.52271	0.990802	1.65082e-13	4.67445e-12
192	Col18a1	7.52224	0.772763	1.54497e-13	4.42502e-12
193	Cers4	7.49857	2.24128	2.44946e-13	6.82725e-12
194	Hrsp12	7.48602	0.837538	2.07515e-13	5.8362e-12
195	Id3	7.48306	1.69286	2.69621e-13	7.44837e-12
196	Lamb1	7.47485	0.988186	2.3652e-13	6.60719e-12
197	Glo1	7.44841	0.605878	2.48472e-13	6.89467e-12
198	Slc27a1	7.44502	1.40719	3.11962e-13	8.59898e-12
199	Ppt1	7.40793	1.10124	3.91026e-13	1.06604e-11
200	Arg1	7.38913	1.88725	5.08303e-13	1.36781e-11
201	Rbbp7	7.37944	0.598374	4.09709e-13	1.11453e-11
202	Pls3	7.3738	1.62834	5.37137e-13	1.44228e-11
203	Degs1	7.3685	0.688007	4.63761e-13	1.25336e-11
204	Enpp2	7.32881	1.14435	6.76379e-13	1.80064e-11
205	Dsp	7.31458	1.2	7.43239e-13	1.96603e-11
206	Prdx6	7.31132	0.519681	6.48754e-13	1.73451e-11
207	Camk1	7.31074	1.05319	7.46411e-13	1.97024e-11
208	Decr1	7.29685	1.10915	8.2381e-13	2.15175e-11
209	Polr2f	7.28443	0.538775	7.55548e-13	1.99014e-11
210	Rap1gapos	7.27969	1.94785	1.06635e-12	2.74498e-11
211	Mdfi	7.27955	0.896237	8.81402e-13	2.28779e-11
212	Ech1	7.26063	0.697185	9.67334e-13	2.50562e-11
213	Serpina10	7.24935	1.98804	1.32912e-12	3.37949e-11
214	Fkbp3	7.23314	0.541766	1.12686e-12	2.8888e-11
215	Sepp1	7.23049	1.05768	1.31586e-12	3.35262e-11
216	Mthfd1	7.22474	1.19773	1.39139e-12	3.51629e-11
217	Tspo	7.21082	1.16488	1.51308e-12	3.77785e-11
218	St14	7.20814	0.980729	1.46845e-12	3.68117e-11
219	Aes	7.19633	0.37465	1.39984e-12	3.5305e-11
220	Foxp1	7.196	0.710546	1.457e-12	3.65982e-11
221	Phldb1	7.18959	1.59175	1.89717e-12	4.69917e-11
222	Tpm3	7.1805	0.530244	1.5713e-12	3.90756e-11
223	Ttr	7.17862	0.802844	1.67595e-12	4.1595e-11
224	Nudt19	7.15266	0.8787	2.12888e-12	5.2315e-11
225	Zfp36l2	7.13501	1.82272	2.83209e-12	6.8916e-11
226	Cdc42ep1	7.13294	2.25596	2.97774e-12	7.23191e-11
227	Rnaset2b	7.12094	0.787054	2.59115e-12	6.31765e-11
228	Notch1	7.09801	1.31135	3.3223e-12	8.05303e-11
229	Net1	7.08846	1.5658	3.76067e-12	9.01041e-11
230	Fam46c	7.08391	1.11942	3.53018e-12	8.53314e-11
231	Sptbn1	7.07861	0.97034	3.5715e-12	8.60683e-11
232	Akr7a5	7.05853	0.633325	3.71452e-12	8.9342e-11
233	Abhd11	7.04824	1.26116	4.64292e-12	1.09765e-10
234	Zfand1	7.04336	0.814052	4.34088e-12	1.03015e-10
235	Canx	7.04186	0.574447	4.15762e-12	9.88546e-11
236	Idh2	7.0413	0.471141	3.99566e-12	9.52717e-11
237	Capn6	7.02121	1.31596	5.54373e-12	1.29829e-10
238	Spp2	7.02107	1.6984	5.98959e-12	1.39746e-10
239	Gas2	7.0163	1.66844	6.09651e-12	1.4171e-10
240	F11r	7.01017	0.584869	5.13347e-12	1.20903e-10
241	Zim1	7.00794	1.54531	6.44373e-12	1.49502e-10
242	Nudt14	6.99988	0.706059	5.65574e-12	1.32204e-10
243	Csrp1	6.97165	0.787102	7.03159e-12	1.62235e-10
244	Prmt3	6.95595	1.13098	8.44974e-12	1.94594e-10
245	Sept9	6.93523	0.987183	9.38271e-12	2.14888e-10
246	Pacsin3	6.9181	1.34325	1.10126e-11	2.51753e-10
247	Ttyh1	6.90144	0.905671	1.16591e-11	2.66045e-10
248	Pecr	6.89812	1.40087	1.27031e-11	2.88283e-10
249	Hyal2	6.88388	0.766532	1.25396e-11	2.85093e-10
250	Pigp	6.82834	0.591445	1.76189e-11	3.96951e-10
251	Pla2g16	6.82513	1.02595	1.9289e-11	4.33794e-10
252	Bphl	6.80914	0.824822	2.06445e-11	4.62608e-10
253	Rell1	6.80745	1.19268	2.22503e-11	4.96805e-10
254	Plekhb1	6.80642	1.9953	2.47654e-11	5.49025e-10
255	Clmn	6.7963	2.27619	2.66954e-11	5.89712e-10
256	Sphk1	6.77878	1.46915	2.79214e-11	6.14615e-10
257	Tsen34	6.77588	0.521364	2.42906e-11	5.3946e-10
258	Bcl2l14	6.76964	2.7595	3.28849e-11	7.17536e-10
259	Dusp10	6.75289	0.881746	3.06096e-11	6.70238e-10
260	Clic1	6.73897	0.476881	3.02731e-11	6.64037e-10
261	Tm9sf3	6.73593	0.541123	3.13287e-11	6.8478e-10
262	Aprt	6.73392	0.674275	3.3208e-11	7.2332e-10
263	Sat1	6.73067	0.979799	3.51371e-11	7.64001e-10
264	Dusp14	6.7201	1.77857	4.2317e-11	8.99705e-10
265	Casp8	6.71598	1.17499	4.04944e-11	8.65386e-10
266	Atp1a1	6.71261	0.617942	3.79117e-11	8.17201e-10
267	Slc40a1	6.70183	2.2825	4.90359e-11	1.03725e-09
268	Igf2	6.70147	0.698152	4.10783e-11	8.7636e-10
269	Snai2	6.69083	1.52139	4.87083e-11	1.03207e-09
270	Hnf1aos1	6.67459	1.25915	5.30104e-11	1.11564e-09
271	Kcnh7	6.66511	1.96809	6.11609e-11	1.27213e-09
272	Tmem55a	6.65185	0.833259	5.67718e-11	1.18877e-09
273	2610035D17Rik	6.64516	1.36256	6.44637e-11	1.33636e-09
274	Igfbp4	6.64491	1.20709	6.46026e-11	1.33702e-09
275	Wsb1	6.62968	0.693295	6.57344e-11	1.35818e-09
276	Ezr	6.62405	0.856994	6.91465e-11	1.42396e-09
277	Ggt1	6.61261	1.49084	8.10868e-11	1.65075e-09
278	Rasgrp3	6.61145	0.995982	7.71534e-11	1.57325e-09
279	Eva1a	6.60919	2.59619	8.96309e-11	1.80406e-09
280	Tenm4	6.60359	1.18073	8.25562e-11	1.67792e-09
281	Epn3	6.59467	1.64648	9.23359e-11	1.8555e-09
282	Fam149a	6.58258	1.70554	9.8761e-11	1.96633e-09
283	Fam3c	6.57706	1.07651	9.74022e-11	1.95102e-09
284	Cdkn1a	6.5692	0.607871	8.49138e-11	1.71744e-09
285	Dpm3	6.56381	0.689717	9.78336e-11	1.95651e-09
286	Sdhaf4	6.54754	0.630515	1.07529e-10	2.12989e-09
287	Ddah1	6.5423	2.71806	1.37772e-10	2.69888e-09
288	Ces1d	6.53496	1.22195	1.27662e-10	2.50874e-09
289	Erlec1	6.53245	0.866435	1.24167e-10	2.44778e-09
290	Smim22	6.52908	0.632212	1.21392e-10	2.40067e-09
291	Sephs2	6.51927	0.68336	1.32337e-10	2.59652e-09
292	Gng5	6.51396	0.33822	1.25738e-10	2.47484e-09
293	Epb41l1	6.51167	1.83078	1.56865e-10	3.05371e-09
294	Fxyd6	6.50652	1.00689	1.48171e-10	2.88899e-09
295	Shank2	6.49613	2.17108	1.77863e-10	3.45171e-09
296	Gstt2	6.47659	1.48597	1.8894e-10	3.64397e-09
297	Adi1	6.46379	1.30909	2.02338e-10	3.86646e-09
298	Capns1	6.4616	0.485323	1.81844e-10	3.52347e-09
299	Sfxn2	6.45904	0.915962	1.98021e-10	3.80732e-09
300	Rgma	6.45854	1.95151	2.20605e-10	4.20262e-09
301	Ociad2	6.44624	1.29948	2.24099e-10	4.25617e-09
302	Txn1	6.44511	0.401899	1.93687e-10	3.72975e-09
303	Akr1cl	6.43802	2.04127	2.51416e-10	4.73886e-09
304	Nme7	6.42962	1.4439	2.53901e-10	4.77127e-09
305	Snx24	6.42801	1.28076	2.50384e-10	4.72656e-09
306	Cystm1	6.42455	0.454525	2.17581e-10	4.15137e-09
307	Afm	6.40893	1.1636	2.78583e-10	5.21151e-09
308	Sh3glb2	6.39985	0.87358	2.83933e-10	5.29569e-09
309	Fuca2	6.39331	1.08921	3.02296e-10	5.62135e-09
310	Mboat1	6.38979	2.23756	3.42224e-10	6.34489e-09
311	Wwc1	6.36627	1.47506	3.75186e-10	6.94568e-09
312	Adgrg6	6.3579	1.9868	4.14188e-10	7.61117e-09
313	Klf3	6.34902	0.825023	3.84251e-10	7.10294e-09
314	Kif12	6.34027	0.632962	3.96654e-10	7.31052e-09
315	Cldn7	6.33751	0.537982	3.89509e-10	7.18947e-09
316	Ptn	6.32879	0.942144	4.47088e-10	8.16755e-09
317	Syne4	6.32802	0.810242	4.36615e-10	7.98794e-09
318	Rcn3	6.32396	0.917462	4.59073e-10	8.36197e-09
319	Fbxw9	6.30402	1.07263	5.20954e-10	9.36589e-09
320	Lamtor2	6.29854	0.524831	4.94489e-10	8.95471e-09
321	Ambp	6.29434	0.549596	4.99308e-10	9.02886e-09
322	Dusp9	6.28876	1.2529	5.93206e-10	1.06342e-08
323	l7Rn6	6.26746	0.669303	6.22626e-10	1.11455e-08
324	Eif4ebp1	6.25788	1.30423	7.14963e-10	1.27072e-08
325	Rbms2	6.25515	0.964445	6.97291e-10	1.24285e-08
326	Bri3	6.25361	0.464519	6.4252e-10	1.14852e-08
327	Gm12942	6.25146	1.12795	7.35335e-10	1.30506e-08
328	Pik3ip1	6.24937	1.36821	7.60974e-10	1.34864e-08
329	Kxd1	6.24392	0.645003	7.11892e-10	1.26707e-08
330	Mlec	6.23494	0.758631	7.62847e-10	1.35004e-08
331	Cd47	6.22463	1.00038	8.41035e-10	1.47903e-08
332	Tmbim6	6.22113	0.394697	7.99123e-10	1.40824e-08
333	Sox6	6.21364	1.39516	9.30199e-10	1.6323e-08
334	Gsta4	6.20186	1.5658	1.01079e-09	1.76874e-08
335	Ormdl2	6.1956	0.638567	9.57994e-10	1.67871e-08
336	Hmgcs2	6.18697	1.77233	1.13083e-09	1.96774e-08
337	Fzd2	6.17509	0.841656	1.12648e-09	1.96292e-08
338	Naaladl2	6.17094	1.64093	1.22015e-09	2.1143e-08
339	Tmed1	6.15888	0.62145	1.19497e-09	2.07646e-08
340	Smarca2	6.15842	0.741556	1.20523e-09	2.09136e-08
341	Yap1	6.14371	1.68305	1.45493e-09	2.50026e-08
342	Tkt	6.14204	0.590007	1.32508e-09	2.28343e-08
343	Erp29	6.13715	0.429686	1.29883e-09	2.24129e-08
344	Ninj1	6.11122	0.698705	1.61424e-09	2.7626e-08
345	Gc	6.11041	0.921144	1.66677e-09	2.84474e-08
346	Arl4c	6.10428	1.26931	1.80559e-09	3.06066e-08
347	0610011F06Rik	6.09821	0.541462	1.6668e-09	2.84474e-08
348	Sox5	6.08803	1.62059	2.03768e-09	3.44798e-08
349	Gjb1	6.0845	1.95597	2.10183e-09	3.54353e-08
350	Kcne1l	6.08138	1.16836	2.03962e-09	3.44798e-08
351	Gstt3	6.0807	3.14645	2.24781e-09	3.76418e-08
352	Fggy	6.07637	1.51947	2.13399e-09	3.59289e-08
353	Gusb	6.0628	0.781901	2.18017e-09	3.66568e-08
354	Plk2	6.06046	0.786886	2.20442e-09	3.70147e-08
355	Fam234b	6.05345	1.21282	2.38889e-09	3.96313e-08
356	Tmem123	6.05304	0.844091	2.29773e-09	3.83746e-08
357	Irf9	6.0515	1.17531	2.4312e-09	4.02797e-08
358	Serpina6	6.05051	0.735601	2.32718e-09	3.87107e-08
359	Add3	6.0441	1.10601	2.52814e-09	4.17747e-08
360	D630039A03Rik	6.03392	1.27916	2.7107e-09	4.4555e-08
361	Snx5	6.02674	0.474564	2.54056e-09	4.19243e-08
362	Pbxip1	6.00296	0.70106	3.04646e-09	4.98763e-08
363	Col2a1	6.00111	0.942577	3.18814e-09	5.20591e-08
364	Ocln	5.99792	1.30139	3.3115e-09	5.38616e-08
365	Snx10	5.99762	1.04563	3.26698e-09	5.32069e-08
366	Prosc	5.98598	0.844039	3.42454e-09	5.54153e-08
367	Aldoc	5.97694	1.12475	3.70891e-09	5.97791e-08
368	Impdh2	5.96654	0.478086	3.63729e-09	5.8777e-08
369	Fkbp9	5.96473	0.878055	3.90884e-09	6.29203e-08
370	Snx6	5.95091	0.461565	4.03779e-09	6.49121e-08
371	Parm1	5.9437	1.41457	4.60805e-09	7.3794e-08
372	Pah	5.93961	2.62177	4.97063e-09	7.91931e-08
373	Elf5	5.93516	1.87158	5.00623e-09	7.94655e-08
374	Apcs	5.93002	2.63638	5.31826e-09	8.40865e-08
375	Gpm6b	5.92364	1.79483	5.31501e-09	8.40865e-08
376	Mt2	5.89832	0.980051	5.93019e-09	9.34061e-08
377	Acadl	5.89138	0.721903	5.84856e-09	9.22369e-08
378	Idh1	5.88495	0.806485	6.17335e-09	9.69908e-08
379	Nipsnap1	5.88202	0.715235	6.19306e-09	9.7178e-08
380	Htatip2	5.87893	1.16822	6.6236e-09	1.02947e-07
381	Acot13	5.87127	0.589728	6.40316e-09	1.00097e-07
382	Comtd1	5.86522	1.48935	7.31342e-09	1.1305e-07
383	Apoa1bp	5.84849	0.510787	7.20677e-09	1.11678e-07
384	Selenbp1	5.84303	1.20064	8.08008e-09	1.2413e-07
385	Svbp	5.83683	0.595733	7.89436e-09	1.21577e-07
386	Echs1	5.82303	0.46745	8.47068e-09	1.29651e-07
387	Dtd1	5.81998	0.92639	8.98649e-09	1.37209e-07
388	Smad3	5.81214	1.93688	1.00819e-08	1.53184e-07
389	Pgpep1	5.8077	0.790463	9.66505e-09	1.47209e-07
390	Grb14	5.79687	1.84223	1.09682e-08	1.66043e-07
391	Mrpl42	5.79155	0.503197	1.00665e-08	1.53136e-07
392	2610528J11Rik	5.78837	1.36027	1.11658e-08	1.68828e-07
393	Ehf	5.78587	3.32259	1.22984e-08	1.84387e-07
394	Fras1	5.78367	1.26776	1.13593e-08	1.71547e-07
395	Lage3	5.7661	0.597346	1.19719e-08	1.8036e-07
396	Tmem14a	5.75119	1.38002	1.37563e-08	2.04523e-07
397	Ndrg2	5.74347	0.989256	1.40316e-08	2.08119e-07
398	Gpx4	5.72429	0.358329	1.45557e-08	2.15381e-07
399	Efemp2	5.71921	0.819836	1.57917e-08	2.32563e-07
400	Nudt9	5.70525	0.86621	1.72022e-08	2.53037e-07
401	Rapsn	5.7035	1.79676	1.83917e-08	2.6863e-07
402	Utrn	5.70183	1.15621	1.79892e-08	2.6368e-07
403	Tln2	5.69607	1.19168	1.83888e-08	2.6863e-07
404	Nradd	5.6839	1.15243	1.96886e-08	2.85232e-07
405	Asl	5.66101	0.745793	2.17409e-08	3.12783e-07
406	Tcf7l1	5.66032	1.7716	2.35688e-08	3.36361e-07
407	Plp2	5.65504	0.592348	2.20034e-08	3.15104e-07
408	Calm1	5.65299	0.334659	2.19407e-08	3.14567e-07
409	Patz1	5.63639	0.649116	2.45135e-08	3.48248e-07
410	Dlk1	5.63595	0.525487	2.43698e-08	3.46602e-07
411	Prr5	5.63046	0.97837	2.63755e-08	3.72999e-07
412	Tmem256	5.62555	0.466329	2.57964e-08	3.65224e-07
413	Lipa	5.61755	1.94187	2.99818e-08	4.20029e-07
414	Ugt2b35	5.6122	3.1057	3.18377e-08	4.43201e-07
415	Pdgfa	5.61196	0.730552	2.87854e-08	4.0485e-07
416	Mcm6	5.60767	0.631042	2.87902e-08	4.0485e-07
417	Zfp467	5.6064	1.0562	3.03868e-08	4.24904e-07
418	Fam173a	5.59812	0.529366	3.00045e-08	4.20029e-07
419	Armcx2	5.59214	0.856701	3.21023e-08	4.46387e-07
420	Lig1	5.58752	0.776354	3.26523e-08	4.53528e-07
421	Il17re	5.5863	2.19913	3.56521e-08	4.91904e-07
422	Hkdc1	5.58505	1.07727	3.40537e-08	4.7194e-07
423	Bcl2l12	5.58463	0.779109	3.347e-08	4.64368e-07
424	Vnn1	5.57883	2.52025	3.75049e-08	5.14618e-07
425	Hk2	5.57709	1.71495	3.67057e-08	5.04764e-07
426	Apoc1	5.56954	0.637667	3.56153e-08	4.91904e-07
427	Nfib	5.56551	0.946284	3.74352e-08	5.14229e-07
428	Sema3c	5.56492	1.11716	3.82601e-08	5.23827e-07
429	Marc2	5.54905	0.690543	4.01511e-08	5.49113e-07
430	Acot7	5.54159	1.23947	4.36671e-08	5.92646e-07
431	Tfdp2	5.53881	0.891966	4.35293e-08	5.91419e-07
432	Ccdc34	5.53443	0.579126	4.30349e-08	5.85341e-07
433	Frk	5.53163	1.06473	4.55636e-08	6.17711e-07
434	St3gal5	5.52759	1.29291	4.76493e-08	6.43188e-07
435	Ncald	5.52326	1.17655	4.77993e-08	6.44514e-07
436	Osbpl1a	5.52266	1.45226	4.86255e-08	6.54946e-07
437	Dctpp1	5.52027	0.551679	4.65177e-08	6.29961e-07
438	Pfn1	5.50415	0.244748	4.91786e-08	6.6168e-07
439	1110001J03Rik	5.48569	0.646336	5.67667e-08	7.57234e-07
440	Rara	5.48206	1.41644	6.09443e-08	8.09494e-07
441	Chmp4c	5.48101	1.40279	6.12483e-08	8.12665e-07
442	Pdcd4	5.46415	0.56978	6.31494e-08	8.36998e-07
443	BC026585	5.4611	0.961049	6.66838e-08	8.81032e-07
444	Tcf15	5.45957	0.900979	6.68732e-08	8.82599e-07
445	Etl4	5.45554	0.876688	6.79574e-08	8.95958e-07
446	P4ha3	5.44852	1.81143	7.46336e-08	9.73675e-07
447	Sh3yl1	5.4459	0.968468	7.22117e-08	9.46041e-07
448	Rbp4	5.44302	0.735083	7.26085e-08	9.50241e-07
449	Rbm47	5.42603	1.15424	8.14846e-08	1.05972e-06
450	Prps2	5.42551	1.13614	8.08048e-08	1.05198e-06
451	Pygb	5.41978	1.72253	8.59758e-08	1.11464e-06
452	Cdo1	5.40691	0.886986	8.84525e-08	1.14318e-06
453	Arpc1b	5.40485	0.601728	8.75548e-08	1.13276e-06
454	Anxa7	5.3796	0.738179	1.01678e-07	1.30464e-06
455	Pttg1ip	5.37167	0.769095	1.05893e-07	1.35593e-06
456	Chrna4	5.3541	1.65459	1.22286e-07	1.55307e-06
457	Gm16136	5.35065	2.26235	1.26896e-07	1.60997e-06
458	Gpc3	5.35025	0.580653	1.17519e-07	1.4971e-06
459	Srek1ip1	5.34745	0.57009	1.17912e-07	1.50057e-06
460	Plpp2	5.34528	0.647463	1.20124e-07	1.52717e-06
461	Adamts5	5.33995	1.78711	1.32866e-07	1.68059e-06
462	Atp1a2	5.33378	2.08968	1.37489e-07	1.73028e-06
463	Acaa2	5.33026	0.497082	1.27235e-07	1.61264e-06
464	Abhd14a	5.32521	0.831829	1.36161e-07	1.72052e-06
465	Lrrc16a	5.32076	1.34606	1.43292e-07	1.79605e-06
466	Anapc11	5.31771	0.418847	1.36509e-07	1.72317e-06
467	Ptprf	5.31686	0.358852	1.37203e-07	1.72842e-06
468	Scx	5.31646	2.46858	1.52476e-07	1.90351e-06
469	Glud1	5.31316	0.473731	1.39156e-07	1.74773e-06
470	Hddc2	5.3057	0.755913	1.50318e-07	1.88033e-06
471	Sema3b	5.29695	2.46513	1.69288e-07	2.09658e-06
472	Tshz2	5.29689	0.803811	1.56658e-07	1.95375e-06
473	Wfdc15b	5.28425	0.555578	1.64285e-07	2.04071e-06
474	Fam198a	5.2829	1.8226	1.77701e-07	2.19423e-06
475	Fance	5.27801	1.20709	1.78318e-07	2.19967e-06
476	Fam63a	5.26973	0.740191	1.82068e-07	2.23706e-06
477	Psme1	5.25072	0.40903	1.92867e-07	2.36044e-06
478	Pfkl	5.24535	0.542737	2.02485e-07	2.4733e-06
479	Ppp1r9a	5.24338	0.886176	2.10658e-07	2.56558e-06
480	Ccdc90b	5.24213	0.659358	2.07102e-07	2.52721e-06
481	Msi2	5.23726	0.538474	2.1273e-07	2.58829e-06
482	Erich5	5.22337	2.12879	2.44563e-07	2.95145e-06
483	Ush1c	5.21629	1.29834	2.47849e-07	2.97777e-06
484	Agpat2	5.21595	0.787431	2.41814e-07	2.92501e-06
485	St3gal4	5.20662	1.17008	2.58014e-07	3.09394e-06
486	Qsox1	5.2058	0.447613	2.44959e-07	2.95159e-06
487	Ikbip	5.20577	1.54365	2.63499e-07	3.15363e-06
488	Rad50	5.19651	1.08846	2.71358e-07	3.24458e-06
489	Bnip3l	5.19467	0.357715	2.6162e-07	3.13415e-06
490	Pigx	5.18048	0.473474	2.81216e-07	3.35025e-06
491	Mgat4a	5.17777	1.45692	3.04953e-07	3.61504e-06
492	Cited4	5.17318	1.34386	3.10832e-07	3.67773e-06
493	Smo	5.16634	0.81979	3.11387e-07	3.6808e-06
494	Kif21a	5.16502	0.698561	3.12608e-07	3.68475e-06
495	Foxn3	5.16248	0.790386	3.18133e-07	3.73927e-06
496	Mpc2	5.16062	0.402795	3.11828e-07	3.68252e-06
497	Ndufa13	5.15841	0.337856	3.15117e-07	3.71082e-06
498	Ndufa3	5.15626	0.402115	3.19036e-07	3.74634e-06
499	Park7	5.1555	0.313855	3.16095e-07	3.71881e-06

## Sheet: Syt13_low EP GO
Term	Gene_set	Overlap	P-value	Adjusted P-value	Old P-value	Old Adjusted P-value	Odds Ratio	Combined Score	Genes
neutrophil degranulation (GO:0043312)	GO_Biological_Process_2018	36/479	4.85546e-09	2.47774e-05	0	0	3.00626	57.5494	PYGB;GRN;BRI3;GSTP1;MGST1;AGPAT2;TTR;PGM2;MLEC;QSOX1;GUSB;S100A11;TXNDC5;DSP;ANXA2;ARG1;IDH1;FUCA2;CYBA;MIF;PRDX6;APRT;VAMP8;BST2;PFKL;VNN1;IMPDH2;CAT;LAMTOR2;CYSTM1;ALDOC;DEGS1;CD47;ALDOA;NIT2;FRK
neutrophil activation involved in immune response (GO:0002283)	GO_Biological_Process_2018	36/483	6.03997e-09	1.5411e-05	0	0	2.98137	56.422	PYGB;GRN;BRI3;GSTP1;MGST1;AGPAT2;TTR;PGM2;MLEC;QSOX1;GUSB;S100A11;TXNDC5;DSP;ANXA2;ARG1;IDH1;FUCA2;CYBA;MIF;PRDX6;APRT;VAMP8;BST2;PFKL;VNN1;IMPDH2;CAT;LAMTOR2;CYSTM1;ALDOC;DEGS1;CD47;ALDOA;NIT2;FRK
neutrophil mediated immunity (GO:0002446)	GO_Biological_Process_2018	36/487	7.49344e-09	1.27463e-05	0	0	2.95688	55.321	PYGB;GRN;BRI3;GSTP1;MGST1;AGPAT2;TTR;PGM2;MLEC;QSOX1;GUSB;S100A11;TXNDC5;DSP;ANXA2;ARG1;IDH1;FUCA2;CYBA;MIF;PRDX6;APRT;VAMP8;BST2;PFKL;VNN1;IMPDH2;CAT;LAMTOR2;CYSTM1;ALDOC;DEGS1;CD47;ALDOA;NIT2;FRK
organonitrogen compound biosynthetic process (GO:1901566)	GO_Biological_Process_2018	19/181	1.49528e-07	0.00019076	0	0	4.1989	65.9889	CERS4;SLC27A1;ARG1;GSTO1;MGST3;SPHK1;GSTP1;MGST1;GSTT1;GLUD1;GSTA4;GSTA3;PAH;ST3GAL4;ASL;DEGS1;SPTSSA;CDO1;PLPP2
glutathione metabolic process (GO:0006749)	GO_Biological_Process_2018	10/49	2.98652e-07	0.000304804	0	0	8.16327	122.645	GPX1;GSTA4;GSTO1;GSTA3;GSTP1;MGST1;GSTT2;GSTT1;PARK7;GGT1
glutathione derivative biosynthetic process (GO:1901687)	GO_Biological_Process_2018	7/22	7.20656e-07	0.000612918	0	0	12.7273	180.003	GSTA4;GSTO1;GSTA3;GSTP1;MGST3;MGST1;GSTT1
glutathione derivative metabolic process (GO:1901685)	GO_Biological_Process_2018	7/22	7.20656e-07	0.000525358	0	0	12.7273	180.003	GSTA4;GSTO1;GSTA3;GSTP1;MGST3;MGST1;GSTT1
pyruvate metabolic process (GO:0006090)	GO_Biological_Process_2018	9/46	1.71751e-06	0.00109556	0	0	7.82609	103.888	LDHB;LDHA;PFKL;SDS;TPI1;GLO1;HKDC1;ALDOA;HK2
glycolytic process through glucose-6-phosphate (GO:0061620)	GO_Biological_Process_2018	7/25	1.90326e-06	0.00107915	0	0	11.2	147.526	PFKL;TPI1;ALDOC;ENO1;ALDOA;GAPDH;HK2
canonical glycolysis (GO:0061621)	GO_Biological_Process_2018	7/25	1.90326e-06	0.000971232	0	0	11.2	147.526	PFKL;TPI1;ALDOC;ENO1;ALDOA;GAPDH;HK2
glucose catabolic process to pyruvate (GO:0061718)	GO_Biological_Process_2018	7/25	1.90326e-06	0.000882938	0	0	11.2	147.526	PFKL;TPI1;ALDOC;ENO1;ALDOA;GAPDH;HK2
negative regulation of gene expression (GO:0010629)	GO_Biological_Process_2018	36/618	2.54788e-06	0.00108348	0	0	2.3301	30.0122	GRB7;NDUFA13;NOTCH1;THRA;PBXIP1;ENO1;PARK7;ZFP36L2;HHEX;ATOH8;ANXA7;HES1;RBBP7;SOX9;PATZ1;SNX6;TCF7L2;IGFBP5;HMGA2;FOXN3;MIF;SMARCA2;BMP7;AES;FOXP1;REST;TFDP2;SMO;ID1;RARA;PDCD4;ERP29;ID3;GAPDH;MDFI;RBMS3
fatty acid catabolic process (GO:0009062)	GO_Biological_Process_2018	10/65	4.54875e-06	0.00178556	0	0	6.15385	75.6964	PECR;ACAA2;ECHS1;ACADL;ECI1;NUDT19;ACADM;HADH;AIG1;DECR1
regulation of mesenchymal stem cell differentiation (GO:2000739)	GO_Biological_Process_2018	4/6	5.5632e-06	0.00202779	0	0	26.6667	322.649	REST;SOX9;SOX6;SOX5
negative regulation of cellular macromolecule biosynthetic process (GO:2000113)	GO_Biological_Process_2018	30/512	1.57816e-05	0.00536891	0	0	2.34375	25.9141	GRB7;NDUFA13;NOTCH1;THRA;PBXIP1;ENO1;HHEX;ATOH8;HES1;SOX9;PATZ1;S100A11;SNX6;TCF7L2;IGFBP5;HMGA2;FOXN3;SMARCA2;BMP7;WAPL;AES;FOXP1;REST;TFDP2;ID1;RARA;PDCD4;ID3;GAPDH;MDFI
glycolytic process (GO:0006096)	GO_Biological_Process_2018	6/23	1.66515e-05	0.00531079	0	0	10.4348	114.814	LDHA;PFKL;TPI1;HKDC1;ALDOA;HK2
ATP generation from ADP (GO:0006757)	GO_Biological_Process_2018	6/24	2.17353e-05	0.00652441	0	0	10	107.366	PFKL;LDHA;TPI1;HKDC1;ALDOA;HK2
fatty acid oxidation (GO:0019395)	GO_Biological_Process_2018	8/50	3.07735e-05	0.0087243	0	0	6.4	66.4887	PECR;ACAA2;ECHS1;ACADL;ECI1;ACADM;HADH;DECR1
fatty acid beta-oxidation (GO:0006635)	GO_Biological_Process_2018	8/50	3.07735e-05	0.00826512	0	0	6.4	66.4887	ACAA2;ECHS1;ACADL;ECI1;ETFB;ACADM;HADH;DECR1
epithelium development (GO:0060429)	GO_Biological_Process_2018	12/115	3.12538e-05	0.00797441	0	0	4.17391	43.2975	EHF;MTHFD1;SMO;TST;WNT7B;RARA;SNAI2;ANXA7;TAGLN2;ALDOC;DLL1;FGFR2
negative regulation of binding (GO:0051100)	GO_Biological_Process_2018	10/82	3.72099e-05	0.00904201	0	0	4.87805	49.7509	SMO;ID1;HMGA2;ID3;TMBIM6;PARK7;CAMK1;MDFI;WAPL;AES
potassium ion import across plasma membrane (GO:1990573)	GO_Biological_Process_2018	4/9	4.40111e-05	0.0102086	0	0	17.7778	178.33	FXYD2;ATP1A2;ATP1A1;ATP1B1
extracellular matrix organization (GO:0030198)	GO_Biological_Process_2018	17/229	6.80916e-05	0.0151075	0	0	2.96943	28.4907	COL18A1;SPARC;SCX;PDGFA;LAMB1;LAMC1;F11R;ADAMTS5;FAM234B;COL2A1;TTR;CAPNS1;FLRT2;CDH1;SPP1;CD47;GPM6B
negative regulation of stem cell differentiation (GO:2000737)	GO_Biological_Process_2018	4/10	7.19025e-05	0.0152883	0	0	16	152.643	REST;NOTCH1;HES1;ZFP36L2
hydrogen peroxide metabolic process (GO:0042743)	GO_Biological_Process_2018	5/20	0.000108738	0.0221955	0	0	10	91.2657	GPX1;CAT;CYBA;PARK7;PRDX6
import across plasma membrane (GO:0098739)	GO_Biological_Process_2018	4/11	0.000110759	0.0217386	0	0	14.5455	132.482	FXYD2;ATP1A2;ATP1A1;ATP1B1
negative regulation of neurogenesis (GO:0050768)	GO_Biological_Process_2018	6/33	0.000147789	0.0279321	0	0	7.27273	64.1435	REST;NOTCH1;ID1;ID3;DLL1;BMP7
negative regulation of intrinsic apoptotic signaling pathway (GO:2001243)	GO_Biological_Process_2018	8/62	0.000149121	0.0271774	0	0	5.16129	45.4748	NDUFA13;CXCL12;VNN1;SNAI2;TMBIM6;PARK7;ENO1;PTTG1IP
negative regulation of nucleic acid-templated transcription (GO:1903507)	GO_Biological_Process_2018	25/444	0.000149299	0.0262714	0	0	2.25225	19.8414	NDUFA13;NOTCH1;THRA;PBXIP1;ENO1;HHEX;ATOH8;HES1;SOX9;PATZ1;SNX6;TCF7L2;HMGA2;FOXN3;SMARCA2;BMP7;AES;FOXP1;REST;TFDP2;ID1;RARA;PDCD4;ID3;MDFI
serine family amino acid biosynthetic process (GO:0009070)	GO_Biological_Process_2018	4/12	0.000162861	0.0277026	0	0	13.3333	116.302	MTHFD1;PHGDH;GGT1;SEPHS2
cellular response to transforming growth factor beta stimulus (GO:0071560)	GO_Biological_Process_2018	10/100	0.000201841	0.0332256	0	0	4	34.0321	SMAD3;HYAL2;ID1;SOX9;CGN;F11R;SOX6;ZFP36L2;SOX5;ZFP36L1
carbohydrate catabolic process (GO:0016052)	GO_Biological_Process_2018	6/35	0.000207618	0.0331086	0	0	6.85714	58.1473	LDHA;PFKL;TPI1;HKDC1;ALDOA;HK2
negative regulation of apoptotic signaling pathway (GO:2001234)	GO_Biological_Process_2018	8/65	0.000208525	0.0322455	0	0	4.92308	41.7253	TCF7L2;NDUFA13;ACAA2;GPX1;GSTP1;TMBIM6;PARK7;TMEM14A
sodium ion export from cell (GO:0036376)	GO_Biological_Process_2018	4/13	0.000230606	0.0346113	0	0	12.3077	103.074	FXYD2;ATP1A2;ATP1A1;ATP1B1
sodium ion export (GO:0071436)	GO_Biological_Process_2018	4/13	0.000230606	0.0336224	0	0	12.3077	103.074	FXYD2;ATP1A2;ATP1A1;ATP1B1
negative regulation of apoptotic process (GO:0043066)	GO_Biological_Process_2018	26/485	0.00024015	0.0340412	0	0	2.14433	17.8714	TNFAIP8;NOTCH1;GSTP1;GLO1;HPN;SCX;PARK7;DLL1;SOX9;TMEM14A;TXNDC5;HTATIP2;BNIP3L;GPX1;PLK2;SPHK1;ANXA5;IGF2;HMGA2;MIF;KRT18;CAT;PPT1;SNAI2;TMBIM6;FGFR2
regulation of cardiac conduction (GO:1903779)	GO_Biological_Process_2018	8/67	0.000257978	0.0355801	0	0	4.77612	39.4633	FXYD2;ATP1A2;FXYD6;ATP1A1;SRI;ATP2B1;ATP1B1;CALM1
negative regulation of programmed cell death (GO:0043069)	GO_Biological_Process_2018	23/408	0.000267377	0.035906	0	0	2.2549	18.5507	BNIP3L;TNFAIP8;PLK2;SPHK1;GSTP1;GLO1;HPN;ANXA5;IGF2;SCX;HMGA2;PARK7;MIF;KRT18;CAT;PPT1;TMBIM6;SOX9;DCPS;TMEM14A;FGFR2;TXNDC5;HTATIP2
platelet degranulation (GO:0002576)	GO_Biological_Process_2018	11/124	0.000284507	0.0372267	0	0	3.54839	28.9717	SPARC;ANXA5;IGF2;PDGFA;TAGLN2;MAGED2;QSOX1;FAM3C;ACTN4;CALM1;ALDOA
negative regulation of cellular response to hypoxia (GO:1900038)	GO_Biological_Process_2018	3/6	0.000293634	0.0374603	0	0	20	162.664	DDAH1;TMBIM6;ENO1
negative regulation of phospholipid metabolic process (GO:1903726)	GO_Biological_Process_2018	3/6	0.000293634	0.0365467	0	0	20	162.664	SLC27A1;PIK3IP1;APOC1
regulation of DNA binding (GO:0051101)	GO_Biological_Process_2018	7/52	0.000295745	0.035933	0	0	5.38462	43.7555	SMO;ID1;HMGA2;ID3;HES1;MDFI;WAPL
negative regulation of transcription, DNA-templated (GO:0045892)	GO_Biological_Process_2018	37/813	0.000350525	0.0415984	0	0	1.82042	14.4834	NDUFA13;NOTCH1;THRA;WWC1;PBXIP1;ENO1;MUC1;HHEX;ATOH8;HES1;SOX9;PATZ1;SNX6;TGIF1;TCF7L2;ZFHX3;SMAD3;IGF2;HMGA2;FOXN3;SMARCA2;BMP7;AES;FOXP1;REST;TFDP2;NFIB;ID1;RARA;PDCD4;SNAI2;ID3;HDGF;EZR;MDFI;FRK;FGFR2
acyl-CoA metabolic process (GO:0006637)	GO_Biological_Process_2018	6/39	0.00038352	0.0444796	0	0	6.15385	48.4069	ACOT7;ACOT13;SUCLG2;ACOT1;DBI;HMGCS2
regulation of cartilage development (GO:0061035)	GO_Biological_Process_2018	4/15	0.000423084	0.0479777	0	0	10.6667	82.858	SCX;SOX9;SOX6;SOX5
regulation of epithelial cell proliferation (GO:0050678)	GO_Biological_Process_2018	8/72	0.000424626	0.0471058	0	0	4.44444	34.508	DUSP10;GPX1;HPN;LAMB1;LAMC1;SOX9;FGFR2;ZFP36L1
positive regulation of cell proliferation (GO:0008284)	GO_Biological_Process_2018	23/424	0.000459215	0.049859	0	0	2.16981	16.6772	CDKN1A;NOTCH1;CD81;SPHK1;IGF2;SCX;PDGFA;HMGA2;LIFR;LAMB1;MIF;PTN;LAMC1;DLL1;CYR61;FOXP1;CAPNS1;EPCAM;RARA;HES1;SOX9;CD47;FGFR2
positive regulation of cell migration (GO:0030335)	GO_Biological_Process_2018	15/221	0.000470244	0.0499928	0	0	2.71493	20.8025	GRB7;NOTCH1;SEMA3C;SPHK1;SEMA3B;PDGFA;LAMB1;ACTN4;CYR61;CXCL12;TRIP6;ENPP2;SNAI2;SOX9;PFN1
sulfur amino acid biosynthetic process (GO:0000097)	GO_Biological_Process_2018	3/7	0.000504318	0.0525211	0	0	17.1429	130.154	MTHFD1;GGT1;CDO1
fructose 1,6-bisphosphate metabolic process (GO:0030388)	GO_Biological_Process_2018	3/7	0.000504318	0.0514707	0	0	17.1429	130.154	PFKL;ALDOC;ALDOA
mesenchymal cell differentiation (GO:0048762)	GO_Biological_Process_2018	6/41	0.000506722	0.050702	0	0	5.85366	44.4149	NOTCH1;HMGA2;SNAI2;SOX9;BMP7;FGFR2
regulation of stem cell proliferation (GO:0072091)	GO_Biological_Process_2018	4/16	0.00055302	0.0542704	0	0	10	75.0012	YAP1;EPCAM;HMGA2;ZFP36L1
regulation of heart contraction (GO:0008016)	GO_Biological_Process_2018	9/95	0.00062145	0.0598351	0	0	3.78947	27.9794	FXYD2;TPM1;ATP1A2;FXYD6;ATP1A1;SRI;ATP2B1;ATP1B1;CALM1
positive regulation of cartilage development (GO:0061036)	GO_Biological_Process_2018	4/17	0.000708972	0.0669979	0	0	9.41176	68.2512	SCX;SOX9;SOX6;SOX5
cellular response to UV-B (GO:0071493)	GO_Biological_Process_2018	3/8	0.000791945	0.0734781	0	0	15	107.115	CDKN1A;HYAL2;CRIP1
cell-cell junction assembly (GO:0007043)	GO_Biological_Process_2018	8/79	0.000795071	0.0724508	0	0	4.05063	28.9097	OCLN;CDH3;CLDN3;GJB1;CDH1;TLN2;F11R;CRB3
nicotinamide nucleotide metabolic process (GO:0046496)	GO_Biological_Process_2018	6/45	0.00084377	0.0755396	0	0	5.33333	37.7474	LDHA;PFKL;TPI1;HKDC1;ALDOA;HK2
negative regulation of growth (GO:0045926)	GO_Biological_Process_2018	10/120	0.000869425	0.0764944	0	0	3.33333	23.4923	BST2;NDUFA13;CDKN1A;NOTCH1;SMAD3;HYAL2;PPT1;ENO1;RBBP7;SMARCA2
cartilage development (GO:0051216)	GO_Biological_Process_2018	6/46	0.000950143	0.0821793	0	0	5.21739	36.3073	COL2A1;NFIB;HYAL2;SCX;HMGA2;SOX9
sulfur compound biosynthetic process (GO:0044272)	GO_Biological_Process_2018	10/122	0.000987794	0.0840119	0	0	3.27869	22.6886	GSTA4;GSTO1;GSTA3;MGST3;GSTP1;MGST1;ST3GAL4;GSTT1;GGT1;CDO1
negative regulation of cellular process (GO:0048523)	GO_Biological_Process_2018	26/534	0.00100953	0.0844528	0	0	1.94757	13.4348	COL18A1;CDKN1A;NDUFA13;NOTCH1;ENO1;PARK7;DLL1;CYR61;ADAMTS1;HYAL2;RBBP7;S100A11;BNIP3L;SMAD3;MIF;SMARCA2;BMP7;VAMP8;BST2;FABP3;REST;DDAH1;PPT1;PDCD4;TMBIM6;FRK
negative regulation of neuron differentiation (GO:0045665)	GO_Biological_Process_2018	7/64	0.00106187	0.0873987	0	0	4.375	29.9588	REST;ID1;ID3;HES1;SOX9;DLL1;BMP7
regulation of cell migration (GO:0030334)	GO_Biological_Process_2018	18/316	0.00107164	0.0868031	0	0	2.27848	15.5815	BEX4;GRB7;NOTCH1;IGFBP5;SEMA3C;SPHK1;TPM1;SEMA3B;PDGFA;LAMB1;ACTN4;CYR61;BST2;CXCL12;DUSP10;TRIP6;ENPP2;SNAI2
osteoclast differentiation (GO:0030316)	GO_Biological_Process_2018	4/19	0.00110975	0.088485	0	0	8.42105	57.2937	ANXA2;GLO1;SNX10;FOXP1
serine family amino acid catabolic process (GO:0009071)	GO_Biological_Process_2018	3/9	0.00116591	0.0915332	0	0	13.3333	90.0567	GCSH;SDS;SDSL
regulated exocytosis (GO:0045055)	GO_Biological_Process_2018	11/148	0.00126015	0.0974322	0	0	2.97297	19.8491	SPARC;ANXA5;IGF2;PDGFA;TAGLN2;MAGED2;QSOX1;FAM3C;ACTN4;CALM1;ALDOA
negative regulation of epithelial cell proliferation (GO:0050680)	GO_Biological_Process_2018	7/66	0.00127552	0.0971488	0	0	4.24242	28.2732	SPARC;DUSP10;NFIB;HPN;ATOH8;SNAI2;SOX9
negative regulation of DNA binding (GO:0043392)	GO_Biological_Process_2018	5/34	0.00146306	0.109794	0	0	5.88235	38.3954	SMO;ID1;HMGA2;ID3;MDFI
membrane raft organization (GO:0031579)	GO_Biological_Process_2018	3/10	0.00163478	0.120902	0	0	12	76.995	ANXA2;PPT1;S100A10
aspartate family amino acid metabolic process (GO:0009066)	GO_Biological_Process_2018	3/10	0.00163478	0.119175	0	0	12	76.995	MTHFD1;ADI1;NIT2
positive regulation of glial cell differentiation (GO:0045687)	GO_Biological_Process_2018	3/10	0.00163478	0.117497	0	0	12	76.995	NOTCH1;TENM4;HES1
regulation of cardiac muscle contraction by calcium ion signaling (GO:0010882)	GO_Biological_Process_2018	4/21	0.00164711	0.116739	0	0	7.61905	48.8285	GSTO1;ATP1A2;ATP1B1;CALM1
regulation of osteoblast differentiation (GO:0045667)	GO_Biological_Process_2018	7/69	0.00165742	0.11586	0	0	4.05797	25.9811	NOTCH1;WNT7B;SMOC1;SNAI2;BMP7;CYR61;FGFR2
regulation of cell growth (GO:0001558)	GO_Biological_Process_2018	13/201	0.00169988	0.117223	0	0	2.58706	16.4982	CDKN1A;NDUFA13;SMAD3;SPHK1;HPN;ENO1;SMARCA2;NET1;BST2;HYAL2;PPT1;LAMTOR2;RBBP7
positive regulation of multicellular organismal process (GO:0051240)	GO_Biological_Process_2018	13/202	0.00177657	0.120878	0	0	2.57426	16.303	NOTCH1;SMAD3;HPN;SCX;ENO1;AGPAT2;VAMP8;ENPP2;SOX9;SOX6;PFN1;FGFR2;SOX5
positive regulation of cell motility (GO:2000147)	GO_Biological_Process_2018	12/179	0.00187195	0.125691	0	0	2.68156	16.8423	GRB7;NOTCH1;CXCL12;SEMA3C;SPHK1;TRIP6;SEMA3B;PDGFA;SNAI2;LAMB1;ACTN4;CYR61
inner ear morphogenesis (GO:0042472)	GO_Biological_Process_2018	4/22	0.00197375	0.130806	0	0	7.27273	45.2932	HPN;USH1C;SOX9;FGFR2
epithelial to mesenchymal transition (GO:0001837)	GO_Biological_Process_2018	5/37	0.00215544	0.141015	0	0	5.40541	33.1879	NOTCH1;HMGA2;SNAI2;SOX9;BMP7
positive regulation of receptor activity (GO:2000273)	GO_Biological_Process_2018	5/37	0.00215544	0.13923	0	0	5.40541	33.1879	ANXA2;GSTO1;PARK7;SOX9;CALM1
negative regulation of ryanodine-sensitive calcium-release channel activity (GO:0060315)	GO_Biological_Process_2018	3/11	0.00220629	0.140734	0	0	10.9091	66.7248	GSTO1;SRI;CALM1
negative regulation of JUN kinase activity (GO:0043508)	GO_Biological_Process_2018	3/11	0.00220629	0.138996	0	0	10.9091	66.7248	DUSP10;GSTP1;PDCD4
relaxation of cardiac muscle (GO:0055119)	GO_Biological_Process_2018	3/11	0.00220629	0.137301	0	0	10.9091	66.7248	ATP1A2;ATP1A1;ATP1B1
positive regulation of mesenchymal cell proliferation (GO:0002053)	GO_Biological_Process_2018	3/11	0.00220629	0.135647	0	0	10.9091	66.7248	PDGFA;SOX9;FGFR2
relaxation of muscle (GO:0090075)	GO_Biological_Process_2018	3/11	0.00220629	0.134032	0	0	10.9091	66.7248	ATP1A2;ATP1A1;ATP1B1
positive regulation of chondrocyte differentiation (GO:0032332)	GO_Biological_Process_2018	3/11	0.00220629	0.132455	0	0	10.9091	66.7248	SOX9;SOX6;SOX5
negative regulation of release of sequestered calcium ion into cytosol (GO:0051280)	GO_Biological_Process_2018	3/11	0.00220629	0.130915	0	0	10.9091	66.7248	GSTO1;SRI;CALM1
L-serine metabolic process (GO:0006563)	GO_Biological_Process_2018	3/11	0.00220629	0.12941	0	0	10.9091	66.7248	SDS;PHGDH;SDSL
canonical Wnt signaling pathway (GO:0060070)	GO_Biological_Process_2018	7/73	0.00229844	0.133284	0	0	3.83562	23.3034	TCF7L2;TCF7L1;CDH3;FZD2;SMO;WNT7B;SNAI2
glutamine family amino acid metabolic process (GO:0009064)	GO_Biological_Process_2018	4/23	0.00234258	0.134317	0	0	6.95652	42.1322	GLUD1;DDAH1;GGT1;NIT2
regulation of release of sequestered calcium ion into cytosol by sarcoplasmic reticulum (GO:0010880)	GO_Biological_Process_2018	4/23	0.00234258	0.132824	0	0	6.95652	42.1322	GSTO1;ATP1A2;SRI;CALM1
regulation of chondrocyte differentiation (GO:0032330)	GO_Biological_Process_2018	4/23	0.00234258	0.131365	0	0	6.95652	42.1322	SNAI2;SOX9;SOX6;SOX5
negative regulation of cell growth (GO:0030308)	GO_Biological_Process_2018	9/115	0.00240194	0.133229	0	0	3.13043	18.8811	BST2;NDUFA13;CDKN1A;SMAD3;HYAL2;PPT1;ENO1;RBBP7;SMARCA2
regulation of ossification (GO:0030278)	GO_Biological_Process_2018	5/38	0.0024318	0.133435	0	0	5.26316	31.6796	NOTCH1;SMOC1;SNAI2;SOX9;FGFR2
cellular response to growth factor stimulus (GO:0071363)	GO_Biological_Process_2018	10/139	0.00262577	0.142546	0	0	2.8777	17.1004	NOTCH1;SMAD3;HYAL2;SNAI2;SOX9;SOX6;BMP7;ZFP36L2;SOX5;ZFP36L1
negative regulation of intrinsic apoptotic signaling pathway in response to DNA damage (GO:1902230)	GO_Biological_Process_2018	4/24	0.0027562	0.148052	0	0	6.66667	39.2927	MUC1;CXCL12;SNAI2;MIF
regulation of mesenchymal cell proliferation (GO:0010464)	GO_Biological_Process_2018	3/12	0.00288743	0.153485	0	0	10	58.4739	PDGFA;SOX9;FGFR2
regulation of oligodendrocyte differentiation (GO:0048713)	GO_Biological_Process_2018	3/12	0.00288743	0.151903	0	0	10	58.4739	NOTCH1;TENM4;HES1
positive regulation of pseudopodium assembly (GO:0031274)	GO_Biological_Process_2018	3/12	0.00288743	0.150353	0	0	10	58.4739	CDC42EP5;CDC42EP3;CDC42EP1
regulation of pseudopodium assembly (GO:0031272)	GO_Biological_Process_2018	3/12	0.00288743	0.148834	0	0	10	58.4739	CDC42EP5;CDC42EP3;CDC42EP1
negative regulation of DNA damage response, signal transduction by p53 class mediator (GO:0043518)	GO_Biological_Process_2018	3/12	0.00288743	0.147346	0	0	10	58.4739	SNAI2;MIF;PTTG1IP
positive regulation of stem cell differentiation (GO:2000738)	GO_Biological_Process_2018	3/12	0.00288743	0.145887	0	0	10	58.4739	SOX9;SOX6;SOX5
negative regulation of myoblast differentiation (GO:0045662)	GO_Biological_Process_2018	3/12	0.00288743	0.144457	0	0	10	58.4739	NOTCH1;SOX9;DLL1
regulation of neurogenesis (GO:0050767)	GO_Biological_Process_2018	6/57	0.00292286	0.144809	0	0	4.21053	24.5692	YAP1;REST;NOTCH1;SERPINF1;NREP;DLL1
cellular response to epidermal growth factor stimulus (GO:0071364)	GO_Biological_Process_2018	4/25	0.00321718	0.157858	0	0	6.4	36.7312	SNAI2;SOX9;ZFP36L2;ZFP36L1
positive regulation of embryonic development (GO:0040019)	GO_Biological_Process_2018	4/25	0.00321718	0.156355	0	0	6.4	36.7312	PHLDB1;TENM4;SCX;HES1
regulation of cell differentiation (GO:0045595)	GO_Biological_Process_2018	9/121	0.00338596	0.163005	0	0	2.97521	16.9233	PHLDB1;PRKCB;SMOC1;PLEKHB1;IGF2;SNAI2;CAMK1;DLL1;FGFR2
gluconeogenesis (GO:0006094)	GO_Biological_Process_2018	5/41	0.00341501	0.162867	0	0	4.87805	27.7052	TPI1;ALDOC;ENO1;ALDOA;GAPDH
renal absorption (GO:0070293)	GO_Biological_Process_2018	3/13	0.00368449	0.174092	0	0	9.23077	51.7258	CLDN4;HYAL2;MAGED2
tricarboxylic acid metabolic process (GO:0072350)	GO_Biological_Process_2018	3/13	0.00368449	0.172495	0	0	9.23077	51.7258	GLUD1;IDH1;IDH2
cellular potassium ion homeostasis (GO:0030007)	GO_Biological_Process_2018	3/13	0.00368449	0.170927	0	0	9.23077	51.7258	ATP1A2;ATP1A1;ATP1B1
response to UV-B (GO:0010224)	GO_Biological_Process_2018	3/13	0.00368449	0.169387	0	0	9.23077	51.7258	CDKN1A;HYAL2;CRIP1
membrane repolarization (GO:0086009)	GO_Biological_Process_2018	3/13	0.00368449	0.167874	0	0	9.23077	51.7258	ATP1A2;ATP1A1;ATP1B1
regulation of muscle contraction (GO:0006937)	GO_Biological_Process_2018	4/26	0.003728	0.168354	0	0	6.15385	34.4116	TPM1;ATP1A2;SRI;ENO1
membrane lipid biosynthetic process (GO:0046467)	GO_Biological_Process_2018	6/60	0.00378749	0.16954	0	0	4	22.3042	CERS4;SPHK1;ST3GAL4;DEGS1;SPTSSA;PLPP2
negative regulation of macromolecule metabolic process (GO:0010605)	GO_Biological_Process_2018	9/124	0.00398429	0.176799	0	0	2.90323	16.0415	REST;NOTCH1;SMO;ERP29;ANXA7;PARK7;MIF;AES;RBMS3
post-translational protein modification (GO:0043687)	GO_Biological_Process_2018	18/357	0.00401742	0.176732	0	0	2.01681	11.127	WSB1;IGFBP5;IGFBP4;FUCA2;SERPINA10;FBXW9;LAMB1;LAMC1;PRSS23;CYR61;KTN1;EVA1A;MGAT4A;PSME1;GPC3;SPP1;QSOX1;RBBP7
regulation of multicellular organismal development (GO:2000026)	GO_Biological_Process_2018	5/43	0.00421139	0.183681	0	0	4.65116	25.4417	PLA2G16;PHLDB1;GPX1;SCX;FOXP1
negative regulation of Wnt signaling pathway (GO:0030178)	GO_Biological_Process_2018	11/174	0.00445606	0.192706	0	0	2.52874	13.6893	TCF7L2;IGFBP4;GRB10;PSME1;SNAI2;TAX1BP3;SOX9;MDFI;BICC1;AES;RBMS3
negative regulation of cell differentiation (GO:0045596)	GO_Biological_Process_2018	10/150	0.00452898	0.194213	0	0	2.66667	14.3927	CRP;NOTCH1;SMAD3;HPN;PDCD4;SNAI2;HES1;SOX9;DLL1;ZFP36L2
peptide metabolic process (GO:0006518)	GO_Biological_Process_2018	8/104	0.00457541	0.194569	0	0	3.07692	16.5756	GPX1;GSTA4;GSTO1;GSTA3;GSTP1;MGST1;GSTT2;GSTT1
regulation of monocyte differentiation (GO:0045655)	GO_Biological_Process_2018	3/14	0.00460303	0.194126	0	0	8.57143	46.1232	APCS;ZFP36L1;FOXP1
cell communication by electrical coupling involved in cardiac conduction (GO:0086064)	GO_Biological_Process_2018	3/14	0.00460303	0.192535	0	0	8.57143	46.1232	ATP1A2;ATP1A1;ATP1B1
negative regulation of intrinsic apoptotic signaling pathway by p53 class mediator (GO:1902254)	GO_Biological_Process_2018	3/14	0.00460303	0.19097	0	0	8.57143	46.1232	MUC1;MIF;PTTG1IP
hydrogen peroxide catabolic process (GO:0042744)	GO_Biological_Process_2018	3/14	0.00460303	0.18943	0	0	8.57143	46.1232	GPX1;CAT;PRDX6
regulation of gastrulation (GO:0010470)	GO_Biological_Process_2018	3/14	0.00460303	0.187914	0	0	8.57143	46.1232	PHLDB1;TENM4;SCX
amide biosynthetic process (GO:0043604)	GO_Biological_Process_2018	5/44	0.00465556	0.18855	0	0	4.54545	24.4077	CERS4;ARG1;ASL;DEGS1;SPTSSA
hexose biosynthetic process (GO:0019319)	GO_Biological_Process_2018	5/44	0.00465556	0.187066	0	0	4.54545	24.4077	TPI1;ALDOC;ENO1;ALDOA;GAPDH
negative regulation of response to DNA damage stimulus (GO:2001021)	GO_Biological_Process_2018	4/28	0.0049089	0.195704	0	0	5.71429	30.3812	CXCL12;SNAI2;PTTG1IP;MIF
chondrocyte differentiation (GO:0002062)	GO_Biological_Process_2018	4/28	0.0049089	0.194187	0	0	5.71429	30.3812	NFIB;SCX;HMGA2;SOX9
negative regulation of JNK cascade (GO:0046329)	GO_Biological_Process_2018	4/28	0.0049089	0.192693	0	0	5.71429	30.3812	DUSP10;AMBP;GSTP1;PDCD4
positive regulation of fibroblast proliferation (GO:0048146)	GO_Biological_Process_2018	4/28	0.0049089	0.191222	0	0	5.71429	30.3812	CDKN1A;SPHK1;PDGFA;MIF
bicellular tight junction assembly (GO:0070830)	GO_Biological_Process_2018	4/28	0.0049089	0.189773	0	0	5.71429	30.3812	OCLN;CLDN3;F11R;CRB3
regulation of transcription from RNA polymerase II promoter (GO:0006357)	GO_Biological_Process_2018	53/1478	0.00509341	0.195426	0	0	1.43437	7.5732	EHF;CDKN1A;THRA;CD81;WWC1;CITED4;SCX;ENO1;PARK7;LITAF;CYR61;HHEX;HYAL2;SOX9;HTATIP2;TGIF1;TCF15;PRKCB;AES;FOXP1;RGMA;TFDP2;ELF5;RARA;EZR;MDFI;YAP1;NOTCH1;BEX1;TSHZ2;DLL1;BCL2L12;MUC1;EPCAM;HES1;TCF7L2;ZFHX3;TCF7L1;SMAD3;IGF2;HMGA2;SMARCA2;BMP7;HIPK2;REST;NFIB;PDCD4;SNAI2;HDGF;CAMK1;SSBP2;FRK;FGFR2
regulation of myoblast differentiation (GO:0045661)	GO_Biological_Process_2018	4/29	0.00558362	0.212636	0	0	5.51724	28.623	NOTCH1;SOX9;DLL1;ZFP36L1
regulation of fibroblast proliferation (GO:0048145)	GO_Biological_Process_2018	5/46	0.00564203	0.213269	0	0	4.34783	22.5109	CDKN1A;GSTP1;SPHK1;PDGFA;MIF
fatty acid beta-oxidation using acyl-CoA dehydrogenase (GO:0033539)	GO_Biological_Process_2018	3/15	0.00564802	0.211926	0	0	8	41.4116	ACADL;ETFB;ACADM
negative regulation of muscle cell differentiation (GO:0051148)	GO_Biological_Process_2018	3/15	0.00564802	0.210379	0	0	8	41.4116	NOTCH1;SOX9;DLL1
negative regulation of signal transduction by p53 class mediator (GO:1901797)	GO_Biological_Process_2018	3/15	0.00564802	0.208854	0	0	8	41.4116	SNAI2;MIF;PTTG1IP
protein O-linked fucosylation (GO:0036066)	GO_Biological_Process_2018	3/15	0.00564802	0.207352	0	0	8	41.4116	LFNG;ADAMTS5;SPON1
cellular sodium ion homeostasis (GO:0006883)	GO_Biological_Process_2018	3/15	0.00564802	0.205871	0	0	8	41.4116	ATP1A2;ATP1A1;ATP1B1
cellular response to corticosteroid stimulus (GO:0071384)	GO_Biological_Process_2018	3/15	0.00564802	0.20441	0	0	8	41.4116	REST;ZFP36L2;ZFP36L1
monocarboxylic acid metabolic process (GO:0032787)	GO_Biological_Process_2018	8/108	0.00573834	0.206216	0	0	2.96296	15.2906	LDHB;LDHA;ACOT7;VNN1;GLO1;ACOT1;GGT1;NIT2
sphingolipid biosynthetic process (GO:0030148)	GO_Biological_Process_2018	6/66	0.00606589	0.216463	0	0	3.63636	18.5639	CERS4;SPHK1;ST3GAL5;DEGS1;SPTSSA;PLPP2
negative regulation of stress-activated MAPK cascade (GO:0032873)	GO_Biological_Process_2018	4/30	0.00631751	0.223877	0	0	5.33333	27.0103	DUSP10;AMBP;GSTP1;EZR
connective tissue development (GO:0061448)	GO_Biological_Process_2018	4/30	0.00631751	0.222333	0	0	5.33333	27.0103	COL2A1;HYAL2;SCX;SOX9
glutamine family amino acid catabolic process (GO:0009065)	GO_Biological_Process_2018	3/16	0.0068238	0.238506	0	0	7.5	37.405	GLUD1;DDAH1;ARG1
cardiac epithelial to mesenchymal transition (GO:0060317)	GO_Biological_Process_2018	3/16	0.0068238	0.236883	0	0	7.5	37.405	NOTCH1;PDCD4;SNAI2
mesenchyme development (GO:0060485)	GO_Biological_Process_2018	3/16	0.0068238	0.235283	0	0	7.5	37.405	HMGA2;BMP7;FGFR2
regulation of cytokine secretion (GO:0050707)	GO_Biological_Process_2018	4/31	0.00711269	0.243598	0	0	5.16129	25.5271	CRP;MIF;GAPDH;FOXP1
protein tetramerization (GO:0051262)	GO_Biological_Process_2018	7/90	0.00734762	0.249966	0	0	3.11111	15.2861	ANXA2;CAT;ACOT13;ALDOA;HSD17B10;S100A10;DECR1
positive regulation of developmental process (GO:0051094)	GO_Biological_Process_2018	8/113	0.00749343	0.253238	0	0	2.83186	13.8583	HPN;ENPP2;SCX;SOX9;CAMK1;SOX6;FGFR2;SOX5
muscle contraction (GO:0006936)	GO_Biological_Process_2018	9/137	0.00758701	0.254714	0	0	2.62774	12.8268	MYL6;TPM3;TPM1;VIM;UTRN;CALM1;ALDOA;MYL12A;MYL12B
negative regulation of calcium ion transmembrane transporter activity (GO:1901020)	GO_Biological_Process_2018	4/32	0.0079712	0.265863	0	0	5	24.1596	GSTO1;ATP1A2;SRI;CALM1
ceramide biosynthetic process (GO:0046513)	GO_Biological_Process_2018	4/32	0.0079712	0.264136	0	0	5	24.1596	CERS4;ST3GAL5;DEGS1;SPTSSA
negative regulation of receptor activity (GO:2000272)	GO_Biological_Process_2018	4/32	0.0079712	0.262432	0	0	5	24.1596	GSTO1;SRI;CALM1;SNX6
aminoglycan catabolic process (GO:0006026)	GO_Biological_Process_2018	4/32	0.0079712	0.26075	0	0	5	24.1596	SDC4;HYAL2;GPC3;GUSB
regulation of insulin-like growth factor receptor signaling pathway (GO:0043567)	GO_Biological_Process_2018	3/17	0.00813412	0.264385	0	0	7.05882	33.9649	CDH3;IGFBP5;IGFBP4
negative regulation of lipid biosynthetic process (GO:0051055)	GO_Biological_Process_2018	3/17	0.00813412	0.262712	0	0	7.05882	33.9649	SLC27A1;ACADL;APOC1
positive regulation of cellular protein catabolic process (GO:1903364)	GO_Biological_Process_2018	3/17	0.00813412	0.261059	0	0	7.05882	33.9649	CD81;PTTG1IP;EZR
positive regulation of calcium ion transmembrane transporter activity (GO:1901021)	GO_Biological_Process_2018	3/17	0.00813412	0.259428	0	0	7.05882	33.9649	GSTO1;ATP1B1;CALM1
regulation of cardiac muscle contraction by regulation of the release of sequestered calcium ion (GO:0010881)	GO_Biological_Process_2018	3/17	0.00813412	0.257816	0	0	7.05882	33.9649	GSTO1;ATP1A2;CALM1
serine family amino acid metabolic process (GO:0009069)	GO_Biological_Process_2018	3/17	0.00813412	0.256225	0	0	7.05882	33.9649	MTHFD1;CDO1;SEPHS2
cellular response to glucocorticoid stimulus (GO:0071385)	GO_Biological_Process_2018	3/17	0.00813412	0.254653	0	0	7.05882	33.9649	REST;ZFP36L2;ZFP36L1
viral entry into host cell (GO:0046718)	GO_Biological_Process_2018	3/17	0.00813412	0.2531	0	0	7.05882	33.9649	VAMP8;CD81;HYAL2
cellular monovalent inorganic cation homeostasis (GO:0030004)	GO_Biological_Process_2018	3/17	0.00813412	0.251566	0	0	7.05882	33.9649	ATP1A2;ATP1A1;ATP1B1
cellular response to oxidative stress (GO:0034599)	GO_Biological_Process_2018	8/115	0.00829838	0.2551	0	0	2.78261	13.3334	GPX1;GSTP1;TPM1;CAT;GPX8;CYBA;PARK7;PRDX6
coenzyme metabolic process (GO:0006732)	GO_Biological_Process_2018	5/51	0.00873613	0.266949	0	0	3.92157	18.5894	ACOT7;VNN1;ACOT13;ACOT1;DBI
epithelial to mesenchymal transition involved in endocardial cushion formation (GO:0003198)	GO_Biological_Process_2018	2/6	0.00875241	0.265855	0	0	13.3333	63.179	NOTCH1;SNAI2
transmembrane receptor protein tyrosine phosphatase signaling pathway (GO:0007185)	GO_Biological_Process_2018	2/6	0.00875241	0.264281	0	0	13.3333	63.179	PTN;PTPRF
negative regulation of acute inflammatory response (GO:0002674)	GO_Biological_Process_2018	2/6	0.00875241	0.262727	0	0	13.3333	63.179	APCS;GSTP1
negative regulation of oligodendrocyte differentiation (GO:0048715)	GO_Biological_Process_2018	2/6	0.00875241	0.26119	0	0	13.3333	63.179	NOTCH1;HES1
vascular smooth muscle cell development (GO:0097084)	GO_Biological_Process_2018	2/6	0.00875241	0.259672	0	0	13.3333	63.179	NOTCH1;HES1
membrane raft assembly (GO:0001765)	GO_Biological_Process_2018	2/6	0.00875241	0.258171	0	0	13.3333	63.179	ANXA2;S100A10
negative regulation of vasculature development (GO:1901343)	GO_Biological_Process_2018	2/6	0.00875241	0.256687	0	0	13.3333	63.179	PDCD4;BMP7
regulation of transforming growth factor beta2 production (GO:0032909)	GO_Biological_Process_2018	2/6	0.00875241	0.25522	0	0	13.3333	63.179	SMAD3;CDH3
epithelial tube formation (GO:0072175)	GO_Biological_Process_2018	2/6	0.00875241	0.25377	0	0	13.3333	63.179	SOX9;FGFR2
negative regulation of cell cycle phase transition (GO:1901988)	GO_Biological_Process_2018	2/6	0.00875241	0.252337	0	0	13.3333	63.179	ZFP36L2;ZFP36L1
negative regulation of glial cell proliferation (GO:0060253)	GO_Biological_Process_2018	2/6	0.00875241	0.250919	0	0	13.3333	63.179	NOTCH1;HES1
long term synaptic depression (GO:0060292)	GO_Biological_Process_2018	2/6	0.00875241	0.249517	0	0	13.3333	63.179	PLK2;SHANK2
entry into host cell (GO:0030260)	GO_Biological_Process_2018	4/33	0.00889498	0.252173	0	0	4.84848	22.8958	VAMP8;CD81;CDH1;HYAL2
carboxylic acid metabolic process (GO:0019752)	GO_Biological_Process_2018	4/33	0.00889498	0.25078	0	0	4.84848	22.8958	CYB5A;GLUD1;GSTO1;MIF
cell-cell junction organization (GO:0045216)	GO_Biological_Process_2018	6/72	0.00920869	0.258198	0	0	3.33333	15.6254	DSP;OCLN;CDH3;SMAD3;CDH1;TLN2
glucan catabolic process (GO:0009251)	GO_Biological_Process_2018	3/18	0.00958222	0.267203	0	0	6.66667	30.9856	PYGB;PGM2;CALM1
regulation of keratinocyte proliferation (GO:0010837)	GO_Biological_Process_2018	3/18	0.00958222	0.26575	0	0	6.66667	30.9856	CDH3;SNAI2;ZFP36L1
modulation by virus of host morphology or physiology (GO:0019048)	GO_Biological_Process_2018	3/18	0.00958222	0.264314	0	0	6.66667	30.9856	SMAD3;HYAL2;HIPK2
glycogen catabolic process (GO:0005980)	GO_Biological_Process_2018	3/18	0.00958222	0.262893	0	0	6.66667	30.9856	PYGB;PGM2;CALM1
negative regulation of calcium-mediated signaling (GO:0050849)	GO_Biological_Process_2018	3/18	0.00958222	0.261487	0	0	6.66667	30.9856	GSTO1;SRI;CALM1
bone development (GO:0060348)	GO_Biological_Process_2018	4/34	0.00988591	0.268339	0	0	4.70588	21.7254	VKORC1;RARA;PLS3;FGFR2
ventricular cardiac muscle tissue morphogenesis (GO:0055010)	GO_Biological_Process_2018	4/34	0.00988591	0.26692	0	0	4.70588	21.7254	DSP;NOTCH1;TPM1;FGFR2
regulation of insulin receptor signaling pathway (GO:0046626)	GO_Biological_Process_2018	4/34	0.00988591	0.265515	0	0	4.70588	21.7254	GRB14;PRKCB;GRB10;IGF2
negative regulation of cell proliferation (GO:0008285)	GO_Biological_Process_2018	17/363	0.0102818	0.274702	0	0	1.87328	8.57471	COL18A1;CDKN1A;NOTCH1;IGFBP5;GSTP1;HPN;SMARCA2;DLL1;FABP3;REST;DUSP10;DDAH1;ADAMTS1;HES1;SOX9;S100A11;FRK
epithelial cell differentiation (GO:0030855)	GO_Biological_Process_2018	7/96	0.0103272	0.274478	0	0	2.91667	13.3378	EHF;TST;RARA;ANXA7;TAGLN2;ALDOC;FGFR2
positive regulation of epithelial cell migration (GO:0010634)	GO_Biological_Process_2018	6/74	0.0104754	0.276973	0	0	3.24324	14.7851	SPARC;ATOH8;ENPP2;SOX9;PFN1;FOXP1
apical junction assembly (GO:0043297)	GO_Biological_Process_2018	4/35	0.0109457	0.287918	0	0	4.57143	20.6391	OCLN;CLDN3;F11R;CRB3
cellular polysaccharide catabolic process (GO:0044247)	GO_Biological_Process_2018	3/19	0.0111708	0.292332	0	0	6.31579	28.386	PYGB;PGM2;CALM1
negative regulation of calcium ion transport (GO:0051926)	GO_Biological_Process_2018	3/19	0.0111708	0.29084	0	0	6.31579	28.386	PACSIN3;ATP1A2;TMBIM6
skeletal system development (GO:0001501)	GO_Biological_Process_2018	9/146	0.0112616	0.291717	0	0	2.46575	11.0622	VKORC1;COL2A1;IGFBP4;HYAL2;IGF2;PLS3;SOX9;BMP7;FGFR2
positive regulation of cellular process (GO:0048522)	GO_Biological_Process_2018	22/519	0.011695	0.301412	0	0	1.69557	7.5429	NOTCH1;TENM4;CD81;SPHK1;HPN;IGF2;SCX;PDGFA;HMGA2;LIFR;ACTN4;PTN;DLL1;CDH3;CAPNS1;EPCAM;RARA;HES1;SOX9;CD47;EZR;FGFR2
negative regulation of extrinsic apoptotic signaling pathway (GO:2001237)	GO_Biological_Process_2018	6/76	0.011861	0.304153	0	0	3.15789	14.0037	TCF7L2;CASP8;GPX1;GSTP1;SNAI2;PARK7
long-chain fatty acid metabolic process (GO:0001676)	GO_Biological_Process_2018	5/55	0.0119322	0.304451	0	0	3.63636	16.1037	ACADL;GSTP1;ACOT1;AIG1;MGLL
Notch signaling pathway (GO:0007219)	GO_Biological_Process_2018	5/55	0.0119322	0.302936	0	0	3.63636	16.1037	NOTCH1;WWC1;SNAI2;HES1;DLL1
ATP hydrolysis coupled proton transport (GO:0015991)	GO_Biological_Process_2018	2/7	0.0120517	0.304454	0	0	11.4286	50.4977	ATP1A2;ATP1A1
negative regulation of mitochondrial outer membrane permeabilization involved in apoptotic signaling pathway (GO:1901029)	GO_Biological_Process_2018	2/7	0.0120517	0.302954	0	0	11.4286	50.4977	ACAA2;TMEM14A
ATP hydrolysis coupled cation transmembrane transport (GO:0099132)	GO_Biological_Process_2018	2/7	0.0120517	0.301469	0	0	11.4286	50.4977	ATP1A2;ATP1A1
bone cell development (GO:0098751)	GO_Biological_Process_2018	2/7	0.0120517	0.299998	0	0	11.4286	50.4977	ANXA2;FOXP1
positive regulation of autophagy of mitochondrion (GO:1903599)	GO_Biological_Process_2018	2/7	0.0120517	0.298542	0	0	11.4286	50.4977	PARK7;HK2
regulation of sterol transport (GO:0032371)	GO_Biological_Process_2018	2/7	0.0120517	0.2971	0	0	11.4286	50.4977	APOC1;TSPO
retinoic acid receptor signaling pathway (GO:0048384)	GO_Biological_Process_2018	2/7	0.0120517	0.295671	0	0	11.4286	50.4977	RARA;ACTN4
negative regulation of cell adhesion mediated by integrin (GO:0033629)	GO_Biological_Process_2018	2/7	0.0120517	0.294257	0	0	11.4286	50.4977	MUC1;SNAI2
fructose metabolic process (GO:0006000)	GO_Biological_Process_2018	2/7	0.0120517	0.292855	0	0	11.4286	50.4977	ALDOC;ALDOA
pericardium morphogenesis (GO:0003344)	GO_Biological_Process_2018	2/7	0.0120517	0.291467	0	0	11.4286	50.4977	NOTCH1;BMP7
long-chain fatty acid catabolic process (GO:0042758)	GO_Biological_Process_2018	2/7	0.0120517	0.290093	0	0	11.4286	50.4977	ACADL;AIG1
marginal zone B cell differentiation (GO:0002315)	GO_Biological_Process_2018	2/7	0.0120517	0.288731	0	0	11.4286	50.4977	LFNG;DLL1
positive regulation of gastrulation (GO:2000543)	GO_Biological_Process_2018	2/7	0.0120517	0.287381	0	0	11.4286	50.4977	TENM4;SCX
regulation of muscle cell differentiation (GO:0051147)	GO_Biological_Process_2018	4/36	0.0120761	0.286625	0	0	4.44444	19.629	IGF2;CAMK1;FGFR2;ZFP36L1
calcium-independent cell-cell adhesion via plasma membrane cell-adhesion molecules (GO:0016338)	GO_Biological_Process_2018	3/20	0.0129021	0.304813	0	0	6	26.1022	CLDN4;CLDN9;CLDN7
regulation of anoikis (GO:2000209)	GO_Biological_Process_2018	3/20	0.0129021	0.303408	0	0	6	26.1022	NOTCH1;SNAI2;AES
cellular response to steroid hormone stimulus (GO:0071383)	GO_Biological_Process_2018	3/20	0.0129021	0.302017	0	0	6	26.1022	ATP1A2;ATP1A1;BMP7
extracellular matrix disassembly (GO:0022617)	GO_Biological_Process_2018	6/78	0.0133708	0.311557	0	0	3.07692	13.2759	ADAMTS5;CAPNS1;CDH1;HPN;SPP1;LAMC1
protein homotetramerization (GO:0051289)	GO_Biological_Process_2018	5/57	0.0137938	0.319955	0	0	3.50877	15.0299	CAT;ACOT13;ALDOA;HSD17B10;DECR1
positive regulation of transcription from RNA polymerase II promoter (GO:0045944)	GO_Biological_Process_2018	32/848	0.0139308	0.321668	0	0	1.50943	6.4508	YAP1;EHF;NOTCH1;BEX1;THRA;CD81;WWC1;CITED4;SCX;PARK7;DLL1;LITAF;CYR61;BCL2L12;MUC1;HHEX;EPCAM;HYAL2;HES1;SOX9;TCF7L2;SMAD3;HMGA2;SMARCA2;HIPK2;RGMA;TFDP2;NFIB;RARA;CAMK1;SSBP2;FGFR2
muscle filament sliding (GO:0030049)	GO_Biological_Process_2018	4/38	0.0145547	0.334562	0	0	4.21053	17.8099	MYL6;TPM3;TPM1;VIM
actin-myosin filament sliding (GO:0033275)	GO_Biological_Process_2018	4/38	0.0145547	0.333062	0	0	4.21053	17.8099	MYL6;TPM3;TPM1;VIM
lipid catabolic process (GO:0016042)	GO_Biological_Process_2018	3/21	0.014778	0.336661	0	0	5.71429	24.0835	PLA2G16;ACADL;PPT1
ERK1 and ERK2 cascade (GO:0070371)	GO_Biological_Process_2018	3/21	0.014778	0.335165	0	0	5.71429	24.0835	SOX9;ZFP36L2;ZFP36L1
negative regulation of transcription from RNA polymerase II promoter (GO:0000122)	GO_Biological_Process_2018	23/565	0.0156432	0.353217	0	0	1.62832	6.7701	TGIF1;TCF7L2;ZFHX3;NOTCH1;SMAD3;WWC1;IGF2;HMGA2;ENO1;SMARCA2;AES;HHEX;REST;NFIB;RARA;SNAI2;HES1;HDGF;SOX9;EZR;MDFI;FRK;FGFR2
positive regulation of extracellular matrix assembly (GO:1901203)	GO_Biological_Process_2018	2/8	0.0158049	0.355297	0	0	10	41.4743	PHLDB1;SMAD3
cell migration involved in heart development (GO:0060973)	GO_Biological_Process_2018	2/8	0.0158049	0.353739	0	0	10	41.4743	NOTCH1;SNAI2
negative regulation of glial cell differentiation (GO:0045686)	GO_Biological_Process_2018	2/8	0.0158049	0.352194	0	0	10	41.4743	NOTCH1;HES1
galactose catabolic process (GO:0019388)	GO_Biological_Process_2018	2/8	0.0158049	0.350663	0	0	10	41.4743	PGM2;GALK1
desmosome organization (GO:0002934)	GO_Biological_Process_2018	2/8	0.0158049	0.349145	0	0	10	41.4743	DSP;SNAI2
positive regulation of ryanodine-sensitive calcium-release channel activity (GO:0060316)	GO_Biological_Process_2018	2/8	0.0158049	0.34764	0	0	10	41.4743	GSTO1;CALM1
negative regulation of biosynthetic process (GO:0009890)	GO_Biological_Process_2018	2/8	0.0158049	0.346148	0	0	10	41.4743	GSTP1;PARK7
basement membrane organization (GO:0071711)	GO_Biological_Process_2018	2/8	0.0158049	0.344669	0	0	10	41.4743	FLRT2;HPN
monocyte activation (GO:0042117)	GO_Biological_Process_2018	2/8	0.0158049	0.343202	0	0	10	41.4743	HYAL2;FOXP1
arginine catabolic process (GO:0006527)	GO_Biological_Process_2018	2/8	0.0158049	0.341748	0	0	10	41.4743	DDAH1;ARG1
regulation of extrinsic apoptotic signaling pathway (GO:2001236)	GO_Biological_Process_2018	5/59	0.0158415	0.341093	0	0	3.38983	14.0513	TCF7L2;CASP8;HYAL2;GSTP1;PARK7
dicarboxylic acid metabolic process (GO:0043648)	GO_Biological_Process_2018	5/59	0.0158415	0.33966	0	0	3.38983	14.0513	MTHFD1;IDH1;IDH2;GGT1;NIT2
positive regulation of reactive oxygen species metabolic process (GO:2000379)	GO_Biological_Process_2018	4/39	0.0159058	0.339612	0	0	4.10256	16.989	CRP;CDKN1A;GSTP1;CYBA
generation of neurons (GO:0048699)	GO_Biological_Process_2018	8/130	0.0165445	0.351777	0	0	2.46154	10.0965	YAP1;TCF7L1;FZD2;CDH1;WNT7B;ID1;ID3;DLL1
regulation of anatomical structure morphogenesis (GO:0022603)	GO_Biological_Process_2018	6/82	0.0167839	0.355386	0	0	2.92683	11.9629	LFNG;PHLDB1;SPARC;DLL1;FGFR2;HTATIP2
regulation of vascular endothelial growth factor receptor signaling pathway (GO:0030947)	GO_Biological_Process_2018	3/22	0.0167997	0.354252	0	0	5.45455	22.2894	HHEX;PRKCB;GRB10
positive regulation of protein autophosphorylation (GO:0031954)	GO_Biological_Process_2018	3/22	0.0167997	0.352794	0	0	5.45455	22.2894	RAD50;PDGFA;CALM1
sulfur amino acid metabolic process (GO:0000096)	GO_Biological_Process_2018	3/22	0.0167997	0.351348	0	0	5.45455	22.2894	MTHFD1;ADI1;CDO1
purine-containing compound biosynthetic process (GO:0072522)	GO_Biological_Process_2018	3/22	0.0167997	0.349914	0	0	5.45455	22.2894	MTHFD1;ADK;APRT
response to reactive oxygen species (GO:0000302)	GO_Biological_Process_2018	5/60	0.0169373	0.351346	0	0	3.33333	13.5941	GPX1;HYAL2;GSTP1;TPM1;CAT
phosphate-containing compound metabolic process (GO:0006796)	GO_Biological_Process_2018	10/183	0.0170433	0.352113	0	0	2.18579	8.90054	PLA2G16;PFKL;DUSP10;GPX4;ENPP2;ALDOC;CALM1;ALDOA;PLPP2;AGPAT2
fatty acid metabolic process (GO:0006631)	GO_Biological_Process_2018	7/106	0.0171103	0.352071	0	0	2.64151	10.7459	ACOT7;GPX1;GPX4;NUDT19;ACOT1;ACADM;GGT1
embryonic heart tube morphogenesis (GO:0003143)	GO_Biological_Process_2018	4/40	0.0173331	0.355223	0	0	4	16.2206	NOTCH1;SMO;HES1;DLL1
regulation of tumor necrosis factor production (GO:0032680)	GO_Biological_Process_2018	5/61	0.0180823	0.369095	0	0	3.27869	13.1568	GSTP1;RARA;CYBA;MIF;FOXP1
negative regulation of MAP kinase activity (GO:0043407)	GO_Biological_Process_2018	5/61	0.0180823	0.367625	0	0	3.27869	13.1568	DUSP10;HYAL2;GSTP1;PDCD4;BMP7
regulation of neuron differentiation (GO:0045664)	GO_Biological_Process_2018	6/84	0.0186969	0.378613	0	0	2.85714	11.3697	REST;ID1;ID3;NREP;DLL1;BMP7
membrane assembly (GO:0071709)	GO_Biological_Process_2018	3/23	0.0189683	0.38259	0	0	5.21739	20.6869	ANXA2;SPTBN1;S100A10
regulation of monooxygenase activity (GO:0032768)	GO_Biological_Process_2018	3/23	0.0189683	0.381083	0	0	5.21739	20.6869	SPR;DDAH1;CALM1
negative regulation of peptidase activity (GO:0010466)	GO_Biological_Process_2018	5/62	0.0192771	0.38577	0	0	3.22581	12.7382	SERPINF1;SERPINA10;PARK7;SERPINA6;GAPDH
Wnt signaling pathway (GO:0016055)	GO_Biological_Process_2018	7/109	0.0196452	0.391599	0	0	2.56881	10.0952	TCF7L2;TCF7L1;CDH3;FZD2;SMO;WNT7B;SNAI2
regulation of cell proliferation (GO:0042127)	GO_Biological_Process_2018	28/740	0.0199495	0.396117	0	0	1.51351	5.92473	BEX4;YAP1;COL18A1;CDKN1A;NOTCH1;CD81;SCX;PDGFA;PTN;DLL1;ZFP36L1;CAPNS1;EPCAM;ADAMTS1;HES1;SOX9;S100A11;TCF7L2;IGF2;LIFR;SMARCA2;FABP3;REST;DDAH1;RARA;CD47;FRK;FGFR2
regulation of protein acetylation (GO:1901983)	GO_Biological_Process_2018	2/9	0.0199875	0.395334	0	0	8.88889	34.7791	PARK7;CAMK1
ornithine metabolic process (GO:0006591)	GO_Biological_Process_2018	2/9	0.0199875	0.393808	0	0	8.88889	34.7791	ARG1;ASL
negative regulation of pri-miRNA transcription from RNA polymerase II promoter (GO:1902894)	GO_Biological_Process_2018	2/9	0.0199875	0.392293	0	0	8.88889	34.7791	NFIB;SOX9
pericardium development (GO:0060039)	GO_Biological_Process_2018	2/9	0.0199875	0.39079	0	0	8.88889	34.7791	NOTCH1;BMP7
regulation of muscle system process (GO:0090257)	GO_Biological_Process_2018	2/9	0.0199875	0.389298	0	0	8.88889	34.7791	TPM1;SRI
mature B cell differentiation involved in immune response (GO:0002313)	GO_Biological_Process_2018	2/9	0.0199875	0.387818	0	0	8.88889	34.7791	LFNG;DLL1
regulation of morphogenesis of an epithelium (GO:1905330)	GO_Biological_Process_2018	2/9	0.0199875	0.386349	0	0	8.88889	34.7791	FGFR2;FOXP1
L-ascorbic acid metabolic process (GO:0019852)	GO_Biological_Process_2018	2/9	0.0199875	0.384891	0	0	8.88889	34.7791	CYB5A;GSTO1
positive regulation of astrocyte differentiation (GO:0048711)	GO_Biological_Process_2018	2/9	0.0199875	0.383444	0	0	8.88889	34.7791	NOTCH1;HES1
pinocytosis (GO:0006907)	GO_Biological_Process_2018	2/9	0.0199875	0.382008	0	0	8.88889	34.7791	PPT1;SNX5
regulation of organ morphogenesis (GO:2000027)	GO_Biological_Process_2018	2/9	0.0199875	0.380583	0	0	8.88889	34.7791	SMO;FGFR2
hexose catabolic process (GO:0019320)	GO_Biological_Process_2018	2/9	0.0199875	0.379168	0	0	8.88889	34.7791	PGM2;GALK1
regulation of cell communication by electrical coupling involved in cardiac conduction (GO:1901844)	GO_Biological_Process_2018	2/9	0.0199875	0.377764	0	0	8.88889	34.7791	SRI;CALM1
negative regulation of transcription by competitive promoter binding (GO:0010944)	GO_Biological_Process_2018	2/9	0.0199875	0.37637	0	0	8.88889	34.7791	MUC1;HHEX
glycolipid biosynthetic process (GO:0009247)	GO_Biological_Process_2018	4/42	0.0204208	0.383115	0	0	3.80952	14.8236	DPM3;PIGP;ST3GAL4;ST3GAL5
ceramide metabolic process (GO:0006672)	GO_Biological_Process_2018	4/42	0.0204208	0.381712	0	0	3.80952	14.8236	CERS4;ORMDL2;DEGS1;SPTSSA
cellular response to retinoic acid (GO:0071300)	GO_Biological_Process_2018	4/42	0.0204208	0.380319	0	0	3.80952	14.8236	NDUFA13;WNT7B;RARA;SOX9
cellular lipid catabolic process (GO:0044242)	GO_Biological_Process_2018	3/24	0.0212843	0.394959	0	0	5	19.2489	ACADL;ENPP2;NUDT19
response to glucocorticoid (GO:0051384)	GO_Biological_Process_2018	3/24	0.0212843	0.393528	0	0	5	19.2489	REST;ZFP36L2;ZFP36L1
glucose metabolic process (GO:0006006)	GO_Biological_Process_2018	5/64	0.0218197	0.401971	0	0	3.125	11.9529	TPI1;ALDOC;ENO1;ALDOA;GAPDH
cellular response to decreased oxygen levels (GO:0036294)	GO_Biological_Process_2018	5/64	0.0218197	0.400525	0	0	3.125	11.9529	BNIP3L;ACAA2;BMP7;ZFP36L1;HIPK2
response to hydrogen peroxide (GO:0042542)	GO_Biological_Process_2018	4/43	0.0220833	0.403911	0	0	3.72093	14.1877	NET1;GPX1;CAT;PARK7
potassium ion homeostasis (GO:0055075)	GO_Biological_Process_2018	3/25	0.023748	0.432808	0	0	4.8	17.9532	ATP1A2;ATP1A1;ATP1B1
regulation of ryanodine-sensitive calcium-release channel activity (GO:0060314)	GO_Biological_Process_2018	3/25	0.023748	0.431267	0	0	4.8	17.9532	GSTO1;SRI;CALM1
in utero embryonic development (GO:0001701)	GO_Biological_Process_2018	3/25	0.023748	0.429738	0	0	4.8	17.9532	WNT7B;IGF2;FGFR2
regulation of DNA damage response, signal transduction by p53 class mediator (GO:0043516)	GO_Biological_Process_2018	3/25	0.023748	0.428219	0	0	4.8	17.9532	SNAI2;PTTG1IP;MIF
negative regulation of insulin receptor signaling pathway (GO:0046627)	GO_Biological_Process_2018	3/25	0.023748	0.426712	0	0	4.8	17.9532	GRB14;PRKCB;GRB10
regulation of nervous system development (GO:0051960)	GO_Biological_Process_2018	3/25	0.023748	0.425214	0	0	4.8	17.9532	YAP1;TENM4;DLL1
peptidyl-tyrosine dephosphorylation (GO:0035335)	GO_Biological_Process_2018	3/25	0.023748	0.423728	0	0	4.8	17.9532	DUSP10;PTPRF;DUSP14
positive regulation of peptidyl-threonine phosphorylation (GO:0010800)	GO_Biological_Process_2018	3/25	0.023748	0.422251	0	0	4.8	17.9532	SPHK1;CALM1;BMP7
heart contraction (GO:0060047)	GO_Biological_Process_2018	4/44	0.0238261	0.422169	0	0	3.63636	13.589	GPX1;TPM1;ATP1A2;ATP1B1
protein N-linked glycosylation via asparagine (GO:0018279)	GO_Biological_Process_2018	4/44	0.0238261	0.420708	0	0	3.63636	13.589	DPM3;ST3GAL4;ST3GAL5;NUDT14
positive regulation of cell differentiation (GO:0045597)	GO_Biological_Process_2018	10/194	0.0244267	0.429825	0	0	2.06186	7.65377	NOTCH1;SMAD3;WNT7B;SOX9;CAMK1;SOX6;BMP7;CYR61;SOX5;ZFP36L1
regulation of myeloid leukocyte differentiation (GO:0002761)	GO_Biological_Process_2018	2/10	0.0245757	0.430961	0	0	8	29.648	FAM213A;FOXP1
3'-UTR-mediated mRNA destabilization (GO:0061158)	GO_Biological_Process_2018	2/10	0.0245757	0.429485	0	0	8	29.648	ZFP36L2;ZFP36L1
energy coupled proton transmembrane transport, against electrochemical gradient (GO:0015988)	GO_Biological_Process_2018	2/10	0.0245757	0.42802	0	0	8	29.648	ATP1A2;ATP1A1
galactose metabolic process (GO:0006012)	GO_Biological_Process_2018	2/10	0.0245757	0.426564	0	0	8	29.648	PGM2;GALK1
glutamine metabolic process (GO:0006541)	GO_Biological_Process_2018	2/10	0.0245757	0.425118	0	0	8	29.648	GLUD1;NIT2
positive regulation of intracellular steroid hormone receptor signaling pathway (GO:0033145)	GO_Biological_Process_2018	2/10	0.0245757	0.423682	0	0	8	29.648	YAP1;PARK7
negative regulation by host of viral process (GO:0044793)	GO_Biological_Process_2018	2/10	0.0245757	0.422255	0	0	8	29.648	CRP;APCS
UV protection (GO:0009650)	GO_Biological_Process_2018	2/10	0.0245757	0.420838	0	0	8	29.648	GPX1;CAT
regulation of astrocyte differentiation (GO:0048710)	GO_Biological_Process_2018	2/10	0.0245757	0.419431	0	0	8	29.648	NOTCH1;HES1
dicarboxylic acid biosynthetic process (GO:0043650)	GO_Biological_Process_2018	2/10	0.0245757	0.418032	0	0	8	29.648	GLUD1;MTHFD1
medium-chain fatty acid metabolic process (GO:0051791)	GO_Biological_Process_2018	2/10	0.0245757	0.416644	0	0	8	29.648	ACOT7;ACADM
regulation of plasminogen activation (GO:0010755)	GO_Biological_Process_2018	2/10	0.0245757	0.415264	0	0	8	29.648	HPN;ENO1
negative regulation of glucose transport (GO:0010829)	GO_Biological_Process_2018	2/10	0.0245757	0.413894	0	0	8	29.648	PRKCB;GRB10
positive regulation of type 2 immune response (GO:0002830)	GO_Biological_Process_2018	2/10	0.0245757	0.412532	0	0	8	29.648	RSAD2;RARA
hexose metabolic process (GO:0019318)	GO_Biological_Process_2018	4/45	0.0256499	0.429152	0	0	3.55556	13.0248	FUCA2;ALDOC;ALDOA;GALK1
peptidyl-asparagine modification (GO:0018196)	GO_Biological_Process_2018	4/45	0.0256499	0.42775	0	0	3.55556	13.0248	DPM3;ST3GAL4;ST3GAL5;NUDT14
negative regulation of protein binding (GO:0032091)	GO_Biological_Process_2018	5/67	0.026026	0.432607	0	0	2.98507	10.8915	TMBIM6;PARK7;CAMK1;PTPRF;AES
sodium ion homeostasis (GO:0055078)	GO_Biological_Process_2018	3/26	0.0263593	0.436726	0	0	4.61538	16.7812	ATP1A2;ATP1A1;ATP1B1
apoptotic cell clearance (GO:0043277)	GO_Biological_Process_2018	3/26	0.0263593	0.435313	0	0	4.61538	16.7812	RARA;TGM2;TXNDC5
regulation of pri-miRNA transcription from RNA polymerase II promoter (GO:1902893)	GO_Biological_Process_2018	3/26	0.0263593	0.433908	0	0	4.61538	16.7812	SMAD3;NFIB;SOX9
negative chemotaxis (GO:0050919)	GO_Biological_Process_2018	3/26	0.0263593	0.432513	0	0	4.61538	16.7812	SEMA3C;SEMA3B;PDGFA
regulation of supramolecular fiber organization (GO:1902903)	GO_Biological_Process_2018	3/26	0.0263593	0.431127	0	0	4.61538	16.7812	GPX1;CXCL12;PARK7
negative regulation of cellular response to insulin stimulus (GO:1900077)	GO_Biological_Process_2018	3/26	0.0263593	0.42975	0	0	4.61538	16.7812	GRB14;PRKCB;GRB10
regulation of macroautophagy (GO:0016241)	GO_Biological_Process_2018	7/116	0.0265557	0.431573	0	0	2.41379	8.75847	BNIP3L;CAPNS1;QSOX1;LAMTOR2;GAPDH;SNX5;SNX6
sphingolipid metabolic process (GO:0006665)	GO_Biological_Process_2018	7/116	0.0265557	0.430203	0	0	2.41379	8.75847	CERS4;SPHK1;ORMDL2;PPT1;DEGS1;SPTSSA;PLPP2
regulation of endopeptidase activity (GO:0052548)	GO_Biological_Process_2018	5/68	0.0275352	0.444659	0	0	2.94118	10.5656	SERPINF1;SERPINA10;PSME1;SERPINA6;GAPDH
interleukin-12-mediated signaling pathway (GO:0035722)	GO_Biological_Process_2018	4/46	0.0275554	0.443582	0	0	3.47826	12.4924	ANXA2;GSTO1;PDCD4;MIF
cellular response to interleukin-12 (GO:0071349)	GO_Biological_Process_2018	4/46	0.0275554	0.442187	0	0	3.47826	12.4924	ANXA2;GSTO1;PDCD4;MIF
icosanoid metabolic process (GO:0006690)	GO_Biological_Process_2018	4/46	0.0275554	0.4408	0	0	3.47826	12.4924	GPX1;GPX4;GGT1;MGLL
protein localization to cell periphery (GO:1990778)	GO_Biological_Process_2018	7/117	0.0276623	0.441128	0	0	2.39316	8.58591	CDH1;F11R;ATP1B1;EZR;SPTBN1;S100A10;CRB3
transmembrane receptor protein serine/threonine kinase signaling pathway (GO:0007178)	GO_Biological_Process_2018	8/144	0.0284754	0.452678	0	0	2.22222	7.90826	SMAD3;ID1;PDCD4;SCX;CGN;F11R;BMP7;RGMA
response to hexose (GO:0009746)	GO_Biological_Process_2018	3/27	0.0291179	0.461455	0	0	4.44444	15.7174	TCF7L2;PFKL;IGF2
negative regulation of smooth muscle cell proliferation (GO:0048662)	GO_Biological_Process_2018	3/27	0.0291179	0.460026	0	0	4.44444	15.7174	IGFBP5;TPM1;PDCD4
modulation by host of viral transcription (GO:0043921)	GO_Biological_Process_2018	3/27	0.0291179	0.458606	0	0	4.44444	15.7174	REST;HPN;HMGA2
phosphatidylserine metabolic process (GO:0006658)	GO_Biological_Process_2018	3/27	0.0291179	0.457195	0	0	4.44444	15.7174	PLA2G16;SLC27A1;MBOAT1
negative regulation of cellular biosynthetic process (GO:0031327)	GO_Biological_Process_2018	4/47	0.0295432	0.462451	0	0	3.40426	11.9895	SLC27A1;ACADL;APOC1;SNAI2
carnitine metabolic process (GO:0009437)	GO_Biological_Process_2018	2/11	0.0295467	0.461091	0	0	7.27273	25.613	ACADL;ACADM
morphogenesis of an epithelial sheet (GO:0002011)	GO_Biological_Process_2018	2/11	0.0295467	0.459685	0	0	7.27273	25.613	NOTCH1;BMP7
positive regulation of superoxide anion generation (GO:0032930)	GO_Biological_Process_2018	2/11	0.0295467	0.458288	0	0	7.27273	25.613	CRP;GSTP1
T cell differentiation in thymus (GO:0033077)	GO_Biological_Process_2018	2/11	0.0295467	0.456899	0	0	7.27273	25.613	ZFP36L2;ZFP36L1
negative regulation of fatty acid biosynthetic process (GO:0045717)	GO_Biological_Process_2018	2/11	0.0295467	0.455519	0	0	7.27273	25.613	ACADL;APOC1
modulation by host of viral process (GO:0044788)	GO_Biological_Process_2018	2/11	0.0295467	0.454147	0	0	7.27273	25.613	CRP;APCS
urea cycle (GO:0000050)	GO_Biological_Process_2018	2/11	0.0295467	0.452783	0	0	7.27273	25.613	ARG1;ASL
somite development (GO:0061053)	GO_Biological_Process_2018	2/11	0.0295467	0.451427	0	0	7.27273	25.613	SMO;MTHFD1
purine nucleobase metabolic process (GO:0006144)	GO_Biological_Process_2018	2/11	0.0295467	0.45008	0	0	7.27273	25.613	TTR;MTHFD1
negative regulation of peptide secretion (GO:0002792)	GO_Biological_Process_2018	2/11	0.0295467	0.44874	0	0	7.27273	25.613	RSAD2;ERP29
sphingolipid catabolic process (GO:0030149)	GO_Biological_Process_2018	2/11	0.0295467	0.447409	0	0	7.27273	25.613	SPHK1;PPT1
negative regulation of protein localization to cell surface (GO:2000009)	GO_Biological_Process_2018	2/11	0.0295467	0.446085	0	0	7.27273	25.613	TAX1BP3;GPM6B
cochlea morphogenesis (GO:0090103)	GO_Biological_Process_2018	2/11	0.0295467	0.444769	0	0	7.27273	25.613	HPN;SOX9
methionine metabolic process (GO:0006555)	GO_Biological_Process_2018	2/11	0.0295467	0.443461	0	0	7.27273	25.613	MTHFD1;ADI1
arginine metabolic process (GO:0006525)	GO_Biological_Process_2018	2/11	0.0295467	0.44216	0	0	7.27273	25.613	DDAH1;ARG1
negative regulation of intrinsic apoptotic signaling pathway in response to DNA damage by p53 class mediator (GO:1902166)	GO_Biological_Process_2018	2/11	0.0295467	0.440868	0	0	7.27273	25.613	MUC1;MIF
carbohydrate phosphorylation (GO:0046835)	GO_Biological_Process_2018	2/11	0.0295467	0.439582	0	0	7.27273	25.613	FGGY;ADK
positive regulation of sodium ion transmembrane transporter activity (GO:2000651)	GO_Biological_Process_2018	2/11	0.0295467	0.438304	0	0	7.27273	25.613	ACTN4;ATP1B1
regulation of symbiosis, encompassing mutualism through parasitism (GO:0043903)	GO_Biological_Process_2018	2/11	0.0295467	0.437034	0	0	7.27273	25.613	FUCA2;CHMP4C
cardiac muscle cell membrane repolarization (GO:0099622)	GO_Biological_Process_2018	2/11	0.0295467	0.435771	0	0	7.27273	25.613	ATP1A1;ATP1B1
membrane repolarization during action potential (GO:0086011)	GO_Biological_Process_2018	2/11	0.0295467	0.434515	0	0	7.27273	25.613	ATP1A1;ATP1B1
cellular response to fibroblast growth factor stimulus (GO:0044344)	GO_Biological_Process_2018	6/94	0.0305022	0.447277	0	0	2.55319	8.91053	FLRT2;HYAL2;POLR2F;ZFP36L2;FGFR2;ZFP36L1
regulation of Notch signaling pathway (GO:0008593)	GO_Biological_Process_2018	5/70	0.0307177	0.449147	0	0	2.85714	9.95119	LFNG;NOTCH1;ARRDC1;DLL1;DLK1
phospholipid metabolic process (GO:0006644)	GO_Biological_Process_2018	5/70	0.0307177	0.447864	0	0	2.85714	9.95119	PLA2G16;GPX4;ENPP2;PLPP2;AGPAT2
negative regulation of developmental process (GO:0051093)	GO_Biological_Process_2018	5/70	0.0307177	0.446588	0	0	2.85714	9.95119	ANXA2;NFIB;SOX9;MIF;DLL1
positive regulation of protein phosphorylation (GO:0001934)	GO_Biological_Process_2018	17/412	0.030847	0.447194	0	0	1.65049	5.74157	CDKN1A;CD81;SPHK1;WWC1;IGF2;PDGFA;PARK7;MIF;BMP7;CYR61;RAD50;ERP29;ENPP2;SOX9;CAMK1;CALM1;FGFR2
macromolecular complex assembly (GO:0065003)	GO_Biological_Process_2018	7/120	0.0311688	0.450578	0	0	2.33333	8.09279	YAP1;OCLN;USH1C;CAPG;HES1;SOX9;LAMC1
negative regulation of mitotic cell cycle (GO:0045930)	GO_Biological_Process_2018	4/48	0.0316138	0.45572	0	0	3.33333	11.5139	SMAD3;BMP7;ZFP36L2;ZFP36L1
regulation of epithelial cell migration (GO:0010632)	GO_Biological_Process_2018	4/48	0.0316138	0.454437	0	0	3.33333	11.5139	DUSP10;ENPP2;SOX9;PFN1
positive regulation of gene expression (GO:0010628)	GO_Biological_Process_2018	28/771	0.0316334	0.453441	0	0	1.45266	5.01682	CRP;YAP1;EHF;NOTCH1;HPN;SCX;PARK7;CDH3;CDH1;ATOH8;SPP1;POLR2F;SOX9;ZFHX3;FZD2;SMAD3;HMGA2;FOXN3;SMARCA2;BMP7;HIPK2;REST;SMO;RARA;ERP29;VIM;EZR;RBMS3
acute inflammatory response (GO:0002526)	GO_Biological_Process_2018	3/28	0.0320229	0.45774	0	0	4.28571	14.7484	CRP;APCS;VNN1
cellular amino acid biosynthetic process (GO:0008652)	GO_Biological_Process_2018	3/28	0.0320229	0.456461	0	0	4.28571	14.7484	GLUD1;PAH;CDO1
regulation of transmembrane receptor protein serine/threonine kinase signaling pathway (GO:0090092)	GO_Biological_Process_2018	3/28	0.0320229	0.455189	0	0	4.28571	14.7484	SMAD3;NREP;BMP7
phosphatidylcholine metabolic process (GO:0046470)	GO_Biological_Process_2018	5/71	0.0323919	0.459155	0	0	2.8169	9.66154	PLA2G16;SLC27A1;ENPP2;MBOAT1;DBI
negative regulation of canonical Wnt signaling pathway (GO:0090090)	GO_Biological_Process_2018	8/148	0.0327583	0.463062	0	0	2.16216	7.39157	TCF7L2;IGFBP4;PSME1;SNAI2;SOX9;BICC1;AES;RBMS3
cellular metal ion homeostasis (GO:0006875)	GO_Biological_Process_2018	6/96	0.0333374	0.469947	0	0	2.5	8.50269	CXCL12;ATP1A2;ATP1A1;ATP2B1;ATP1B1;ATOX1
protein heterooligomerization (GO:0051291)	GO_Biological_Process_2018	4/49	0.0337674	0.474697	0	0	3.26531	11.0637	SEPT9;CLDN3;ANXA2;S100A10
regulation of angiogenesis (GO:0045765)	GO_Biological_Process_2018	9/177	0.0342514	0.480179	0	0	2.0339	6.86243	HHEX;SPARC;PRKCB;SERPINF1;SPHK1;HMGA2;HK2;HTATIP2;HIPK2
cellular response to organonitrogen compound (GO:0071417)	GO_Biological_Process_2018	6/97	0.0348169	0.486769	0	0	2.47423	8.30759	IGFBP5;CDH1;LAMTOR2;SOX9;EZR;ZFP36L1
positive regulation of signal transduction (GO:0009967)	GO_Biological_Process_2018	10/206	0.0348451	0.485832	0	0	1.94175	6.51814	HHEX;CDH3;NOTCH1;PRKCB;IGF2;GRB10;DLL1;AGPAT2;FGFR2;SHANK2
negative regulation of chondrocyte differentiation (GO:0032331)	GO_Biological_Process_2018	2/12	0.0348785	0.484973	0	0	6.66667	22.3726	SNAI2;SOX9
negative regulation of metabolic process (GO:0009892)	GO_Biological_Process_2018	2/12	0.0348785	0.483655	0	0	6.66667	22.3726	GSTP1;APOC1
vesicle budding from membrane (GO:0006900)	GO_Biological_Process_2018	2/12	0.0348785	0.482345	0	0	6.66667	22.3726	ANXA2;S100A10
iron ion transport (GO:0006826)	GO_Biological_Process_2018	2/12	0.0348785	0.481041	0	0	6.66667	22.3726	TTYH1;SLC40A1
regulation of intrinsic apoptotic signaling pathway in response to DNA damage by p53 class mediator (GO:1902165)	GO_Biological_Process_2018	2/12	0.0348785	0.479744	0	0	6.66667	22.3726	MUC1;MIF
regulation of cell communication by electrical coupling (GO:0010649)	GO_Biological_Process_2018	2/12	0.0348785	0.478455	0	0	6.66667	22.3726	SRI;CALM1
positive regulation of branching involved in ureteric bud morphogenesis (GO:0090190)	GO_Biological_Process_2018	2/12	0.0348785	0.477172	0	0	6.66667	22.3726	SMO;SOX9
regulation of protein localization to cell periphery (GO:1904375)	GO_Biological_Process_2018	2/12	0.0348785	0.475896	0	0	6.66667	22.3726	VAMP8;SPTBN1
negative regulation by host of viral transcription (GO:0043922)	GO_Biological_Process_2018	2/12	0.0348785	0.474627	0	0	6.66667	22.3726	REST;HMGA2
positive regulation of peptidase activity (GO:0010952)	GO_Biological_Process_2018	2/12	0.0348785	0.473365	0	0	6.66667	22.3726	NDUFA13;PSME1
negative regulation of vascular smooth muscle cell proliferation (GO:1904706)	GO_Biological_Process_2018	2/12	0.0348785	0.472109	0	0	6.66667	22.3726	TPM1;PDCD4
positive regulation of vascular endothelial growth factor receptor signaling pathway (GO:0030949)	GO_Biological_Process_2018	2/12	0.0348785	0.47086	0	0	6.66667	22.3726	PRKCB;GRB10
negative regulation of fatty acid metabolic process (GO:0045922)	GO_Biological_Process_2018	2/12	0.0348785	0.469618	0	0	6.66667	22.3726	ACADL;APOC1
positive regulation of transcription, DNA-templated (GO:0045893)	GO_Biological_Process_2018	38/1120	0.0349648	0.46954	0	0	1.35714	4.55106	YAP1;EHF;NOTCH1;BEX1;THRA;CD81;CITED4;SCX;PARK7;DLL1;LITAF;CYR61;BCL2L12;HHEX;EPCAM;CDH1;HYAL2;ATOH8;SPP1;HES1;SOX9;TCF7L2;ZFHX3;FZD2;SMAD3;HMGA2;FOXN3;SMARCA2;BMP7;HIPK2;RGMA;REST;TFDP2;NFIB;RARA;CAMK1;SSBP2;FGFR2
regulation of striated muscle contraction (GO:0006942)	GO_Biological_Process_2018	3/29	0.0350736	0.469766	0	0	4.13793	13.8633	ATP1A2;SRI;CALM1
cardiac muscle cell action potential (GO:0086001)	GO_Biological_Process_2018	3/29	0.0350736	0.468536	0	0	4.13793	13.8633	ATP1A2;ATP1A1;ATP1B1
protein alkylation (GO:0008213)	GO_Biological_Process_2018	3/29	0.0350736	0.467313	0	0	4.13793	13.8633	PRMT3;ETFB;CALM1
negative regulation of Notch signaling pathway (GO:0045746)	GO_Biological_Process_2018	3/29	0.0350736	0.466096	0	0	4.13793	13.8633	LFNG;ARRDC1;DLK1
regulation of embryonic development (GO:0045995)	GO_Biological_Process_2018	3/29	0.0350736	0.464885	0	0	4.13793	13.8633	LFNG;PHLDB1;DLL1
cellular response to lipid (GO:0071396)	GO_Biological_Process_2018	9/178	0.035314	0.466859	0	0	2.02247	6.76208	NDUFA13;GSTP1;WNT7B;RARA;SPP1;PDCD4;ATP1A2;SOX9;ATP1A1
protein N-linked glycosylation (GO:0006487)	GO_Biological_Process_2018	5/73	0.0359083	0.473489	0	0	2.73973	9.11448	DPM3;GAL3ST1;ST3GAL4;ST3GAL5;NUDT14
myeloid leukocyte differentiation (GO:0002573)	GO_Biological_Process_2018	4/50	0.0360045	0.473534	0	0	3.2	10.6372	CASP8;GLO1;SNX10;FOXP1
negative regulation of protein ubiquitination (GO:0031397)	GO_Biological_Process_2018	4/50	0.0360045	0.472316	0	0	3.2	10.6372	SVBP;PRMT3;PARK7;HIPK2
heart morphogenesis (GO:0003007)	GO_Biological_Process_2018	4/50	0.0360045	0.471105	0	0	3.2	10.6372	NOTCH1;FLRT2;HES1;SOX9
cellular protein metabolic process (GO:0044267)	GO_Biological_Process_2018	19/484	0.0361807	0.4722	0	0	1.57025	5.21201	APCS;IGFBP5;IGFBP4;FUCA2;SERPINA10;IGF2;LAMB1;LAMC1;PRSS23;DLL1;CYR61;KTN1;MRPL42;TTR;EVA1A;MGAT4A;SPP1;GPC3;QSOX1
glucose homeostasis (GO:0042593)	GO_Biological_Process_2018	5/74	0.0377513	0.491441	0	0	2.7027	8.85604	TCF7L2;HKDC1;IGF2;PARK7;HK2
negative regulation of cation channel activity (GO:2001258)	GO_Biological_Process_2018	3/30	0.0382688	0.49691	0	0	4	13.0525	GSTO1;SRI;CALM1
cellular response to cAMP (GO:0071320)	GO_Biological_Process_2018	3/30	0.0382688	0.495648	0	0	4	13.0525	IGFBP5;EZR;ZFP36L1
negative regulation of secretion by cell (GO:1903531)	GO_Biological_Process_2018	3/30	0.0382688	0.494394	0	0	4	13.0525	VAMP8;RSAD2;ERP29
regulation of sodium ion transmembrane transport (GO:1902305)	GO_Biological_Process_2018	3/30	0.0382688	0.493145	0	0	4	13.0525	FXYD2;FXYD6;UTRN
positive regulation of reactive oxygen species biosynthetic process (GO:1903428)	GO_Biological_Process_2018	3/30	0.0382688	0.491903	0	0	4	13.0525	SMAD3;DDAH1;CYBA
positive regulation of actin filament polymerization (GO:0030838)	GO_Biological_Process_2018	4/51	0.0383252	0.491391	0	0	3.13725	10.2326	CDC42EP5;CDC42EP3;CDC42EP1;PFN1
gland development (GO:0048732)	GO_Biological_Process_2018	5/75	0.0396512	0.507118	0	0	2.66667	8.60703	THRA;RARA;HES1;SOX9;FGFR2
regulation of interleukin-1 beta production (GO:0032651)	GO_Biological_Process_2018	2/13	0.0405502	0.517319	0	0	6.15385	19.7244	GSTP1;FOXP1
positive regulation of cardiac muscle cell proliferation (GO:0060045)	GO_Biological_Process_2018	2/13	0.0405502	0.516029	0	0	6.15385	19.7244	NOTCH1;FGFR2
intestinal absorption (GO:0050892)	GO_Biological_Process_2018	2/13	0.0405502	0.514745	0	0	6.15385	19.7244	SLC2A2;F11R
regulation of superoxide anion generation (GO:0032928)	GO_Biological_Process_2018	2/13	0.0405502	0.513468	0	0	6.15385	19.7244	CRP;GSTP1
glycerolipid catabolic process (GO:0046503)	GO_Biological_Process_2018	2/13	0.0405502	0.512197	0	0	6.15385	19.7244	PRDX6;MGLL
DNA damage response, signal transduction by p53 class mediator resulting in transcription of p21 class mediator (GO:0006978)	GO_Biological_Process_2018	2/13	0.0405502	0.510932	0	0	6.15385	19.7244	MUC1;HIPK2
positive regulation of muscle contraction (GO:0045933)	GO_Biological_Process_2018	2/13	0.0405502	0.509674	0	0	6.15385	19.7244	SPHK1;ENO1
prostanoid biosynthetic process (GO:0046457)	GO_Biological_Process_2018	2/13	0.0405502	0.508422	0	0	6.15385	19.7244	MGST1;MIF
regulation of fatty acid oxidation (GO:0046320)	GO_Biological_Process_2018	2/13	0.0405502	0.507176	0	0	6.15385	19.7244	FABP3;ACADL
negative regulation of cartilage development (GO:0061037)	GO_Biological_Process_2018	2/13	0.0405502	0.505936	0	0	6.15385	19.7244	SNAI2;SOX9
positive regulation of ossification (GO:0045778)	GO_Biological_Process_2018	4/52	0.0407297	0.506936	0	0	3.07692	9.84861	WNT7B;BMP7;CYR61;GPM6B
positive regulation of mitotic cell cycle (GO:0045931)	GO_Biological_Process_2018	4/52	0.0407297	0.505702	0	0	3.07692	9.84861	SPHK1;EIF4EBP1;IGF2;HES1
negative regulation of cell-cell adhesion (GO:0022408)	GO_Biological_Process_2018	3/31	0.0416069	0.51534	0	0	3.87097	12.3077	EPCAM;CDH1;SNAI2
regulation of protein export from nucleus (GO:0046825)	GO_Biological_Process_2018	3/31	0.0416069	0.514092	0	0	3.87097	12.3077	TCF7L2;PARK7;CAMK1
negative regulation of extrinsic apoptotic signaling pathway via death domain receptors (GO:1902042)	GO_Biological_Process_2018	3/31	0.0416069	0.51285	0	0	3.87097	12.3077	CASP8;GPX1;PARK7
regulation of protein autophosphorylation (GO:0031952)	GO_Biological_Process_2018	3/31	0.0416069	0.511615	0	0	3.87097	12.3077	RAD50;PDGFA;CALM1
embryonic organ development (GO:0048568)	GO_Biological_Process_2018	4/53	0.0432179	0.530147	0	0	3.01887	9.48377	WNT7B;RARA;PDGFA;FGFR2
cellular response to oxygen-containing compound (GO:1901701)	GO_Biological_Process_2018	12/274	0.0435498	0.532936	0	0	1.75182	5.48996	NDUFA13;IGFBP5;GSTP1;WNT7B;TPM1;RARA;PDCD4;LAMTOR2;SOX9;PARK7;EZR;ZFP36L1
positive regulation of angiogenesis (GO:0045766)	GO_Biological_Process_2018	6/103	0.0445795	0.544232	0	0	2.3301	7.24773	PRKCB;SPHK1;HMGA2;DLL1;HK2;HIPK2
protein localization to plasma membrane (GO:0072659)	GO_Biological_Process_2018	7/130	0.0449669	0.547652	0	0	2.15385	6.68086	CDH1;F11R;ATP1B1;EZR;SPTBN1;S100A10;CRB3
positive regulation of dendrite development (GO:1900006)	GO_Biological_Process_2018	3/32	0.0450865	0.547801	0	0	3.75	11.6219	CAMK1;BMP7;SHANK2
GPI anchor biosynthetic process (GO:0006506)	GO_Biological_Process_2018	3/32	0.0450865	0.546499	0	0	3.75	11.6219	DPM3;PIGP;PIGX
positive regulation of transcription factor import into nucleus (GO:0042993)	GO_Biological_Process_2018	3/32	0.0450865	0.545204	0	0	3.75	11.6219	SMAD3;CDH1;SPHK1
axon guidance (GO:0007411)	GO_Biological_Process_2018	8/158	0.0453305	0.54686	0	0	2.02532	6.26587	GRB7;CXCL12;SEMA3C;NFIB;SEMA3B;GRB10;EZR;SPTBN1
positive regulation of macromolecule metabolic process (GO:0010604)	GO_Biological_Process_2018	12/276	0.0455777	0.548545	0	0	1.73913	5.37102	CRP;CDH3;SMAD3;ANXA2;SMO;HPN;ERP29;SCX;HMGA2;PARK7;EZR;RBMS3
ribonucleoside monophosphate biosynthetic process (GO:0009156)	GO_Biological_Process_2018	2/14	0.0465414	0.558825	0	0	5.71429	17.5281	IMPDH2;ADK
regulation of nuclear-transcribed mRNA catabolic process, deadenylation-dependent decay (GO:1900151)	GO_Biological_Process_2018	2/14	0.0465414	0.557514	0	0	5.71429	17.5281	ZFP36L2;ZFP36L1
regulation of lymphocyte differentiation (GO:0045619)	GO_Biological_Process_2018	2/14	0.0465414	0.556208	0	0	5.71429	17.5281	ZFP36L2;ZFP36L1
purine-containing compound salvage (GO:0043101)	GO_Biological_Process_2018	2/14	0.0465414	0.554908	0	0	5.71429	17.5281	ADK;APRT
DNA damage response, signal transduction resulting in transcription (GO:0042772)	GO_Biological_Process_2018	2/14	0.0465414	0.553615	0	0	5.71429	17.5281	MUC1;HIPK2
negative regulation of endoplasmic reticulum stress-induced intrinsic apoptotic signaling pathway (GO:1902236)	GO_Biological_Process_2018	2/14	0.0465414	0.552327	0	0	5.71429	17.5281	TMBIM6;PARK7
negative regulation of smooth muscle cell migration (GO:0014912)	GO_Biological_Process_2018	2/14	0.0465414	0.551046	0	0	5.71429	17.5281	IGFBP5;TPM1
positive regulation of cellular biosynthetic process (GO:0031328)	GO_Biological_Process_2018	8/159	0.0467399	0.552115	0	0	2.01258	6.16485	FABP3;CDH3;SMAD3;DDAH1;IGF2;PDGFA;PARK7;VIM
MAPK cascade (GO:0000165)	GO_Biological_Process_2018	12/278	0.04767	0.561802	0	0	1.72662	5.25488	PSME1;PDGFA;PEBP1;LAMTOR2;SOX9;CALM1;DUSP9;SPTBN1;ZFP36L2;FGFR2;ZFP36L1;RASGRP3
glycogen metabolic process (GO:0005977)	GO_Biological_Process_2018	3/33	0.0487056	0.572684	0	0	3.63636	10.9889	PYGB;PGM2;CALM1
negative regulation of mitochondrion organization (GO:0010823)	GO_Biological_Process_2018	3/33	0.0487056	0.571367	0	0	3.63636	10.9889	ACAA2;GPX1;TMEM14A
stem cell differentiation (GO:0048863)	GO_Biological_Process_2018	3/33	0.0487056	0.570057	0	0	3.63636	10.9889	EPCAM;HMGA2;FGFR2
platelet aggregation (GO:0070527)	GO_Biological_Process_2018	3/33	0.0487056	0.568752	0	0	3.63636	10.9889	CSRP1;CLIC1;MYL12A
positive regulation of nucleocytoplasmic transport (GO:0046824)	GO_Biological_Process_2018	3/33	0.0487056	0.567454	0	0	3.63636	10.9889	TCF7L2;HYAL2;CAMK1
negative regulation of MAPK cascade (GO:0043409)	GO_Biological_Process_2018	5/80	0.0500122	0.581349	0	0	2.5	7.48872	DUSP10;HYAL2;GSTP1;EZR;BMP7
chordate embryonic development (GO:0043009)	GO_Biological_Process_2018	4/56	0.0511842	0.59362	0	0	2.85714	8.49236	WNT7B;IGF2;BMP7;FGFR2
glycosaminoglycan catabolic process (GO:0006027)	GO_Biological_Process_2018	4/56	0.0511842	0.592274	0	0	2.85714	8.49236	SDC4;HYAL2;GPC3;GUSB
positive regulation of epithelial cell proliferation (GO:0050679)	GO_Biological_Process_2018	6/107	0.0519486	0.59976	0	0	2.24299	6.63364	CDH3;HPN;LAMB1;SOX9;LAMC1;FGFR2
negative regulation of cell death (GO:0060548)	GO_Biological_Process_2018	5/81	0.0522577	0.601966	0	0	2.46914	7.28782	BNIP3L;PARK7;DCPS;BMP7;CYR61
negative regulation of cell cycle process (GO:0010948)	GO_Biological_Process_2018	5/81	0.0522577	0.600611	0	0	2.46914	7.28782	TFDP2;CHMP4C;MIF;RBBP7;BMP7
positive regulation of protein catabolic process (GO:0045732)	GO_Biological_Process_2018	5/81	0.0522577	0.599261	0	0	2.46914	7.28782	NDUFA13;PLK2;PACSIN3;PTTG1IP;EZR
regulation of JUN kinase activity (GO:0043506)	GO_Biological_Process_2018	3/34	0.0524624	0.600259	0	0	3.52941	10.4035	DUSP10;GSTP1;PDCD4
positive regulation of DNA binding (GO:0043388)	GO_Biological_Process_2018	3/34	0.0524624	0.598916	0	0	3.52941	10.4035	HMGA2;HES1;PARK7
myeloid cell development (GO:0061515)	GO_Biological_Process_2018	2/15	0.0528327	0.601797	0	0	5.33333	15.6833	ANXA2;FOXP1
membrane repolarization during cardiac muscle cell action potential (GO:0086013)	GO_Biological_Process_2018	2/15	0.0528327	0.600457	0	0	5.33333	15.6833	ATP1A1;ATP1B1
regulation of branching involved in ureteric bud morphogenesis (GO:0090189)	GO_Biological_Process_2018	2/15	0.0528327	0.599123	0	0	5.33333	15.6833	SMO;SOX9
regulation of B cell differentiation (GO:0045577)	GO_Biological_Process_2018	2/15	0.0528327	0.597794	0	0	5.33333	15.6833	ZFP36L2;ZFP36L1
endocardial cushion morphogenesis (GO:0003203)	GO_Biological_Process_2018	2/15	0.0528327	0.596472	0	0	5.33333	15.6833	NOTCH1;SOX9
positive regulation of mesonephros development (GO:0061213)	GO_Biological_Process_2018	2/15	0.0528327	0.595155	0	0	5.33333	15.6833	SMO;SOX9
lipoxygenase pathway (GO:0019372)	GO_Biological_Process_2018	2/15	0.0528327	0.593844	0	0	5.33333	15.6833	GPX1;GPX4
glycerophospholipid catabolic process (GO:0046475)	GO_Biological_Process_2018	2/15	0.0528327	0.592539	0	0	5.33333	15.6833	ENPP2;PRDX6
negative regulation of cell aging (GO:0090344)	GO_Biological_Process_2018	2/15	0.0528327	0.59124	0	0	5.33333	15.6833	HMGA2;MIF
mesenchyme morphogenesis (GO:0072132)	GO_Biological_Process_2018	2/15	0.0528327	0.589946	0	0	5.33333	15.6833	NOTCH1;SOX9
mesenchymal cell development (GO:0014031)	GO_Biological_Process_2018	2/15	0.0528327	0.588658	0	0	5.33333	15.6833	NOTCH1;SNAI2
negative regulation of axon extension involved in axon guidance (GO:0048843)	GO_Biological_Process_2018	2/15	0.0528327	0.587375	0	0	5.33333	15.6833	SEMA3C;SEMA3B
positive regulation of collagen metabolic process (GO:0010714)	GO_Biological_Process_2018	2/15	0.0528327	0.586098	0	0	5.33333	15.6833	SCX;VIM
positive regulation of collagen biosynthetic process (GO:0032967)	GO_Biological_Process_2018	2/15	0.0528327	0.584827	0	0	5.33333	15.6833	SCX;VIM
embryonic cranial skeleton morphogenesis (GO:0048701)	GO_Biological_Process_2018	2/15	0.0528327	0.583561	0	0	5.33333	15.6833	MTHFD1;FGFR2
positive regulation of protein export from nucleus (GO:0046827)	GO_Biological_Process_2018	2/15	0.0528327	0.582301	0	0	5.33333	15.6833	TCF7L2;CAMK1
negative regulation of anoikis (GO:2000811)	GO_Biological_Process_2018	2/15	0.0528327	0.581046	0	0	5.33333	15.6833	NOTCH1;SNAI2
regulation of cell junction assembly (GO:1901888)	GO_Biological_Process_2018	2/15	0.0528327	0.579796	0	0	5.33333	15.6833	OCLN;SNAI2
cellular response to organic cyclic compound (GO:0071407)	GO_Biological_Process_2018	7/135	0.0531361	0.581874	0	0	2.07407	6.0872	IGFBP5;CDH1;SPP1;ATP1A2;ATP1A1;EZR;ZFP36L1
negative regulation of signal transduction (GO:0009968)	GO_Biological_Process_2018	12/283	0.0531871	0.581186	0	0	1.69611	4.97629	HHEX;GRB14;IGFBP5;ARRDC1;PRKCB;GRB10;SNAI2;TAX1BP3;TMBIM6;MDFI;FGFR2;DLK1
response to retinoic acid (GO:0032526)	GO_Biological_Process_2018	4/57	0.0540061	0.588874	0	0	2.80702	8.19272	NDUFA13;WNT7B;RARA;SOX9
DNA damage response, signal transduction by p53 class mediator (GO:0030330)	GO_Biological_Process_2018	5/82	0.0545612	0.593659	0	0	2.43902	7.09374	CDKN1A;MUC1;TFDP2;PLK2;HIPK2
positive regulation of cell cycle (GO:0045787)	GO_Biological_Process_2018	5/82	0.0545612	0.592395	0	0	2.43902	7.09374	SPHK1;RARA;EIF4EBP1;MIF;FGFR2
positive regulation of protein secretion (GO:0050714)	GO_Biological_Process_2018	5/82	0.0545612	0.591138	0	0	2.43902	7.09374	TCF7L2;GLUD1;MIF;EZR;GAPDH
positive regulation of transmembrane receptor protein serine/threonine kinase signaling pathway (GO:0090100)	GO_Biological_Process_2018	5/82	0.0545612	0.589885	0	0	2.43902	7.09374	NOTCH1;SMAD3;BMP7;CYR61;HIPK2
positive regulation of cell cycle arrest (GO:0071158)	GO_Biological_Process_2018	5/82	0.0545612	0.588638	0	0	2.43902	7.09374	CDKN1A;MUC1;TFDP2;PLK2;HMGA2
negative regulation of protein kinase activity (GO:0006469)	GO_Biological_Process_2018	6/109	0.0558956	0.601762	0	0	2.20183	6.35069	CDKN1A;DUSP10;FLRT2;HYAL2;GSTP1;PARK7
regulation of Wnt signaling pathway (GO:0030111)	GO_Biological_Process_2018	6/109	0.0558956	0.600495	0	0	2.20183	6.35069	HHEX;TCF7L1;GRB10;TAX1BP3;FGFR2;MDFI
positive regulation of ATPase activity (GO:0032781)	GO_Biological_Process_2018	3/35	0.0563546	0.604154	0	0	3.42857	9.86089	TPM1;ATP1B1;PFN1
regulation of cardiac muscle contraction (GO:0055117)	GO_Biological_Process_2018	3/35	0.0563546	0.602888	0	0	3.42857	9.86089	SRI;ATP1B1;CALM1
neural crest cell development (GO:0014032)	GO_Biological_Process_2018	3/35	0.0563546	0.601626	0	0	3.42857	9.86089	SEMA3C;SEMA3B;SNAI2
actin filament bundle organization (GO:0061572)	GO_Biological_Process_2018	3/35	0.0563546	0.60037	0	0	3.42857	9.86089	USH1C;PLS3;EZR
positive regulation of osteoblast differentiation (GO:0045669)	GO_Biological_Process_2018	3/35	0.0563546	0.599119	0	0	3.42857	9.86089	WNT7B;BMP7;CYR61
regulation of apoptotic process (GO:0042981)	GO_Biological_Process_2018	28/815	0.0563696	0.598033	0	0	1.37423	3.95205	TNFAIP8;GSTP1;GLO1;HPN;SCX;PARK7;SOX9;TMEM14A;BCL2L14;TXNDC5;HTATIP2;TGM2;BNIP3L;PLK2;SPHK1;ANXA5;IGF2;HMGA2;ACTN4;MIF;BMP7;NET1;REST;KRT18;CAT;PPT1;TMBIM6;FGFR2
positive regulation of supramolecular fiber organization (GO:1902905)	GO_Biological_Process_2018	5/84	0.059342	0.628262	0	0	2.38095	6.72485	GPX1;CDC42EP5;CDC42EP3;CDC42EP1;PFN1
positive regulation of nuclear-transcribed mRNA catabolic process, deadenylation-dependent decay (GO:1900153)	GO_Biological_Process_2018	2/16	0.0594054	0.627631	0	0	5	14.1168	ZFP36L2;ZFP36L1
positive regulation of cardiac muscle tissue growth (GO:0055023)	GO_Biological_Process_2018	2/16	0.0594054	0.626334	0	0	5	14.1168	NOTCH1;FGFR2
sialylation (GO:0097503)	GO_Biological_Process_2018	2/16	0.0594054	0.625043	0	0	5	14.1168	ST3GAL4;ST3GAL5
hyaluronan catabolic process (GO:0030214)	GO_Biological_Process_2018	2/16	0.0594054	0.623757	0	0	5	14.1168	HYAL2;GUSB
regulation of reactive oxygen species biosynthetic process (GO:1903426)	GO_Biological_Process_2018	2/16	0.0594054	0.622476	0	0	5	14.1168	CYBA;PARK7
epithelial cell development (GO:0002064)	GO_Biological_Process_2018	2/16	0.0594054	0.6212	0	0	5	14.1168	CLDN3;WNT7B
cardiac ventricle development (GO:0003231)	GO_Biological_Process_2018	2/16	0.0594054	0.61993	0	0	5	14.1168	NOTCH1;HES1
negative regulation of striated muscle cell differentiation (GO:0051154)	GO_Biological_Process_2018	2/16	0.0594054	0.618665	0	0	5	14.1168	NOTCH1;SOX6
regulation of bicellular tight junction assembly (GO:2000810)	GO_Biological_Process_2018	2/16	0.0594054	0.617405	0	0	5	14.1168	OCLN;SNAI2
extracellular matrix assembly (GO:0085029)	GO_Biological_Process_2018	2/16	0.0594054	0.61615	0	0	5	14.1168	FAM234B;GPM6B
negative regulation of DNA replication (GO:0008156)	GO_Biological_Process_2018	2/16	0.0594054	0.6149	0	0	5	14.1168	WAPL;S100A11
regulation of osteoblast proliferation (GO:0033688)	GO_Biological_Process_2018	2/16	0.0594054	0.613655	0	0	5	14.1168	CYR61;FGFR2
bone morphogenesis (GO:0060349)	GO_Biological_Process_2018	2/16	0.0594054	0.612416	0	0	5	14.1168	RARA;FGFR2
positive regulation of cyclic nucleotide metabolic process (GO:0030801)	GO_Biological_Process_2018	2/16	0.0594054	0.611181	0	0	5	14.1168	FZD2;CALM1
myoblast differentiation (GO:0045445)	GO_Biological_Process_2018	2/16	0.0594054	0.609951	0	0	5	14.1168	TCF7L2;REST
regulation of intrinsic apoptotic signaling pathway in response to DNA damage (GO:1902229)	GO_Biological_Process_2018	2/16	0.0594054	0.608727	0	0	5	14.1168	CXCL12;SNAI2
regulation of protein binding (GO:0043393)	GO_Biological_Process_2018	6/111	0.0600185	0.613777	0	0	2.16216	6.08238	TCF7L2;TMBIM6;PARK7;CAMK1;AES;HIPK2
regulation of nitric-oxide synthase activity (GO:0050999)	GO_Biological_Process_2018	3/36	0.0603799	0.616237	0	0	3.33333	9.357	SPR;DDAH1;CALM1
heart looping (GO:0001947)	GO_Biological_Process_2018	3/36	0.0603799	0.615007	0	0	3.33333	9.357	NOTCH1;SMO;DLL1
zymogen activation (GO:0031638)	GO_Biological_Process_2018	3/36	0.0603799	0.613782	0	0	3.33333	9.357	ST14;CASP8;GGT1
Wnt signaling pathway, calcium modulating pathway (GO:0007223)	GO_Biological_Process_2018	3/36	0.0603799	0.612562	0	0	3.33333	9.357	TCF7L2;FZD2;CALM1
cardiac muscle contraction (GO:0060048)	GO_Biological_Process_2018	3/36	0.0603799	0.611346	0	0	3.33333	9.357	TPM1;ATP1A2;ATP1B1
cardiac muscle tissue morphogenesis (GO:0055008)	GO_Biological_Process_2018	3/36	0.0603799	0.610136	0	0	3.33333	9.357	NOTCH1;TPM1;FGFR2
regulation of peptidyl-tyrosine phosphorylation (GO:0050730)	GO_Biological_Process_2018	5/85	0.0618192	0.623445	0	0	2.35294	6.54951	CD81;ENPP2;IGF2;PDGFA;MIF
regulation of sodium ion transmembrane transporter activity (GO:2000649)	GO_Biological_Process_2018	3/37	0.0645359	0.649559	0	0	3.24324	8.88822	FXYD2;FXYD6;UTRN
regulation of peptidyl-threonine phosphorylation (GO:0010799)	GO_Biological_Process_2018	3/37	0.0645359	0.648281	0	0	3.24324	8.88822	SPHK1;CALM1;BMP7
actin filament bundle assembly (GO:0051017)	GO_Biological_Process_2018	3/37	0.0645359	0.647007	0	0	3.24324	8.88822	USH1C;PLS3;EZR
response to steroid hormone (GO:0048545)	GO_Biological_Process_2018	3/37	0.0645359	0.645738	0	0	3.24324	8.88822	YAP1;ATP1A2;ATP1A1
cell-cell adhesion via plasma-membrane adhesion molecules (GO:0098742)	GO_Biological_Process_2018	7/142	0.0660438	0.659533	0	0	1.97183	5.35833	CLDN4;CDH3;TENM4;CDH1;CLDN9;CLDN7;CRB3
glycosaminoglycan metabolic process (GO:0030203)	GO_Biological_Process_2018	4/61	0.0661159	0.658964	0	0	2.62295	7.12484	SDC4;HYAL2;GPC3;GUSB
striated muscle contraction (GO:0006941)	GO_Biological_Process_2018	4/61	0.0661159	0.657679	0	0	2.62295	7.12484	TPM1;ATP1A2;ATP1B1;ALDOA
positive regulation of protein processing (GO:0010954)	GO_Biological_Process_2018	2/17	0.0662416	0.657648	0	0	4.70588	12.7739	HPN;ENO1
regulation of cellular protein catabolic process (GO:1903362)	GO_Biological_Process_2018	2/17	0.0662416	0.656371	0	0	4.70588	12.7739	PTTG1IP;EZR
negative regulation of axon guidance (GO:1902668)	GO_Biological_Process_2018	2/17	0.0662416	0.655099	0	0	4.70588	12.7739	SEMA3C;SEMA3B
2-oxoglutarate metabolic process (GO:0006103)	GO_Biological_Process_2018	2/17	0.0662416	0.653831	0	0	4.70588	12.7739	IDH1;IDH2
ureteric bud development (GO:0001657)	GO_Biological_Process_2018	2/17	0.0662416	0.652569	0	0	4.70588	12.7739	BMP7;FGFR2
preassembly of GPI anchor in ER membrane (GO:0016254)	GO_Biological_Process_2018	2/17	0.0662416	0.651312	0	0	4.70588	12.7739	PIGP;PIGX
regulation of mitochondrial outer membrane permeabilization involved in apoptotic signaling pathway (GO:1901028)	GO_Biological_Process_2018	2/17	0.0662416	0.650059	0	0	4.70588	12.7739	ACAA2;TMEM14A
negative regulation of cell development (GO:0010721)	GO_Biological_Process_2018	2/17	0.0662416	0.648812	0	0	4.70588	12.7739	REST;NOTCH1
positive regulation of stem cell proliferation (GO:2000648)	GO_Biological_Process_2018	2/17	0.0662416	0.647569	0	0	4.70588	12.7739	EPCAM;HMGA2
negative regulation of intracellular transport (GO:0032387)	GO_Biological_Process_2018	2/17	0.0662416	0.64633	0	0	4.70588	12.7739	ACAA2;TMEM14A
regulation of collagen biosynthetic process (GO:0032965)	GO_Biological_Process_2018	2/17	0.0662416	0.645097	0	0	4.70588	12.7739	SCX;VIM
pharyngeal system development (GO:0060037)	GO_Biological_Process_2018	2/17	0.0662416	0.643868	0	0	4.70588	12.7739	HES1;BMP7
regulation of protein localization to membrane (GO:1905475)	GO_Biological_Process_2018	2/17	0.0662416	0.642644	0	0	4.70588	12.7739	VAMP8;SPTBN1
phospholipid catabolic process (GO:0009395)	GO_Biological_Process_2018	2/17	0.0662416	0.641425	0	0	4.70588	12.7739	ENPP2;PRDX6
mesonephric tubule development (GO:0072164)	GO_Biological_Process_2018	2/17	0.0662416	0.64021	0	0	4.70588	12.7739	BMP7;FGFR2
nucleobase-containing compound biosynthetic process (GO:0034654)	GO_Biological_Process_2018	2/17	0.0662416	0.639	0	0	4.70588	12.7739	ADK;APRT
positive regulation of transcription of Notch receptor target (GO:0007221)	GO_Biological_Process_2018	2/17	0.0662416	0.637794	0	0	4.70588	12.7739	NOTCH1;WWC1
mitotic G2 DNA damage checkpoint (GO:0007095)	GO_Biological_Process_2018	2/17	0.0662416	0.636593	0	0	4.70588	12.7739	HMGA2;FOXN3
cellular response to BMP stimulus (GO:0071773)	GO_Biological_Process_2018	5/87	0.0669466	0.642158	0	0	2.29885	6.21577	PDCD4;SCX;SOX9;BMP7;RGMA
positive regulation of hydrolase activity (GO:0051345)	GO_Biological_Process_2018	8/172	0.0676857	0.64803	0	0	1.86047	5.01001	NET1;NDUFA13;TPM1;F11R;ATP1B1;PFN1;CALM1;S100A10
protein O-linked glycosylation (GO:0006493)	GO_Biological_Process_2018	6/115	0.0687934	0.657402	0	0	2.08696	5.58605	LFNG;ADAMTS5;SPON1;DPM3;MUC1;ST3GAL4
potassium ion import (GO:0010107)	GO_Biological_Process_2018	3/38	0.06882	0.656427	0	0	3.15789	8.45135	ATP1A2;ATP1A1;ATP1B1
T cell differentiation (GO:0030217)	GO_Biological_Process_2018	3/38	0.06882	0.655202	0	0	3.15789	8.45135	LFNG;ZFP36L2;ZFP36L1
homotypic cell-cell adhesion (GO:0034109)	GO_Biological_Process_2018	3/38	0.06882	0.653982	0	0	3.15789	8.45135	CSRP1;CLIC1;MYL12A
diterpenoid metabolic process (GO:0016101)	GO_Biological_Process_2018	4/62	0.0693462	0.657758	0	0	2.58065	6.88682	PECR;TTR;SDC4;GPC3
DNA damage response, signal transduction by p53 class mediator resulting in cell cycle arrest (GO:0006977)	GO_Biological_Process_2018	4/62	0.0693462	0.656537	0	0	2.58065	6.88682	CDKN1A;MUC1;TFDP2;PLK2
regulation of stem cell differentiation (GO:2000736)	GO_Biological_Process_2018	5/88	0.0695964	0.657686	0	0	2.27273	6.05691	YAP1;NOTCH1;PSME1;HES1;ZFP36L2
signal transduction involved in mitotic G1 DNA damage checkpoint (GO:0072431)	GO_Biological_Process_2018	4/63	0.0726563	0.685332	0	0	2.53968	6.65909	CDKN1A;MUC1;TFDP2;PLK2
purine ribonucleoside monophosphate metabolic process (GO:0009167)	GO_Biological_Process_2018	3/39	0.0732295	0.689465	0	0	3.07692	8.04356	IMPDH2;ATP1A2;ATP1B1
regulation of viral process (GO:0050792)	GO_Biological_Process_2018	2/18	0.073324	0.689084	0	0	4.44444	11.6127	APCS;CHMP4C
regulation of cellular response to transforming growth factor beta stimulus (GO:1903844)	GO_Biological_Process_2018	2/18	0.073324	0.687817	0	0	4.44444	11.6127	SMAD3;NREP
leukotriene biosynthetic process (GO:0019370)	GO_Biological_Process_2018	2/18	0.073324	0.686555	0	0	4.44444	11.6127	MGST3;GGT1
prostaglandin biosynthetic process (GO:0001516)	GO_Biological_Process_2018	2/18	0.073324	0.685298	0	0	4.44444	11.6127	MGST1;MIF
regulation of cardiac muscle cell proliferation (GO:0060043)	GO_Biological_Process_2018	2/18	0.073324	0.684045	0	0	4.44444	11.6127	NOTCH1;FGFR2
heart trabecula morphogenesis (GO:0061384)	GO_Biological_Process_2018	2/18	0.073324	0.682796	0	0	4.44444	11.6127	NOTCH1;BMP7
acute-phase response (GO:0006953)	GO_Biological_Process_2018	2/18	0.073324	0.681553	0	0	4.44444	11.6127	CRP;APCS
negative regulation of oxidative stress-induced intrinsic apoptotic signaling pathway (GO:1902176)	GO_Biological_Process_2018	2/18	0.073324	0.680314	0	0	4.44444	11.6127	VNN1;PARK7
negative regulation of protein transport (GO:0051224)	GO_Biological_Process_2018	2/18	0.073324	0.679079	0	0	4.44444	11.6127	RSAD2;ERP29
regulation of epithelial cell differentiation (GO:0030856)	GO_Biological_Process_2018	2/18	0.073324	0.677849	0	0	4.44444	11.6127	SOX9;DLL1
establishment of epithelial cell polarity (GO:0090162)	GO_Biological_Process_2018	2/18	0.073324	0.676623	0	0	4.44444	11.6127	FERMT1;SYNE4
glyceraldehyde-3-phosphate metabolic process (GO:0019682)	GO_Biological_Process_2018	2/18	0.073324	0.675402	0	0	4.44444	11.6127	TPI1;PGM2
regulation of smooth muscle cell migration (GO:0014910)	GO_Biological_Process_2018	2/18	0.073324	0.674185	0	0	4.44444	11.6127	IGFBP5;PDGFA
mRNA destabilization (GO:0061157)	GO_Biological_Process_2018	2/18	0.073324	0.672972	0	0	4.44444	11.6127	ZFP36L2;ZFP36L1
positive regulation of morphogenesis of an epithelium (GO:1905332)	GO_Biological_Process_2018	2/18	0.073324	0.671764	0	0	4.44444	11.6127	SMO;SOX9
positive regulation of protein polymerization (GO:0032273)	GO_Biological_Process_2018	4/64	0.0760454	0.695447	0	0	2.5	6.44106	CDC42EP5;CDC42EP3;CDC42EP1;PFN1
positive regulation of cell adhesion (GO:0045785)	GO_Biological_Process_2018	4/64	0.0760454	0.694203	0	0	2.5	6.44106	CXCL12;TPM1;CD47;TGM2
negative regulation of transport (GO:0051051)	GO_Biological_Process_2018	3/40	0.0777617	0.708603	0	0	3	7.66232	BST2;PRKCB;PACSIN3
positive regulation of epithelial to mesenchymal transition (GO:0010718)	GO_Biological_Process_2018	3/40	0.0777617	0.70734	0	0	3	7.66232	TCF7L2;NOTCH1;SMAD3
response to cAMP (GO:0051591)	GO_Biological_Process_2018	3/40	0.0777617	0.706081	0	0	3	7.66232	IGFBP5;EZR;ZFP36L1
response to peptide hormone (GO:0043434)	GO_Biological_Process_2018	3/40	0.0777617	0.704827	0	0	3	7.66232	IGFBP5;IGF2;ZFP36L1
negative regulation of ERK1 and ERK2 cascade (GO:0070373)	GO_Biological_Process_2018	3/40	0.0777617	0.703578	0	0	3	7.66232	DUSP10;GSTP1;EZR
regulation of ATPase activity (GO:0043462)	GO_Biological_Process_2018	3/40	0.0777617	0.702332	0	0	3	7.66232	TPM1;ATP1B1;PFN1
determination of heart left/right asymmetry (GO:0061371)	GO_Biological_Process_2018	3/40	0.0777617	0.701091	0	0	3	7.66232	NOTCH1;SMO;DLL1
cellular response to acid chemical (GO:0071229)	GO_Biological_Process_2018	5/91	0.077888	0.700992	0	0	2.1978	5.60985	NDUFA13;WNT7B;RARA;LAMTOR2;SOX9
brain development (GO:0007420)	GO_Biological_Process_2018	6/119	0.0782723	0.70321	0	0	2.01681	5.13794	THRA;PPT1;RARA;PHGDH;PAFAH1B3;SHANK2
negative regulation of cell adhesion (GO:0007162)	GO_Biological_Process_2018	4/65	0.0795127	0.713099	0	0	2.46154	6.23222	MUC1;NOTCH1;CDH1;SNAI2
negative regulation of phosphate metabolic process (GO:0045936)	GO_Biological_Process_2018	2/19	0.0806362	0.721906	0	0	4.21053	10.6013	CDKN1A;BMP7
positive regulation of STAT cascade (GO:1904894)	GO_Biological_Process_2018	2/19	0.0806362	0.720642	0	0	4.21053	10.6013	NOTCH1;HES1
endocardial cushion development (GO:0003197)	GO_Biological_Process_2018	2/19	0.0806362	0.719382	0	0	4.21053	10.6013	NOTCH1;SOX9
positive regulation of toll-like receptor signaling pathway (GO:0034123)	GO_Biological_Process_2018	2/19	0.0806362	0.718126	0	0	4.21053	10.6013	RSAD2;CYBA
regulation of transcription factor import into nucleus (GO:0042990)	GO_Biological_Process_2018	2/19	0.0806362	0.716875	0	0	4.21053	10.6013	SMAD3;CDH1
leukotriene metabolic process (GO:0006691)	GO_Biological_Process_2018	2/19	0.0806362	0.715628	0	0	4.21053	10.6013	MGST3;GGT1
aspartate family amino acid catabolic process (GO:0009068)	GO_Biological_Process_2018	2/19	0.0806362	0.714386	0	0	4.21053	10.6013	SDS;SDSL
positive regulation of epithelial cell differentiation (GO:0030858)	GO_Biological_Process_2018	2/19	0.0806362	0.713148	0	0	4.21053	10.6013	ATOH8;SOX9
protein heterotetramerization (GO:0051290)	GO_Biological_Process_2018	2/19	0.0806362	0.711914	0	0	4.21053	10.6013	ANXA2;S100A10
positive regulation of transcription regulatory region DNA binding (GO:2000679)	GO_Biological_Process_2018	2/19	0.0806362	0.710685	0	0	4.21053	10.6013	HMGA2;PARK7
response to interferon-beta (GO:0035456)	GO_Biological_Process_2018	2/19	0.0806362	0.709459	0	0	4.21053	10.6013	BST2;NDUFA13
positive regulation of nucleic acid-templated transcription (GO:1903508)	GO_Biological_Process_2018	18/502	0.0811908	0.713109	0	0	1.43426	3.60137	YAP1;EHF;ZFHX3;FZD2;NOTCH1;SMAD3;SCX;HMGA2;FOXN3;SMARCA2;BMP7;HIPK2;REST;CDH1;ATOH8;RARA;SPP1;SOX9
negative regulation of protein serine/threonine kinase activity (GO:0071901)	GO_Biological_Process_2018	4/67	0.0866784	0.759999	0	0	2.38806	5.84012	HHEX;HYAL2;GSTP1;BMP7
skin development (GO:0043588)	GO_Biological_Process_2018	5/94	0.0866864	0.758766	0	0	2.12766	5.2031	DSP;CLDN4;ST14;PDGFA;DLL1
determination of left/right symmetry (GO:0007368)	GO_Biological_Process_2018	3/42	0.0871822	0.7618	0	0	2.85714	6.97073	NOTCH1;SMO;DLL1
negative regulation of protein secretion (GO:0050709)	GO_Biological_Process_2018	3/42	0.0871822	0.760497	0	0	2.85714	6.97073	REST;RSAD2;ERP29
regulation of ion transmembrane transporter activity (GO:0032412)	GO_Biological_Process_2018	3/42	0.0871822	0.7592	0	0	2.85714	6.97073	FXYD2;FXYD6;UTRN
regulation of canonical Wnt signaling pathway (GO:0060828)	GO_Biological_Process_2018	9/213	0.0876224	0.761732	0	0	1.69014	4.11502	TCF7L2;IGFBP4;PSME1;SNAI2;SOX9;FGFR2;BICC1;AES;RBMS3
regulation of endoplasmic reticulum stress-induced intrinsic apoptotic signaling pathway (GO:1902235)	GO_Biological_Process_2018	2/20	0.0881622	0.765122	0	0	4	9.71431	TMBIM6;PARK7
mesoderm formation (GO:0001707)	GO_Biological_Process_2018	2/20	0.0881622	0.763823	0	0	4	9.71431	SCX;HMGA2
regulation of epidermal cell differentiation (GO:0045604)	GO_Biological_Process_2018	2/20	0.0881622	0.762528	0	0	4	9.71431	DLL1;ZFP36L1
positive regulation of dendritic spine development (GO:0060999)	GO_Biological_Process_2018	2/20	0.0881622	0.761238	0	0	4	9.71431	CAMK1;SHANK2
negative regulation of ion transport (GO:0043271)	GO_Biological_Process_2018	2/20	0.0881622	0.759952	0	0	4	9.71431	PACSIN3;GPM6B
regulation of cholesterol transport (GO:0032374)	GO_Biological_Process_2018	2/20	0.0881622	0.758671	0	0	4	9.71431	APOC1;TSPO
purine nucleotide metabolic process (GO:0006163)	GO_Biological_Process_2018	2/20	0.0881622	0.757393	0	0	4	9.71431	GPX1;MTHFD1
Arp2/3 complex-mediated actin nucleation (GO:0034314)	GO_Biological_Process_2018	2/20	0.0881622	0.75612	0	0	4	9.71431	ACTR3;ARPC1B
regulation of cell development (GO:0060284)	GO_Biological_Process_2018	2/20	0.0881622	0.754852	0	0	4	9.71431	YAP1;DLL1
regulation of response to cytokine stimulus (GO:0060759)	GO_Biological_Process_2018	2/20	0.0881622	0.753587	0	0	4	9.71431	LIFR;AES
regulation of cytoskeleton organization (GO:0051493)	GO_Biological_Process_2018	5/95	0.0897301	0.765707	0	0	2.10526	5.07568	BST2;PHLDB1;CAPN6;PDGFA;GPM6B
regulation of epithelial to mesenchymal transition (GO:0010717)	GO_Biological_Process_2018	4/68	0.0903748	0.769921	0	0	2.35294	5.65598	PHLDB1;NOTCH1;SMAD3;HPN
regulation of actin filament polymerization (GO:0030833)	GO_Biological_Process_2018	4/68	0.0903748	0.768638	0	0	2.35294	5.65598	CDC42EP5;CDC42EP3;CDC42EP1;PFN1
regulation of cell cycle (GO:0051726)	GO_Biological_Process_2018	9/215	0.0915388	0.777242	0	0	1.67442	4.00352	ID1;RARA;PDCD4;ID3;HMGA2;SOX9;BMP7;FGFR2;HIPK2
cardiac ventricle morphogenesis (GO:0003208)	GO_Biological_Process_2018	3/43	0.0920647	0.780408	0	0	2.7907	6.65655	NOTCH1;TPM1;FGFR2
substantia nigra development (GO:0021762)	GO_Biological_Process_2018	3/43	0.0920647	0.779114	0	0	2.7907	6.65655	GLUD1;NDRG2;CALM1
negative regulation of multicellular organismal process (GO:0051241)	GO_Biological_Process_2018	6/125	0.0937962	0.792453	0	0	1.92	4.54393	NOTCH1;DUSP10;NFIB;WWC1;HPN;SOX9
regulation of endothelial cell migration (GO:0010594)	GO_Biological_Process_2018	4/69	0.0941456	0.794091	0	0	2.31884	5.47922	SPARC;SVBP;ATOH8;FOXP1
positive regulation of plasma membrane bounded cell projection assembly (GO:0120034)	GO_Biological_Process_2018	4/69	0.0941456	0.792781	0	0	2.31884	5.47922	CDC42EP5;CDC42EP3;CDC42EP1;PFN1
hyaluronan metabolic process (GO:0030212)	GO_Biological_Process_2018	2/21	0.0958868	0.806113	0	0	3.80952	8.93176	HYAL2;GUSB
regulation of ruffle assembly (GO:1900027)	GO_Biological_Process_2018	2/21	0.0958868	0.804787	0	0	3.80952	8.93176	SH3YL1;PFN1
mesoderm development (GO:0007498)	GO_Biological_Process_2018	2/21	0.0958868	0.803466	0	0	3.80952	8.93176	TCF15;MEST
ventricular cardiac muscle tissue development (GO:0003229)	GO_Biological_Process_2018	2/21	0.0958868	0.802148	0	0	3.80952	8.93176	TPM1;FGFR2
embryonic skeletal system morphogenesis (GO:0048704)	GO_Biological_Process_2018	2/21	0.0958868	0.800836	0	0	3.80952	8.93176	COL2A1;FGFR2
establishment of endothelial barrier (GO:0061028)	GO_Biological_Process_2018	2/21	0.0958868	0.799527	0	0	3.80952	8.93176	F11R;EZR
negative regulation of protein tyrosine kinase activity (GO:0061099)	GO_Biological_Process_2018	2/21	0.0958868	0.798223	0	0	3.80952	8.93176	HYAL2;SNX6
positive regulation of BMP signaling pathway (GO:0030513)	GO_Biological_Process_2018	2/21	0.0958868	0.796923	0	0	3.80952	8.93176	NOTCH1;CYR61
ventricular septum morphogenesis (GO:0060412)	GO_Biological_Process_2018	2/21	0.0958868	0.795627	0	0	3.80952	8.93176	NOTCH1;HES1
negative regulation of viral process (GO:0048525)	GO_Biological_Process_2018	2/21	0.0958868	0.794335	0	0	3.80952	8.93176	CRP;APCS
negative regulation of cyclin-dependent protein kinase activity (GO:1904030)	GO_Biological_Process_2018	2/21	0.0958868	0.793048	0	0	3.80952	8.93176	CDKN1A;HHEX
long-term synaptic potentiation (GO:0060291)	GO_Biological_Process_2018	2/21	0.0958868	0.791765	0	0	3.80952	8.93176	PLK2;SHANK2
phosphatidylserine acyl-chain remodeling (GO:0036150)	GO_Biological_Process_2018	2/21	0.0958868	0.790486	0	0	3.80952	8.93176	PLA2G16;MBOAT1
glutamate metabolic process (GO:0006536)	GO_Biological_Process_2018	2/21	0.0958868	0.789211	0	0	3.80952	8.93176	GLUD1;GGT1
unsaturated fatty acid metabolic process (GO:0033559)	GO_Biological_Process_2018	3/44	0.0970577	0.797561	0	0	2.72727	6.36123	GSTP1;DEGS1;MGLL
regulation of smooth muscle cell proliferation (GO:0048660)	GO_Biological_Process_2018	3/44	0.0970577	0.796279	0	0	2.72727	6.36123	TCF7L2;IGFBP5;FOXP1
positive regulation of actin filament bundle assembly (GO:0032233)	GO_Biological_Process_2018	3/44	0.0970577	0.795001	0	0	2.72727	6.36123	TPM1;PFN1;S100A10
vesicle organization (GO:0016050)	GO_Biological_Process_2018	6/127	0.0993132	0.812172	0	0	1.88976	4.36437	VAMP8;ANXA2;SNX10;SNX5;S100A10;SNX6
non-canonical Wnt signaling pathway (GO:0035567)	GO_Biological_Process_2018	6/127	0.0993132	0.810872	0	0	1.88976	4.36437	TCF7L2;FZD2;SMO;PSME1;PFN1;CALM1
protein homotrimerization (GO:0070207)	GO_Biological_Process_2018	2/22	0.103796	0.846116	0	0	3.63636	8.23757	MGST1;MIF
outflow tract septum morphogenesis (GO:0003148)	GO_Biological_Process_2018	2/22	0.103796	0.844767	0	0	3.63636	8.23757	SEMA3C;FGFR2
negative regulation of response to endoplasmic reticulum stress (GO:1903573)	GO_Biological_Process_2018	2/22	0.103796	0.843422	0	0	3.63636	8.23757	TMBIM6;PARK7
urogenital system development (GO:0001655)	GO_Biological_Process_2018	2/22	0.103796	0.842081	0	0	3.63636	8.23757	SMO;SOX9
negative regulation of nervous system development (GO:0051961)	GO_Biological_Process_2018	2/22	0.103796	0.840744	0	0	3.63636	8.23757	REST;NOTCH1
protein homooligomerization (GO:0051260)	GO_Biological_Process_2018	8/190	0.104908	0.848411	0	0	1.68421	3.79734	CLDN3;CAT;MGST1;ACOT13;MIF;ALDOA;HSD17B10;DECR1
regulation of transcription, DNA-templated (GO:0006355)	GO_Biological_Process_2018	48/1598	0.10567	0.853216	0	0	1.2015	2.7003	YAP1;EHF;CDKN1A;NDUFA13;NOTCH1;THRA;TSHZ2;CITED4;SCX;PBXIP1;ENO1;PARK7;LITAF;HHEX;CDH1;ATOH8;SPP1;HES1;SOX9;SOX6;PATZ1;HTATIP2;SNX6;TCF7L2;ZFHX3;TCF7L1;FZD2;SMAD3;TCF15;PRKCB;PRMT3;IGF2;HMGA2;FOXN3;SMARCA2;BMP7;AES;HIPK2;FOXP1;REST;TFDP2;ELF5;ID1;RARA;PDCD4;ID3;SSBP2;MDFI
regulation of lipid metabolic process (GO:0019216)	GO_Biological_Process_2018	5/100	0.105761	0.852601	0	0	2	4.49315	SLC27A1;APOC1;PLIN2;HMGCS2;ACADM
Rho protein signal transduction (GO:0007266)	GO_Biological_Process_2018	4/72	0.105893	0.852325	0	0	2.22222	4.98961	CDC42EP5;CDC42EP3;CDC42EP1;TAX1BP3
negative regulation of cell cycle (GO:0045786)	GO_Biological_Process_2018	4/72	0.105893	0.850982	0	0	2.22222	4.98961	HHEX;SMAD3;PDCD4;BMP7
protein localization to membrane (GO:0072657)	GO_Biological_Process_2018	7/160	0.107182	0.859981	0	0	1.75	3.90815	CDH1;F11R;ATP1B1;EZR;SPTBN1;S100A10;CRB3
transcription initiation from RNA polymerase II promoter (GO:0006367)	GO_Biological_Process_2018	7/160	0.107182	0.858631	0	0	1.75	3.90815	YAP1;CDKN1A;NOTCH1;THRA;RARA;POLR2F;SOX9
cellular response to ionizing radiation (GO:0071479)	GO_Biological_Process_2018	3/46	0.107363	0.858737	0	0	2.6087	5.8214	YAP1;NET1;CDKN1A
protein methylation (GO:0006479)	GO_Biological_Process_2018	3/46	0.107363	0.857393	0	0	2.6087	5.8214	PRMT3;ETFB;CALM1
negative regulation of protein modification by small protein conjugation or removal (GO:1903321)	GO_Biological_Process_2018	3/46	0.107363	0.856053	0	0	2.6087	5.8214	SVBP;PRMT3;PARK7
regulation of protein ubiquitination (GO:0031396)	GO_Biological_Process_2018	5/101	0.109126	0.868748	0	0	1.9802	4.38665	SPHK1;SVBP;PRMT3;PARK7;PTTG1IP
B cell activation (GO:0042113)	GO_Biological_Process_2018	4/73	0.10995	0.873952	0	0	2.19178	4.83885	HHEX;CASP8;PRKCB;CHRNA4
positive regulation of cytokine secretion (GO:0050715)	GO_Biological_Process_2018	4/73	0.10995	0.872593	0	0	2.19178	4.83885	HYAL2;MIF;GAPDH;SPTBN1
mitotic G2/M transition checkpoint (GO:0044818)	GO_Biological_Process_2018	2/23	0.111874	0.886483	0	0	3.47826	7.61871	HMGA2;FOXN3
regulation of axon extension involved in axon guidance (GO:0048841)	GO_Biological_Process_2018	2/23	0.111874	0.885108	0	0	3.47826	7.61871	SEMA3C;SEMA3B
negative regulation of viral transcription (GO:0032897)	GO_Biological_Process_2018	2/23	0.111874	0.883738	0	0	3.47826	7.61871	REST;HMGA2
regulation of proteolysis involved in cellular protein catabolic process (GO:1903050)	GO_Biological_Process_2018	2/23	0.111874	0.882372	0	0	3.47826	7.61871	GPX1;PSME1
cell-cell adhesion mediated by cadherin (GO:0044331)	GO_Biological_Process_2018	2/23	0.111874	0.881011	0	0	3.47826	7.61871	CDH3;CDH1
TOR signaling (GO:0031929)	GO_Biological_Process_2018	2/23	0.111874	0.879653	0	0	3.47826	7.61871	PRR5;EIF4EBP1
positive regulation of mRNA catabolic process (GO:0061014)	GO_Biological_Process_2018	2/23	0.111874	0.8783	0	0	3.47826	7.61871	ZFP36L2;ZFP36L1
vitamin transport (GO:0051180)	GO_Biological_Process_2018	2/23	0.111874	0.876951	0	0	3.47826	7.61871	AFM;GC
metanephros development (GO:0001656)	GO_Biological_Process_2018	2/23	0.111874	0.875606	0	0	3.47826	7.61871	WNT7B;BMP7
cellular nitrogen compound biosynthetic process (GO:0044271)	GO_Biological_Process_2018	2/23	0.111874	0.874265	0	0	3.47826	7.61871	SPR;SPHK1
regulation of interleukin-8 secretion (GO:2000482)	GO_Biological_Process_2018	2/23	0.111874	0.872928	0	0	3.47826	7.61871	CRP;HYAL2
negative regulation of transcription factor import into nucleus (GO:0042992)	GO_Biological_Process_2018	2/23	0.111874	0.871595	0	0	3.47826	7.61871	BMP7;MDFI
positive regulation of monooxygenase activity (GO:0032770)	GO_Biological_Process_2018	2/23	0.111874	0.870267	0	0	3.47826	7.61871	CDH3;PARK7
regulation of androgen receptor signaling pathway (GO:0060765)	GO_Biological_Process_2018	2/23	0.111874	0.868942	0	0	3.47826	7.61871	PARK7;FOXP1
negative regulation of axon extension (GO:0030517)	GO_Biological_Process_2018	2/23	0.111874	0.867621	0	0	3.47826	7.61871	SEMA3C;SEMA3B
response to glucose (GO:0009749)	GO_Biological_Process_2018	3/47	0.112669	0.872458	0	0	2.55319	5.57438	TCF7L2;PFKL;IGF2
negative regulation of I-kappaB kinase/NF-kappaB signaling (GO:0043124)	GO_Biological_Process_2018	3/47	0.112669	0.871137	0	0	2.55319	5.57438	CASP8;GSTP1;BMP7
cellular response to hypoxia (GO:0071456)	GO_Biological_Process_2018	6/132	0.113835	0.878822	0	0	1.81818	3.95091	BNIP3L;ACAA2;PSME1;BMP7;ZFP36L1;HIPK2
regulation of gene expression, epigenetic (GO:0040029)	GO_Biological_Process_2018	4/74	0.114076	0.879351	0	0	2.16216	4.69381	GPX1;IGF2;POLR2F;RBBP7
glycoprotein metabolic process (GO:0009100)	GO_Biological_Process_2018	3/48	0.118073	0.908786	0	0	2.5	5.34114	MGAT4A;ST3GAL4;PARK7
negative regulation of cellular amide metabolic process (GO:0034249)	GO_Biological_Process_2018	4/75	0.118269	0.908927	0	0	2.13333	4.55422	GRB7;IGFBP5;ORMDL2;GAPDH
regulation of actin cytoskeleton organization (GO:0032956)	GO_Biological_Process_2018	4/75	0.118269	0.90756	0	0	2.13333	4.55422	BST2;PDGFA;F11R;GPM6B
regulation of defense response (GO:0031347)	GO_Biological_Process_2018	4/75	0.118269	0.906197	0	0	2.13333	4.55422	PARK7;GGT1;MGLL;FOXP1
positive regulation of vasculature development (GO:1904018)	GO_Biological_Process_2018	5/104	0.119527	0.914465	0	0	1.92308	4.08502	PRKCB;SPHK1;HMGA2;HK2;HIPK2
ear morphogenesis (GO:0042471)	GO_Biological_Process_2018	2/24	0.12011	0.917546	0	0	3.33333	7.0645	USH1C;FGFR2
Golgi to plasma membrane protein transport (GO:0043001)	GO_Biological_Process_2018	2/24	0.12011	0.916174	0	0	3.33333	7.0645	KRT18;SPTBN1
positive regulation of purine nucleotide biosynthetic process (GO:1900373)	GO_Biological_Process_2018	2/24	0.12011	0.914807	0	0	3.33333	7.0645	ENO1;CALM1
cellular modified amino acid biosynthetic process (GO:0042398)	GO_Biological_Process_2018	2/24	0.12011	0.913443	0	0	3.33333	7.0645	SLC27A1;GGT1
negative regulation of developmental growth (GO:0048640)	GO_Biological_Process_2018	2/24	0.12011	0.912084	0	0	3.33333	7.0645	DUSP10;WWC1
macromolecule modification (GO:0043412)	GO_Biological_Process_2018	2/24	0.12011	0.910729	0	0	3.33333	7.0645	ST3GAL4;ST3GAL5
sensory perception of pain (GO:0019233)	GO_Biological_Process_2018	2/24	0.12011	0.909377	0	0	3.33333	7.0645	CHRNA4;NIPSNAP1
negative regulation of oxidative stress-induced cell death (GO:1903202)	GO_Biological_Process_2018	2/24	0.12011	0.90803	0	0	3.33333	7.0645	VNN1;PARK7
cellular senescence (GO:0090398)	GO_Biological_Process_2018	2/24	0.12011	0.906687	0	0	3.33333	7.0645	CDKN1A;HMGA2
fatty acid derivative biosynthetic process (GO:1901570)	GO_Biological_Process_2018	2/24	0.12011	0.905348	0	0	3.33333	7.0645	PPT1;HMGCS2
actin nucleation (GO:0045010)	GO_Biological_Process_2018	2/24	0.12011	0.904012	0	0	3.33333	7.0645	ACTR3;ARPC1B
negative regulation of T cell proliferation (GO:0042130)	GO_Biological_Process_2018	2/24	0.12011	0.902681	0	0	3.33333	7.0645	SDC4;ARG1
transforming growth factor beta receptor signaling pathway (GO:0007179)	GO_Biological_Process_2018	4/76	0.122528	0.919501	0	0	2.10526	4.41982	SMAD3;ID1;CGN;F11R
G1/S transition of mitotic cell cycle (GO:0000082)	GO_Biological_Process_2018	5/105	0.123095	0.922398	0	0	1.90476	3.9901	CDKN1A;TFDP2;PLK2;EIF4EBP1;MCM6
regulation of release of sequestered calcium ion into cytosol (GO:0051279)	GO_Biological_Process_2018	3/49	0.123571	0.924608	0	0	2.44898	5.12067	GSTO1;SRI;CALM1
mitochondrion organization (GO:0007005)	GO_Biological_Process_2018	7/167	0.12619	0.942822	0	0	1.67665	3.4706	BNIP3L;GLUD1;IDH2;TSPO;PARK7;HSD17B10;HK2
negative regulation of transmembrane receptor protein serine/threonine kinase signaling pathway (GO:0090101)	GO_Biological_Process_2018	4/77	0.126852	0.94638	0	0	2.07792	4.29036	NOTCH1;SMAD3;SNX6;HIPK2
water-soluble vitamin metabolic process (GO:0006767)	GO_Biological_Process_2018	4/77	0.126852	0.944998	0	0	2.07792	4.29036	CYB5A;VNN1;MTHFD1;GSTO1
positive regulation of cytoskeleton organization (GO:0051495)	GO_Biological_Process_2018	4/77	0.126852	0.943621	0	0	2.07792	4.29036	CDC42EP5;CDC42EP3;CDC42EP1;PFN1
negative regulation of wound healing (GO:0061045)	GO_Biological_Process_2018	2/25	0.128489	0.95441	0	0	3.2	6.56612	APCS;DUSP10
regulation of centrosome duplication (GO:0010824)	GO_Biological_Process_2018	2/25	0.128489	0.953023	0	0	3.2	6.56612	PLK2;CHMP4C
glial cell differentiation (GO:0010001)	GO_Biological_Process_2018	2/25	0.128489	0.95164	0	0	3.2	6.56612	NFIB;ADGRG6
prostaglandin metabolic process (GO:0006693)	GO_Biological_Process_2018	2/25	0.128489	0.950261	0	0	3.2	6.56612	MGST1;MIF
negative regulation of cellular protein localization (GO:1903828)	GO_Biological_Process_2018	2/25	0.128489	0.948886	0	0	3.2	6.56612	TAX1BP3;GPM6B
long-chain fatty acid transport (GO:0015909)	GO_Biological_Process_2018	2/25	0.128489	0.947514	0	0	3.2	6.56612	SLC27A1;FABP3
respiratory tube development (GO:0030323)	GO_Biological_Process_2018	2/25	0.128489	0.946147	0	0	3.2	6.56612	WNT7B;FGFR2
regulation of vascular smooth muscle cell proliferation (GO:1904705)	GO_Biological_Process_2018	2/25	0.128489	0.944784	0	0	3.2	6.56612	TPM1;PDCD4
positive regulation of nitric oxide biosynthetic process (GO:0045429)	GO_Biological_Process_2018	2/25	0.128489	0.943424	0	0	3.2	6.56612	SMAD3;DDAH1
positive regulation of nitric oxide metabolic process (GO:1904407)	GO_Biological_Process_2018	2/25	0.128489	0.942069	0	0	3.2	6.56612	SMAD3;DDAH1
wound healing (GO:0042060)	GO_Biological_Process_2018	3/50	0.12916	0.945631	0	0	2.4	4.91208	SMAD3;TPM1;PDGFA
negative regulation of viral genome replication (GO:0045071)	GO_Biological_Process_2018	3/50	0.12916	0.944276	0	0	2.4	4.91208	BST2;RSAD2;HMGA2
regulation of response to external stimulus (GO:0032101)	GO_Biological_Process_2018	5/107	0.130376	0.951803	0	0	1.86916	3.80809	PARK7;GGT1;CALM1;MGLL;FOXP1
negative regulation of mitotic cell cycle phase transition (GO:1901991)	GO_Biological_Process_2018	4/79	0.135687	0.98916	0	0	2.02532	4.04537	CDKN1A;PSME1;ZFP36L2;ZFP36L1
regulation of transforming growth factor beta receptor signaling pathway (GO:0017015)	GO_Biological_Process_2018	4/79	0.135687	0.987749	0	0	2.02532	4.04537	SMAD3;NREP;SNX6;HIPK2
neuron differentiation (GO:0030182)	GO_Biological_Process_2018	6/139	0.135851	0.987532	0	0	1.72662	3.44667	FZD2;TENM4;WNT7B;ID1;PPT1;ID3
regulation of transcription regulatory region DNA binding (GO:2000677)	GO_Biological_Process_2018	2/26	0.137	0.994468	0	0	3.07692	6.11623	HMGA2;PARK7
regulation of p38MAPK cascade (GO:1900744)	GO_Biological_Process_2018	2/26	0.137	0.993055	0	0	3.07692	6.11623	DUSP10;EZR
regulation of NF-kappaB import into nucleus (GO:0042345)	GO_Biological_Process_2018	2/26	0.137	0.991646	0	0	3.07692	6.11623	SPHK1;BMP7
regulation of cardiac muscle cell contraction (GO:0086004)	GO_Biological_Process_2018	2/26	0.137	0.990242	0	0	3.07692	6.11623	DSP;SRI
fat-soluble vitamin metabolic process (GO:0006775)	GO_Biological_Process_2018	2/26	0.137	0.988841	0	0	3.07692	6.11623	VKORC1;GC
phosphatidylethanolamine acyl-chain remodeling (GO:0036152)	GO_Biological_Process_2018	2/26	0.137	0.987444	0	0	3.07692	6.11623	PLA2G16;MBOAT1
GPI anchor metabolic process (GO:0006505)	GO_Biological_Process_2018	2/26	0.137	0.986052	0	0	3.07692	6.11623	DPM3;PIGP
regulation of phosphatidylinositol 3-kinase signaling (GO:0014066)	GO_Biological_Process_2018	4/80	0.140196	1	0	0	2	3.92942	PIK3IP1;IGF2;PDGFA;SOX9
positive regulation of proteolysis (GO:0045862)	GO_Biological_Process_2018	3/52	0.140599	1	0	0	2.30769	4.52733	NDUFA13;CASP8;PACSIN3
sphingosine-1-phosphate signaling pathway (GO:0003376)	GO_Biological_Process_2018	1/6	0.140948	1	0	0	6.66667	13.0624	EZR
regulation of protein localization to early endosome (GO:1902965)	GO_Biological_Process_2018	1/6	0.140948	1	0	0	6.66667	13.0624	EZR
polyamine biosynthetic process (GO:0006596)	GO_Biological_Process_2018	1/6	0.140948	1	0	0	6.66667	13.0624	SAT1
regulation of oxidative stress-induced neuron intrinsic apoptotic signaling pathway (GO:1903376)	GO_Biological_Process_2018	1/6	0.140948	1	0	0	6.66667	13.0624	PARK7
succinyl-CoA metabolic process (GO:0006104)	GO_Biological_Process_2018	1/6	0.140948	1	0	0	6.66667	13.0624	SUCLG2
arginine biosynthetic process (GO:0006526)	GO_Biological_Process_2018	1/6	0.140948	1	0	0	6.66667	13.0624	ASL
histone-serine phosphorylation (GO:0035404)	GO_Biological_Process_2018	1/6	0.140948	1	0	0	6.66667	13.0624	HMGA2
response to granulocyte macrophage colony-stimulating factor (GO:0097012)	GO_Biological_Process_2018	1/6	0.140948	1	0	0	6.66667	13.0624	ZFP36L2
regulation of non-motile cilium assembly (GO:1902855)	GO_Biological_Process_2018	1/6	0.140948	0.998968	0	0	6.66667	13.0624	SEPT9
negative regulation of transforming growth factor beta production (GO:0071635)	GO_Biological_Process_2018	1/6	0.140948	0.997582	0	0	6.66667	13.0624	CDH3
positive regulation of hormone metabolic process (GO:0032352)	GO_Biological_Process_2018	1/6	0.140948	0.996201	0	0	6.66667	13.0624	HPN
vitamin K metabolic process (GO:0042373)	GO_Biological_Process_2018	1/6	0.140948	0.994823	0	0	6.66667	13.0624	VKORC1
regulation of intrinsic apoptotic signaling pathway by p53 class mediator (GO:1902253)	GO_Biological_Process_2018	1/6	0.140948	0.993449	0	0	6.66667	13.0624	PTTG1IP
embryonic skeletal joint development (GO:0072498)	GO_Biological_Process_2018	1/6	0.140948	0.992079	0	0	6.66667	13.0624	COL2A1
vascular smooth muscle cell differentiation (GO:0035886)	GO_Biological_Process_2018	1/6	0.140948	0.990712	0	0	6.66667	13.0624	HES1
positive regulation of myelination (GO:0031643)	GO_Biological_Process_2018	1/6	0.140948	0.989349	0	0	6.66667	13.0624	TENM4
regulation of superoxide metabolic process (GO:0090322)	GO_Biological_Process_2018	1/6	0.140948	0.98799	0	0	6.66667	13.0624	BMP7
positive regulation of protein localization to early endosome (GO:1902966)	GO_Biological_Process_2018	1/6	0.140948	0.986635	0	0	6.66667	13.0624	EZR
positive regulation of ATP biosynthetic process (GO:2001171)	GO_Biological_Process_2018	1/6	0.140948	0.985283	0	0	6.66667	13.0624	ENO1
negative regulation of stress-activated protein kinase signaling cascade (GO:0070303)	GO_Biological_Process_2018	1/6	0.140948	0.983936	0	0	6.66667	13.0624	GSTP1
purine nucleobase biosynthetic process (GO:0009113)	GO_Biological_Process_2018	1/6	0.140948	0.982591	0	0	6.66667	13.0624	MTHFD1
astral microtubule organization (GO:0030953)	GO_Biological_Process_2018	1/6	0.140948	0.981251	0	0	6.66667	13.0624	EZR
establishment of endothelial intestinal barrier (GO:0090557)	GO_Biological_Process_2018	1/6	0.140948	0.979914	0	0	6.66667	13.0624	F11R
positive regulation of receptor binding (GO:1900122)	GO_Biological_Process_2018	1/6	0.140948	0.978581	0	0	6.66667	13.0624	ANXA2
negative regulation of cytokinesis (GO:0032466)	GO_Biological_Process_2018	1/6	0.140948	0.977251	0	0	6.66667	13.0624	CHMP4C
regulation of NAD(P)H oxidase activity (GO:0033860)	GO_Biological_Process_2018	1/6	0.140948	0.975925	0	0	6.66667	13.0624	PARK7
bundle of His cell-Purkinje myocyte adhesion involved in cell communication (GO:0086073)	GO_Biological_Process_2018	1/6	0.140948	0.974603	0	0	6.66667	13.0624	DSP
negative regulation of endoplasmic reticulum calcium ion concentration (GO:0032471)	GO_Biological_Process_2018	1/6	0.140948	0.973284	0	0	6.66667	13.0624	TGM2
negative regulation of muscle cell apoptotic process (GO:0010656)	GO_Biological_Process_2018	1/6	0.140948	0.971969	0	0	6.66667	13.0624	BMP7
inner ear receptor cell development (GO:0060119)	GO_Biological_Process_2018	1/6	0.140948	0.970657	0	0	6.66667	13.0624	USH1C
nucleobase metabolic process (GO:0009112)	GO_Biological_Process_2018	1/6	0.140948	0.969349	0	0	6.66667	13.0624	TTR
rRNA transport (GO:0051029)	GO_Biological_Process_2018	1/6	0.140948	0.968044	0	0	6.66667	13.0624	TST
negative regulation of sterol transport (GO:0032372)	GO_Biological_Process_2018	1/6	0.140948	0.966743	0	0	6.66667	13.0624	APOC1
positive regulation of protein acetylation (GO:1901985)	GO_Biological_Process_2018	1/6	0.140948	0.965446	0	0	6.66667	13.0624	CAMK1
positive regulation of vesicle fusion (GO:0031340)	GO_Biological_Process_2018	1/6	0.140948	0.964151	0	0	6.66667	13.0624	ANXA2
oxygen homeostasis (GO:0032364)	GO_Biological_Process_2018	1/6	0.140948	0.962861	0	0	6.66667	13.0624	WNT7B
spermine metabolic process (GO:0008215)	GO_Biological_Process_2018	1/6	0.140948	0.961573	0	0	6.66667	13.0624	SAT1
aortic valve development (GO:0003176)	GO_Biological_Process_2018	1/6	0.140948	0.96029	0	0	6.66667	13.0624	NOTCH1
positive regulation of osteoblast proliferation (GO:0033690)	GO_Biological_Process_2018	1/6	0.140948	0.959009	0	0	6.66667	13.0624	CYR61
gap junction assembly (GO:0016264)	GO_Biological_Process_2018	1/6	0.140948	0.957732	0	0	6.66667	13.0624	GJB1
negative regulation of interferon-gamma-mediated signaling pathway (GO:0060336)	GO_Biological_Process_2018	1/6	0.140948	0.956459	0	0	6.66667	13.0624	ARG1
glandular epithelial cell development (GO:0002068)	GO_Biological_Process_2018	1/6	0.140948	0.955189	0	0	6.66667	13.0624	DLL1
negative regulation of response to interferon-gamma (GO:0060331)	GO_Biological_Process_2018	1/6	0.140948	0.953922	0	0	6.66667	13.0624	ARG1
citrulline metabolic process (GO:0000052)	GO_Biological_Process_2018	1/6	0.140948	0.952658	0	0	6.66667	13.0624	DDAH1
regulation of cellular response to oxidative stress (GO:1900407)	GO_Biological_Process_2018	1/6	0.140948	0.951398	0	0	6.66667	13.0624	BMP7
regulation of glial cell apoptotic process (GO:0034350)	GO_Biological_Process_2018	1/6	0.140948	0.950141	0	0	6.66667	13.0624	DLL1
regulation of phosphatidylinositol biosynthetic process (GO:0010511)	GO_Biological_Process_2018	1/6	0.140948	0.948888	0	0	6.66667	13.0624	PDGFA
positive regulation of T-helper 2 cell differentiation (GO:0045630)	GO_Biological_Process_2018	1/6	0.140948	0.947638	0	0	6.66667	13.0624	RARA
embryonic skeletal joint morphogenesis (GO:0060272)	GO_Biological_Process_2018	1/6	0.140948	0.946391	0	0	6.66667	13.0624	COL2A1
forebrain regionalization (GO:0021871)	GO_Biological_Process_2018	1/6	0.140948	0.945147	0	0	6.66667	13.0624	WNT7B
lens fiber cell development (GO:0070307)	GO_Biological_Process_2018	1/6	0.140948	0.943907	0	0	6.66667	13.0624	WNT7B
alpha-beta T cell activation (GO:0046631)	GO_Biological_Process_2018	1/6	0.140948	0.94267	0	0	6.66667	13.0624	RSAD2
negative regulation of cellular extravasation (GO:0002692)	GO_Biological_Process_2018	1/6	0.140948	0.941436	0	0	6.66667	13.0624	CXCL12
pyrimidine deoxyribonucleotide biosynthetic process (GO:0009221)	GO_Biological_Process_2018	1/6	0.140948	0.940205	0	0	6.66667	13.0624	HDDC2
regulation of interleukin-12 secretion (GO:2001182)	GO_Biological_Process_2018	1/6	0.140948	0.938978	0	0	6.66667	13.0624	FOXP1
aortic valve morphogenesis (GO:0003180)	GO_Biological_Process_2018	1/6	0.140948	0.937754	0	0	6.66667	13.0624	NOTCH1
type B pancreatic cell development (GO:0003323)	GO_Biological_Process_2018	1/6	0.140948	0.936532	0	0	6.66667	13.0624	DLL1
definitive hemopoiesis (GO:0060216)	GO_Biological_Process_2018	1/6	0.140948	0.935315	0	0	6.66667	13.0624	ZFP36L2
response to heparin (GO:0071503)	GO_Biological_Process_2018	1/6	0.140948	0.9341	0	0	6.66667	13.0624	SOX9
regulation of keratinocyte apoptotic process (GO:1902172)	GO_Biological_Process_2018	1/6	0.140948	0.932888	0	0	6.66667	13.0624	ZFP36L1
gland morphogenesis (GO:0022612)	GO_Biological_Process_2018	1/6	0.140948	0.93168	0	0	6.66667	13.0624	FGFR2
positive regulation of protein localization to endosome (GO:1905668)	GO_Biological_Process_2018	1/6	0.140948	0.930475	0	0	6.66667	13.0624	EZR
positive regulation of T cell differentiation in thymus (GO:0033089)	GO_Biological_Process_2018	1/6	0.140948	0.929273	0	0	6.66667	13.0624	VNN1
negative regulation of calcium ion-dependent exocytosis (GO:0045955)	GO_Biological_Process_2018	1/6	0.140948	0.928073	0	0	6.66667	13.0624	REST
negative regulation of erythrocyte differentiation (GO:0045647)	GO_Biological_Process_2018	1/6	0.140948	0.926878	0	0	6.66667	13.0624	ZFP36L1
regulation of aldosterone biosynthetic process (GO:0032347)	GO_Biological_Process_2018	1/6	0.140948	0.925685	0	0	6.66667	13.0624	REST
ventricular compact myocardium morphogenesis (GO:0003223)	GO_Biological_Process_2018	1/6	0.140948	0.924495	0	0	6.66667	13.0624	DSP
glycosyl compound catabolic process (GO:1901658)	GO_Biological_Process_2018	1/6	0.140948	0.923308	0	0	6.66667	13.0624	FUCA2
regulation of male gonad development (GO:2000018)	GO_Biological_Process_2018	1/6	0.140948	0.922124	0	0	6.66667	13.0624	SOX9
regulation of cortisol biosynthetic process (GO:2000064)	GO_Biological_Process_2018	1/6	0.140948	0.920944	0	0	6.66667	13.0624	REST
lipoprotein catabolic process (GO:0042159)	GO_Biological_Process_2018	1/6	0.140948	0.919766	0	0	6.66667	13.0624	PPT1
mesenchymal to epithelial transition involved in metanephros morphogenesis (GO:0003337)	GO_Biological_Process_2018	1/6	0.140948	0.918591	0	0	6.66667	13.0624	SMO
cellular nitrogen compound catabolic process (GO:0044270)	GO_Biological_Process_2018	1/6	0.140948	0.91742	0	0	6.66667	13.0624	TST
positive regulation of kidney development (GO:0090184)	GO_Biological_Process_2018	1/6	0.140948	0.916251	0	0	6.66667	13.0624	SOX9
regulation of biosynthetic process (GO:0009889)	GO_Biological_Process_2018	1/6	0.140948	0.915085	0	0	6.66667	13.0624	GSTP1
venous blood vessel morphogenesis (GO:0048845)	GO_Biological_Process_2018	1/6	0.140948	0.913922	0	0	6.66667	13.0624	NOTCH1
mitochondrial RNA processing (GO:0000963)	GO_Biological_Process_2018	1/6	0.140948	0.912763	0	0	6.66667	13.0624	HSD17B10
positive regulation of intracellular estrogen receptor signaling pathway (GO:0033148)	GO_Biological_Process_2018	1/6	0.140948	0.911606	0	0	6.66667	13.0624	YAP1
regulation of extracellular exosome assembly (GO:1903551)	GO_Biological_Process_2018	1/6	0.140948	0.910452	0	0	6.66667	13.0624	SDC4
collecting duct development (GO:0072044)	GO_Biological_Process_2018	1/6	0.140948	0.909301	0	0	6.66667	13.0624	WNT7B
astrocyte differentiation (GO:0048708)	GO_Biological_Process_2018	1/6	0.140948	0.908153	0	0	6.66667	13.0624	DLL1
equilibrioception (GO:0050957)	GO_Biological_Process_2018	1/6	0.140948	0.907007	0	0	6.66667	13.0624	USH1C
negative regulation of smooth muscle cell differentiation (GO:0051151)	GO_Biological_Process_2018	1/6	0.140948	0.905865	0	0	6.66667	13.0624	PDCD4
chondrocyte development (GO:0002063)	GO_Biological_Process_2018	1/6	0.140948	0.904726	0	0	6.66667	13.0624	SOX9
cellular response to granulocyte macrophage colony-stimulating factor stimulus (GO:0097011)	GO_Biological_Process_2018	1/6	0.140948	0.903589	0	0	6.66667	13.0624	ZFP36L2
nucleoside phosphate catabolic process (GO:1901292)	GO_Biological_Process_2018	1/6	0.140948	0.902455	0	0	6.66667	13.0624	DCTPP1
glutamate catabolic process (GO:0006538)	GO_Biological_Process_2018	1/6	0.140948	0.901324	0	0	6.66667	13.0624	GLUD1
inner ear receptor cell differentiation (GO:0060113)	GO_Biological_Process_2018	1/6	0.140948	0.900196	0	0	6.66667	13.0624	USH1C
fructose 6-phosphate metabolic process (GO:0006002)	GO_Biological_Process_2018	1/6	0.140948	0.899071	0	0	6.66667	13.0624	PFKL
BMP signaling pathway (GO:0030509)	GO_Biological_Process_2018	4/81	0.144765	0.922265	0	0	1.97531	3.81757	PDCD4;SCX;BMP7;RGMA
sensory perception of light stimulus (GO:0050953)	GO_Biological_Process_2018	4/81	0.144765	0.921115	0	0	1.97531	3.81757	COL18A1;COL2A1;NUDT19;USH1C
sensory perception of sound (GO:0007605)	GO_Biological_Process_2018	4/81	0.144765	0.919968	0	0	1.97531	3.81757	COL2A1;HPN;USH1C;SNAI2
positive regulation of binding (GO:0051099)	GO_Biological_Process_2018	4/81	0.144765	0.918824	0	0	1.97531	3.81757	TCF7L2;RARA;HES1;HIPK2
phosphatidylcholine acyl-chain remodeling (GO:0036151)	GO_Biological_Process_2018	2/27	0.145631	0.923171	0	0	2.96296	5.70869	PLA2G16;DBI
negative regulation of synaptic transmission (GO:0050805)	GO_Biological_Process_2018	2/27	0.145631	0.922025	0	0	2.96296	5.70869	PLK2;SHANK2
transition metal ion transport (GO:0000041)	GO_Biological_Process_2018	2/27	0.145631	0.920883	0	0	2.96296	5.70869	TTYH1;ATOX1
negative regulation of myeloid leukocyte differentiation (GO:0002762)	GO_Biological_Process_2018	2/27	0.145631	0.919743	0	0	2.96296	5.70869	APCS;RARA
purine ribonucleoside triphosphate biosynthetic process (GO:0009206)	GO_Biological_Process_2018	2/27	0.145631	0.918606	0	0	2.96296	5.70869	IMPDH2;ALDOA
regulation of protein localization to cell surface (GO:2000008)	GO_Biological_Process_2018	2/27	0.145631	0.917472	0	0	2.96296	5.70869	TAX1BP3;GPM6B
positive regulation of phosphatidylinositol 3-kinase signaling (GO:0014068)	GO_Biological_Process_2018	3/53	0.146442	0.921447	0	0	2.26415	4.34972	IGF2;PDGFA;SOX9
positive regulation of protein import into nucleus (GO:0042307)	GO_Biological_Process_2018	3/53	0.146442	0.920312	0	0	2.26415	4.34972	SMAD3;CDH1;HYAL2
positive regulation of intracellular signal transduction (GO:1902533)	GO_Biological_Process_2018	16/479	0.148347	0.93114	0	0	1.33612	2.54958	TCF7L2;PRKCB;PLK2;WWC1;IGF2;PDGFA;PARK7;ACTN4;MIF;LITAF;BST2;CASP8;PDCD4;LAMTOR2;SOX9;FGFR2
sensory perception (GO:0007600)	GO_Biological_Process_2018	3/54	0.152363	0.955168	0	0	2.22222	4.18109	CHRNA4;USH1C;NIPSNAP1
cell morphogenesis involved in differentiation (GO:0000904)	GO_Biological_Process_2018	3/54	0.152363	0.953996	0	0	2.22222	4.18109	CLDN3;LAMB1;LAMC1
neuron development (GO:0048666)	GO_Biological_Process_2018	6/144	0.152711	0.955003	0	0	1.66667	3.13202	TENM4;PPT1;USH1C;LAMB1;PPP1R9A;GPM6B
negative regulation of endopeptidase activity (GO:0010951)	GO_Biological_Process_2018	4/83	0.154072	0.96234	0	0	1.92771	3.60546	SERPINF1;SERPINA10;SERPINA6;GAPDH
negative regulation of endocytosis (GO:0045806)	GO_Biological_Process_2018	2/28	0.15437	0.963017	0	0	2.85714	5.3383	APOC1;PACSIN3
cellular response to ketone (GO:1901655)	GO_Biological_Process_2018	2/28	0.15437	0.961841	0	0	2.85714	5.3383	SPP1;DCPS
cellular response to hydrogen peroxide (GO:0070301)	GO_Biological_Process_2018	2/28	0.15437	0.960668	0	0	2.85714	5.3383	NET1;PARK7
cellular response to alcohol (GO:0097306)	GO_Biological_Process_2018	2/28	0.15437	0.959498	0	0	2.85714	5.3383	SMO;CDH1
negative regulation of homeostatic process (GO:0032845)	GO_Biological_Process_2018	2/28	0.15437	0.958331	0	0	2.85714	5.3383	TMBIM6;ZFP36L1
carboxylic acid catabolic process (GO:0046395)	GO_Biological_Process_2018	2/28	0.15437	0.957166	0	0	2.85714	5.3383	HYAL2;GUSB
synaptic transmission, cholinergic (GO:0007271)	GO_Biological_Process_2018	2/28	0.15437	0.956005	0	0	2.85714	5.3383	CHRNA4;RAPSN
protein K11-linked ubiquitination (GO:0070979)	GO_Biological_Process_2018	2/28	0.15437	0.954846	0	0	2.85714	5.3383	ANAPC13;ANAPC11
positive regulation of phospholipid metabolic process (GO:1903727)	GO_Biological_Process_2018	2/28	0.15437	0.95369	0	0	2.85714	5.3383	FABP3;CD81
regulation of NIK/NF-kappaB signaling (GO:1901222)	GO_Biological_Process_2018	2/28	0.15437	0.952537	0	0	2.85714	5.3383	PDCD4;ACTN4
positive regulation of calcium-mediated signaling (GO:0050850)	GO_Biological_Process_2018	2/28	0.15437	0.951386	0	0	2.85714	5.3383	GSTO1;CALM1
neural crest cell migration (GO:0001755)	GO_Biological_Process_2018	2/28	0.15437	0.950239	0	0	2.85714	5.3383	SEMA3C;SEMA3B
regulation of fatty acid biosynthetic process (GO:0042304)	GO_Biological_Process_2018	2/28	0.15437	0.949094	0	0	2.85714	5.3383	ACADL;APOC1
ventricular septum development (GO:0003281)	GO_Biological_Process_2018	2/28	0.15437	0.947952	0	0	2.85714	5.3383	NOTCH1;HES1
regulation of actin polymerization or depolymerization (GO:0008064)	GO_Biological_Process_2018	2/28	0.15437	0.946812	0	0	2.85714	5.3383	CXCL12;PFN1
positive regulation of cysteine-type endopeptidase activity (GO:2001056)	GO_Biological_Process_2018	3/55	0.158358	0.970109	0	0	2.18182	4.02087	NDUFA13;REST;CASP8
negative regulation of cellular response to growth factor stimulus (GO:0090288)	GO_Biological_Process_2018	3/55	0.158358	0.968946	0	0	2.18182	4.02087	HHEX;NOTCH1;HIPK2
regulation of cyclic nucleotide metabolic process (GO:0030799)	GO_Biological_Process_2018	1/7	0.162431	0.992675	0	0	5.71429	10.3857	CALM1
positive regulation of insulin-like growth factor receptor signaling pathway (GO:0043568)	GO_Biological_Process_2018	1/7	0.162431	0.991487	0	0	5.71429	10.3857	CDH3
membrane raft polarization (GO:0001766)	GO_Biological_Process_2018	1/7	0.162431	0.990303	0	0	5.71429	10.3857	CMTM8
inner ear receptor stereocilium organization (GO:0060122)	GO_Biological_Process_2018	1/7	0.162431	0.989121	0	0	5.71429	10.3857	USH1C
positive regulation of keratinocyte proliferation (GO:0010838)	GO_Biological_Process_2018	1/7	0.162431	0.987942	0	0	5.71429	10.3857	CDH3
regulation of cyclic-nucleotide phosphodiesterase activity (GO:0051342)	GO_Biological_Process_2018	1/7	0.162431	0.986766	0	0	5.71429	10.3857	CALM1
cardiac muscle cell-cardiac muscle cell adhesion (GO:0086042)	GO_Biological_Process_2018	1/7	0.162431	0.985592	0	0	5.71429	10.3857	DSP
axon regeneration (GO:0031103)	GO_Biological_Process_2018	1/7	0.162431	0.984422	0	0	5.71429	10.3857	NREP
cardiac atrium development (GO:0003230)	GO_Biological_Process_2018	1/7	0.162431	0.983254	0	0	5.71429	10.3857	NOTCH1
purine nucleotide biosynthetic process (GO:0006164)	GO_Biological_Process_2018	1/7	0.162431	0.982089	0	0	5.71429	10.3857	MTHFD1
regulation of entry of bacterium into host cell (GO:2000535)	GO_Biological_Process_2018	1/7	0.162431	0.980927	0	0	5.71429	10.3857	FUCA2
coenzyme A biosynthetic process (GO:0015937)	GO_Biological_Process_2018	1/7	0.162431	0.979767	0	0	5.71429	10.3857	ACOT7
regulation of interleukin-13 production (GO:0032656)	GO_Biological_Process_2018	1/7	0.162431	0.978611	0	0	5.71429	10.3857	RARA
progesterone receptor signaling pathway (GO:0050847)	GO_Biological_Process_2018	1/7	0.162431	0.977457	0	0	5.71429	10.3857	YAP1
negative regulation of keratinocyte proliferation (GO:0010839)	GO_Biological_Process_2018	1/7	0.162431	0.976305	0	0	5.71429	10.3857	SNAI2
positive regulation of lipid transport (GO:0032370)	GO_Biological_Process_2018	1/7	0.162431	0.975157	0	0	5.71429	10.3857	SPP1
positive regulation of lamellipodium morphogenesis (GO:2000394)	GO_Biological_Process_2018	1/7	0.162431	0.974011	0	0	5.71429	10.3857	ENPP2
protein C-linked glycosylation via tryptophan (GO:0018317)	GO_Biological_Process_2018	1/7	0.162431	0.972868	0	0	5.71429	10.3857	DPM3
regulation of monocyte chemotactic protein-1 production (GO:0071637)	GO_Biological_Process_2018	1/7	0.162431	0.971727	0	0	5.71429	10.3857	GSTP1
positive regulation of metaphase/anaphase transition of cell cycle (GO:1902101)	GO_Biological_Process_2018	1/7	0.162431	0.970589	0	0	5.71429	10.3857	ANAPC11
postsynaptic density assembly (GO:0097107)	GO_Biological_Process_2018	1/7	0.162431	0.969454	0	0	5.71429	10.3857	SHANK2
negative regulation of glial cell apoptotic process (GO:0034351)	GO_Biological_Process_2018	1/7	0.162431	0.968322	0	0	5.71429	10.3857	DLL1
regulation of extracellular matrix organization (GO:1903053)	GO_Biological_Process_2018	1/7	0.162431	0.967192	0	0	5.71429	10.3857	NOTCH1
oxaloacetate metabolic process (GO:0006107)	GO_Biological_Process_2018	1/7	0.162431	0.966064	0	0	5.71429	10.3857	NIT2
radial glial cell differentiation (GO:0060019)	GO_Biological_Process_2018	1/7	0.162431	0.96494	0	0	5.71429	10.3857	HES1
regulation of mitochondrial membrane permeability involved in apoptotic process (GO:1902108)	GO_Biological_Process_2018	1/7	0.162431	0.963818	0	0	5.71429	10.3857	ACAA2
ribonucleoside bisphosphate biosynthetic process (GO:0034030)	GO_Biological_Process_2018	1/7	0.162431	0.962698	0	0	5.71429	10.3857	ACOT7
positive regulation of mast cell degranulation (GO:0043306)	GO_Biological_Process_2018	1/7	0.162431	0.961581	0	0	5.71429	10.3857	VAMP8
glycoside catabolic process (GO:0016139)	GO_Biological_Process_2018	1/7	0.162431	0.960467	0	0	5.71429	10.3857	FUCA2
positive regulation of cellular senescence (GO:2000774)	GO_Biological_Process_2018	1/7	0.162431	0.959356	0	0	5.71429	10.3857	HMGA2
vesicle transport along actin filament (GO:0030050)	GO_Biological_Process_2018	1/7	0.162431	0.958247	0	0	5.71429	10.3857	ACTN4
regulation of low-density lipoprotein particle clearance (GO:0010988)	GO_Biological_Process_2018	1/7	0.162431	0.95714	0	0	5.71429	10.3857	ANXA2
positive regulation of histone H4 acetylation (GO:0090240)	GO_Biological_Process_2018	1/7	0.162431	0.956036	0	0	5.71429	10.3857	MUC1
leukocyte aggregation (GO:0070486)	GO_Biological_Process_2018	1/7	0.162431	0.954935	0	0	5.71429	10.3857	BMP7
death-inducing signaling complex assembly (GO:0071550)	GO_Biological_Process_2018	1/7	0.162431	0.953836	0	0	5.71429	10.3857	CASP8
pteridine-containing compound biosynthetic process (GO:0042559)	GO_Biological_Process_2018	1/7	0.162431	0.952739	0	0	5.71429	10.3857	SPR
negative regulation of cardiac muscle cell differentiation (GO:2000726)	GO_Biological_Process_2018	1/7	0.162431	0.951646	0	0	5.71429	10.3857	SOX6
negative regulation of telomere capping (GO:1904354)	GO_Biological_Process_2018	1/7	0.162431	0.950554	0	0	5.71429	10.3857	RAD50
nuclear body organization (GO:0030575)	GO_Biological_Process_2018	1/7	0.162431	0.949465	0	0	5.71429	10.3857	HIPK2
membrane raft distribution (GO:0031580)	GO_Biological_Process_2018	1/7	0.162431	0.948379	0	0	5.71429	10.3857	CMTM8
protein import into mitochondrial inner membrane (GO:0045039)	GO_Biological_Process_2018	1/7	0.162431	0.947295	0	0	5.71429	10.3857	NDUFA13
regulation of transcription from RNA polymerase II promoter involved in myocardial precursor cell differentiation (GO:0003256)	GO_Biological_Process_2018	1/7	0.162431	0.946214	0	0	5.71429	10.3857	NOTCH1
regulation of toll-like receptor 9 signaling pathway (GO:0034163)	GO_Biological_Process_2018	1/7	0.162431	0.945135	0	0	5.71429	10.3857	RSAD2
tRNA 3'-end processing (GO:0042780)	GO_Biological_Process_2018	1/7	0.162431	0.944058	0	0	5.71429	10.3857	HSD17B10
gas homeostasis (GO:0033483)	GO_Biological_Process_2018	1/7	0.162431	0.942984	0	0	5.71429	10.3857	WNT7B
negative regulation of platelet-derived growth factor receptor-beta signaling pathway (GO:2000587)	GO_Biological_Process_2018	1/7	0.162431	0.941913	0	0	5.71429	10.3857	PDGFA
regulation of response to biotic stimulus (GO:0002831)	GO_Biological_Process_2018	1/7	0.162431	0.940844	0	0	5.71429	10.3857	FOXP1
L-cysteine metabolic process (GO:0046439)	GO_Biological_Process_2018	1/7	0.162431	0.939777	0	0	5.71429	10.3857	CDO1
positive regulation of phospholipid biosynthetic process (GO:0071073)	GO_Biological_Process_2018	1/7	0.162431	0.938713	0	0	5.71429	10.3857	FABP3
regulation of smooth muscle cell differentiation (GO:0051150)	GO_Biological_Process_2018	1/7	0.162431	0.937651	0	0	5.71429	10.3857	FGFR2
heme catabolic process (GO:0042167)	GO_Biological_Process_2018	1/7	0.162431	0.936591	0	0	5.71429	10.3857	AMBP
protein C-linked glycosylation via 2'-alpha-mannosyl-L-tryptophan (GO:0018406)	GO_Biological_Process_2018	1/7	0.162431	0.935534	0	0	5.71429	10.3857	DPM3
negative regulation of nitrogen compound metabolic process (GO:0051172)	GO_Biological_Process_2018	1/7	0.162431	0.934479	0	0	5.71429	10.3857	APOC1
porphyrin-containing compound catabolic process (GO:0006787)	GO_Biological_Process_2018	1/7	0.162431	0.933427	0	0	5.71429	10.3857	AMBP
lysosomal lumen acidification (GO:0007042)	GO_Biological_Process_2018	1/7	0.162431	0.932377	0	0	5.71429	10.3857	PPT1
membrane fusion involved in viral entry into host cell (GO:0039663)	GO_Biological_Process_2018	1/7	0.162431	0.931329	0	0	5.71429	10.3857	HYAL2
positive regulation of urine volume (GO:0035810)	GO_Biological_Process_2018	1/7	0.162431	0.930284	0	0	5.71429	10.3857	HYAL2
regulation of high voltage-gated calcium channel activity (GO:1901841)	GO_Biological_Process_2018	1/7	0.162431	0.929241	0	0	5.71429	10.3857	SRI
modification by symbiont of host morphology or physiology (GO:0044003)	GO_Biological_Process_2018	1/7	0.162431	0.928201	0	0	5.71429	10.3857	HIPK2
regulation of vitamin D biosynthetic process (GO:0060556)	GO_Biological_Process_2018	1/7	0.162431	0.927162	0	0	5.71429	10.3857	SNAI2
peroxisome proliferator activated receptor signaling pathway (GO:0035357)	GO_Biological_Process_2018	1/7	0.162431	0.926127	0	0	5.71429	10.3857	ACTN4
positive regulation of mitotic sister chromatid separation (GO:1901970)	GO_Biological_Process_2018	1/7	0.162431	0.925093	0	0	5.71429	10.3857	ANAPC11
regulation of transcription from RNA polymerase II promoter involved in heart development (GO:1901213)	GO_Biological_Process_2018	1/7	0.162431	0.924062	0	0	5.71429	10.3857	NOTCH1
positive regulation of protein kinase A signaling (GO:0010739)	GO_Biological_Process_2018	1/7	0.162431	0.923033	0	0	5.71429	10.3857	MIF
negative regulation of cardiocyte differentiation (GO:1905208)	GO_Biological_Process_2018	1/7	0.162431	0.922006	0	0	5.71429	10.3857	SOX6
regulation of RNA biosynthetic process (GO:2001141)	GO_Biological_Process_2018	1/7	0.162431	0.920981	0	0	5.71429	10.3857	ACTN4
regulation of pinocytosis (GO:0048548)	GO_Biological_Process_2018	1/7	0.162431	0.919959	0	0	5.71429	10.3857	PPT1
positive regulation of striated muscle contraction (GO:0045989)	GO_Biological_Process_2018	1/7	0.162431	0.918939	0	0	5.71429	10.3857	GSTO1
auditory receptor cell differentiation (GO:0042491)	GO_Biological_Process_2018	1/7	0.162431	0.917922	0	0	5.71429	10.3857	USH1C
negative regulation of B cell apoptotic process (GO:0002903)	GO_Biological_Process_2018	1/7	0.162431	0.916906	0	0	5.71429	10.3857	FOXP1
pharyngeal arch artery morphogenesis (GO:0061626)	GO_Biological_Process_2018	1/7	0.162431	0.915893	0	0	5.71429	10.3857	HES1
negative regulation of epidermal cell differentiation (GO:0045605)	GO_Biological_Process_2018	1/7	0.162431	0.914882	0	0	5.71429	10.3857	DLL1
negative regulation of dendritic cell apoptotic process (GO:2000669)	GO_Biological_Process_2018	1/7	0.162431	0.913873	0	0	5.71429	10.3857	CXCL12
fusion of virus membrane with host plasma membrane (GO:0019064)	GO_Biological_Process_2018	1/7	0.162431	0.912867	0	0	5.71429	10.3857	HYAL2
positive regulation of insulin receptor signaling pathway (GO:0046628)	GO_Biological_Process_2018	1/7	0.162431	0.911863	0	0	5.71429	10.3857	IGF2
positive regulation of interleukin-5 production (GO:0032754)	GO_Biological_Process_2018	1/7	0.162431	0.910861	0	0	5.71429	10.3857	RARA
pentose metabolic process (GO:0019321)	GO_Biological_Process_2018	1/7	0.162431	0.909861	0	0	5.71429	10.3857	FGGY
tetrahydrofolate interconversion (GO:0035999)	GO_Biological_Process_2018	1/7	0.162431	0.908863	0	0	5.71429	10.3857	MTHFD1
xenobiotic catabolic process (GO:0042178)	GO_Biological_Process_2018	1/7	0.162431	0.907868	0	0	5.71429	10.3857	GSTO1
purine nucleoside bisphosphate biosynthetic process (GO:0034033)	GO_Biological_Process_2018	1/7	0.162431	0.906874	0	0	5.71429	10.3857	ACOT7
lens fiber cell differentiation (GO:0070306)	GO_Biological_Process_2018	1/7	0.162431	0.905883	0	0	5.71429	10.3857	WNT7B
kidney epithelium development (GO:0072073)	GO_Biological_Process_2018	1/7	0.162431	0.904894	0	0	5.71429	10.3857	WNT7B
regulation of glycogen (starch) synthase activity (GO:2000465)	GO_Biological_Process_2018	1/7	0.162431	0.903908	0	0	5.71429	10.3857	IGF2
spermidine metabolic process (GO:0008216)	GO_Biological_Process_2018	1/7	0.162431	0.902923	0	0	5.71429	10.3857	SAT1
negative regulation of cardiac muscle tissue development (GO:0055026)	GO_Biological_Process_2018	1/7	0.162431	0.90194	0	0	5.71429	10.3857	SOX6
chylomicron remnant clearance (GO:0034382)	GO_Biological_Process_2018	1/7	0.162431	0.90096	0	0	5.71429	10.3857	APOC1
metanephric nephron tubule development (GO:0072234)	GO_Biological_Process_2018	1/7	0.162431	0.899982	0	0	5.71429	10.3857	WNT7B
cellular response to cholesterol (GO:0071397)	GO_Biological_Process_2018	1/7	0.162431	0.899006	0	0	5.71429	10.3857	SMO
neuron fate specification (GO:0048665)	GO_Biological_Process_2018	1/7	0.162431	0.898032	0	0	5.71429	10.3857	DLL1
negative regulation of heart rate (GO:0010459)	GO_Biological_Process_2018	1/7	0.162431	0.89706	0	0	5.71429	10.3857	SRI
regulation of relaxation of muscle (GO:1901077)	GO_Biological_Process_2018	1/7	0.162431	0.89609	0	0	5.71429	10.3857	SRI
L-methionine salvage (GO:0071267)	GO_Biological_Process_2018	1/7	0.162431	0.895122	0	0	5.71429	10.3857	ADI1
long-chain fatty acid import (GO:0044539)	GO_Biological_Process_2018	1/7	0.162431	0.894157	0	0	5.71429	10.3857	FABP3
positive regulation of neurological system process (GO:0031646)	GO_Biological_Process_2018	1/7	0.162431	0.893193	0	0	5.71429	10.3857	TENM4
cellular response to gonadotropin stimulus (GO:0071371)	GO_Biological_Process_2018	1/7	0.162431	0.892232	0	0	5.71429	10.3857	NOTCH1
collagen fibril organization (GO:0030199)	GO_Biological_Process_2018	2/29	0.163206	0.895529	0	0	2.75862	5.00066	COL2A1;SCX
lung development (GO:0030324)	GO_Biological_Process_2018	2/29	0.163206	0.894567	0	0	2.75862	5.00066	WNT7B;FGFR2
determination of bilateral symmetry (GO:0009855)	GO_Biological_Process_2018	2/29	0.163206	0.893607	0	0	2.75862	5.00066	NOTCH1;DLL1
positive regulation of transcription from RNA polymerase II promoter in response to stress (GO:0036003)	GO_Biological_Process_2018	2/29	0.163206	0.892649	0	0	2.75862	5.00066	MUC1;NOTCH1
negative regulation of lymphocyte proliferation (GO:0050672)	GO_Biological_Process_2018	2/29	0.163206	0.891693	0	0	2.75862	5.00066	SDC4;ARG1
coenzyme biosynthetic process (GO:0009108)	GO_Biological_Process_2018	2/29	0.163206	0.89074	0	0	2.75862	5.00066	ACOT7;SPR
semaphorin-plexin signaling pathway (GO:0071526)	GO_Biological_Process_2018	2/29	0.163206	0.889788	0	0	2.75862	5.00066	SEMA3C;SEMA3B
respiratory system development (GO:0060541)	GO_Biological_Process_2018	2/29	0.163206	0.888839	0	0	2.75862	5.00066	WNT7B;FGFR2
carbohydrate derivative biosynthetic process (GO:1901137)	GO_Biological_Process_2018	2/29	0.163206	0.887891	0	0	2.75862	5.00066	TPI1;ST3GAL4
striated muscle tissue development (GO:0014706)	GO_Biological_Process_2018	2/29	0.163206	0.886945	0	0	2.75862	5.00066	MYL6;BMP7
chromosome organization (GO:0051276)	GO_Biological_Process_2018	3/56	0.164424	0.892615	0	0	2.14286	3.86851	TCF7L2;HHEX;HMGA2
regulation of tumor necrosis factor-mediated signaling pathway (GO:0010803)	GO_Biological_Process_2018	3/56	0.164424	0.891666	0	0	2.14286	3.86851	CASP8;SPHK1;GSTP1
regulation of BMP signaling pathway (GO:0030510)	GO_Biological_Process_2018	3/56	0.164424	0.89072	0	0	2.14286	3.86851	NOTCH1;CYR61;HIPK2
organonitrogen compound catabolic process (GO:1901565)	GO_Biological_Process_2018	3/56	0.164424	0.889775	0	0	2.14286	3.86851	TST;ENPP2;PPT1
ATP metabolic process (GO:0046034)	GO_Biological_Process_2018	3/56	0.164424	0.888832	0	0	2.14286	3.86851	ATP1A2;ATP1B1;ALDOA
positive regulation of peptidyl-tyrosine phosphorylation (GO:0050731)	GO_Biological_Process_2018	5/116	0.165409	0.89321	0	0	1.72414	3.1023	CD81;ENPP2;IGF2;HES1;MIF
heart development (GO:0007507)	GO_Biological_Process_2018	6/149	0.170448	0.919446	0	0	1.61074	2.84992	NOTCH1;MTHFD1;FLRT2;RARA;BMP7;CRIP1
regulation of protein insertion into mitochondrial membrane involved in apoptotic signaling pathway (GO:1900739)	GO_Biological_Process_2018	2/30	0.17213	0.927541	0	0	2.66667	4.69201	CASP8;TFDP2
negative regulation of endothelial cell proliferation (GO:0001937)	GO_Biological_Process_2018	2/30	0.17213	0.926563	0	0	2.66667	4.69201	SPARC;ATOH8
beta-catenin-TCF complex assembly (GO:1904837)	GO_Biological_Process_2018	2/30	0.17213	0.925586	0	0	2.66667	4.69201	TCF7L2;TCF7L1
hippo signaling (GO:0035329)	GO_Biological_Process_2018	2/30	0.17213	0.924612	0	0	2.66667	4.69201	YAP1;WWC1
acylglycerol catabolic process (GO:0046464)	GO_Biological_Process_2018	2/30	0.17213	0.92364	0	0	2.66667	4.69201	FABP3;MGLL
activation of protein kinase B activity (GO:0032148)	GO_Biological_Process_2018	2/30	0.17213	0.92267	0	0	2.66667	4.69201	PRR5;PARK7
regulation of cell adhesion mediated by integrin (GO:0033628)	GO_Biological_Process_2018	2/30	0.17213	0.921701	0	0	2.66667	4.69201	MUC1;SNAI2
positive regulation of cation channel activity (GO:2001259)	GO_Biological_Process_2018	2/30	0.17213	0.920735	0	0	2.66667	4.69201	GSTO1;CALM1
regulation of developmental growth (GO:0048638)	GO_Biological_Process_2018	2/30	0.17213	0.919771	0	0	2.66667	4.69201	DLL1;FGFR2
aminoglycan metabolic process (GO:0006022)	GO_Biological_Process_2018	2/30	0.17213	0.918809	0	0	2.66667	4.69201	SDC4;GPC3
artery morphogenesis (GO:0048844)	GO_Biological_Process_2018	2/30	0.17213	0.917849	0	0	2.66667	4.69201	NOTCH1;HES1
positive regulation of protein insertion into mitochondrial membrane involved in apoptotic signaling pathway (GO:1900740)	GO_Biological_Process_2018	2/30	0.17213	0.916891	0	0	2.66667	4.69201	CASP8;TFDP2
positive regulation of B cell proliferation (GO:0030890)	GO_Biological_Process_2018	2/30	0.17213	0.915935	0	0	2.66667	4.69201	CD81;MIF
positive regulation of cellular component biogenesis (GO:0044089)	GO_Biological_Process_2018	4/87	0.173331	0.921363	0	0	1.83908	3.22308	SMAD3;SDC4;PFN1;BMP7
regulation of MAP kinase activity (GO:0043405)	GO_Biological_Process_2018	4/87	0.173331	0.920404	0	0	1.83908	3.22308	HYAL2;GSTP1;PDGFA;BMP7
central nervous system development (GO:0007417)	GO_Biological_Process_2018	8/217	0.177862	0.943482	0	0	1.47465	2.54636	THRA;GSTP1;PPT1;RARA;PHGDH;PAFAH1B3;DLL1;FGFR2
negative regulation of translation (GO:0017148)	GO_Biological_Process_2018	4/88	0.178271	0.944668	0	0	1.81818	3.13537	GRB7;IGFBP5;EIF4EBP1;GAPDH
regulation of dendritic spine development (GO:0060998)	GO_Biological_Process_2018	2/31	0.181132	0.958835	0	0	2.58065	4.40911	CAMK1;SHANK2
negative regulation of tumor necrosis factor superfamily cytokine production (GO:1903556)	GO_Biological_Process_2018	2/31	0.181132	0.957841	0	0	2.58065	4.40911	GSTP1;RARA
alpha-amino acid metabolic process (GO:1901605)	GO_Biological_Process_2018	2/31	0.181132	0.95685	0	0	2.58065	4.40911	DDAH1;MTHFD1
positive regulation of release of sequestered calcium ion into cytosol (GO:0051281)	GO_Biological_Process_2018	2/31	0.181132	0.95586	0	0	2.58065	4.40911	GSTO1;CALM1
skeletal system morphogenesis (GO:0048705)	GO_Biological_Process_2018	2/31	0.181132	0.954873	0	0	2.58065	4.40911	RARA;FGFR2
positive regulation of insulin secretion (GO:0032024)	GO_Biological_Process_2018	2/31	0.181132	0.953887	0	0	2.58065	4.40911	TCF7L2;GLUD1
positive regulation of bone mineralization (GO:0030501)	GO_Biological_Process_2018	2/31	0.181132	0.952904	0	0	2.58065	4.40911	BMP7;GPM6B
protein stabilization (GO:0050821)	GO_Biological_Process_2018	6/152	0.181484	0.953771	0	0	1.57895	2.69461	CDKN1A;AFM;PARK7;ATP1B1;PFN1;GAPDH
actin filament organization (GO:0007015)	GO_Biological_Process_2018	5/120	0.182065	0.95584	0	0	1.66667	2.83899	TPM3;TPM1;PLS3;PPP1R9A;ALDOA
cell junction assembly (GO:0034329)	GO_Biological_Process_2018	3/59	0.183018	0.959858	0	0	2.0339	3.45391	CDH3;CDH1;TLN2
cell morphogenesis (GO:0000902)	GO_Biological_Process_2018	3/59	0.183018	0.958872	0	0	2.0339	3.45391	CDH3;TENM4;CDH1
regulation of vascular associated smooth muscle cell migration (GO:1904752)	GO_Biological_Process_2018	1/8	0.183377	0.959768	0	0	5	8.48105	TPM1
peptidyl-cysteine modification (GO:0018198)	GO_Biological_Process_2018	1/8	0.183377	0.958784	0	0	5	8.48105	PARK7
regulation of stress-activated protein kinase signaling cascade (GO:0070302)	GO_Biological_Process_2018	1/8	0.183377	0.957803	0	0	5	8.48105	GSTP1
positive regulation of smooth muscle cell apoptotic process (GO:0034393)	GO_Biological_Process_2018	1/8	0.183377	0.956824	0	0	5	8.48105	PDCD4
positive regulation of macrophage differentiation (GO:0045651)	GO_Biological_Process_2018	1/8	0.183377	0.955846	0	0	5	8.48105	CASP8
lipoprotein transport (GO:0042953)	GO_Biological_Process_2018	1/8	0.183377	0.954871	0	0	5	8.48105	PRKCB
positive regulation of cell aging (GO:0090343)	GO_Biological_Process_2018	1/8	0.183377	0.953897	0	0	5	8.48105	HMGA2
positive regulation of mitochondrial calcium ion concentration (GO:0051561)	GO_Biological_Process_2018	1/8	0.183377	0.952926	0	0	5	8.48105	TGM2
stress-induced premature senescence (GO:0090400)	GO_Biological_Process_2018	1/8	0.183377	0.951957	0	0	5	8.48105	CDKN1A
mRNA cleavage (GO:0006379)	GO_Biological_Process_2018	1/8	0.183377	0.950989	0	0	5	8.48105	RNASE4
integrin activation (GO:0033622)	GO_Biological_Process_2018	1/8	0.183377	0.950024	0	0	5	8.48105	CXCL12
protein lipoylation (GO:0009249)	GO_Biological_Process_2018	1/8	0.183377	0.94906	0	0	5	8.48105	GCSH
negative regulation of interleukin-1 production (GO:0032692)	GO_Biological_Process_2018	1/8	0.183377	0.948099	0	0	5	8.48105	GSTP1
interleukin-17-mediated signaling pathway (GO:0097400)	GO_Biological_Process_2018	1/8	0.183377	0.947139	0	0	5	8.48105	IL17RE
negative regulation of lipase activity (GO:0060192)	GO_Biological_Process_2018	1/8	0.183377	0.946181	0	0	5	8.48105	APOC1
peptidyl-arginine methylation, to asymmetrical-dimethyl arginine (GO:0019919)	GO_Biological_Process_2018	1/8	0.183377	0.945226	0	0	5	8.48105	PRMT3
microvillus organization (GO:0032528)	GO_Biological_Process_2018	1/8	0.183377	0.944272	0	0	5	8.48105	EZR
regulation of histone H4 acetylation (GO:0090239)	GO_Biological_Process_2018	1/8	0.183377	0.94332	0	0	5	8.48105	MUC1
organophosphate catabolic process (GO:0046434)	GO_Biological_Process_2018	1/8	0.183377	0.94237	0	0	5	8.48105	ENPP2
lagging strand elongation (GO:0006273)	GO_Biological_Process_2018	1/8	0.183377	0.941422	0	0	5	8.48105	LIG1
positive regulation of mitotic metaphase/anaphase transition (GO:0045842)	GO_Biological_Process_2018	1/8	0.183377	0.940476	0	0	5	8.48105	ANAPC11
cardiolipin biosynthetic process (GO:0032049)	GO_Biological_Process_2018	1/8	0.183377	0.939532	0	0	5	8.48105	SLC27A1
SMAD protein complex assembly (GO:0007183)	GO_Biological_Process_2018	1/8	0.183377	0.938589	0	0	5	8.48105	SMAD3
nuclear-transcribed mRNA catabolic process, deadenylation-independent decay (GO:0031086)	GO_Biological_Process_2018	1/8	0.183377	0.937649	0	0	5	8.48105	ZFP36L1
coronary vasculature morphogenesis (GO:0060977)	GO_Biological_Process_2018	1/8	0.183377	0.93671	0	0	5	8.48105	NOTCH1
regulation of microvillus organization (GO:0032530)	GO_Biological_Process_2018	1/8	0.183377	0.935773	0	0	5	8.48105	USH1C
negative regulation of glucose import (GO:0046325)	GO_Biological_Process_2018	1/8	0.183377	0.934839	0	0	5	8.48105	GRB10
microvillus assembly (GO:0030033)	GO_Biological_Process_2018	1/8	0.183377	0.933906	0	0	5	8.48105	EZR
regulation of ATP biosynthetic process (GO:2001169)	GO_Biological_Process_2018	1/8	0.183377	0.932975	0	0	5	8.48105	ENO1
positive regulation of early endosome to late endosome transport (GO:2000643)	GO_Biological_Process_2018	1/8	0.183377	0.932045	0	0	5	8.48105	EZR
excitatory synapse assembly (GO:1904861)	GO_Biological_Process_2018	1/8	0.183377	0.931118	0	0	5	8.48105	SHANK2
Schwann cell development (GO:0014044)	GO_Biological_Process_2018	1/8	0.183377	0.930192	0	0	5	8.48105	ADGRG6
bundle of His cell to Purkinje myocyte communication (GO:0086069)	GO_Biological_Process_2018	1/8	0.183377	0.929269	0	0	5	8.48105	DSP
nodal signaling pathway (GO:0038092)	GO_Biological_Process_2018	1/8	0.183377	0.928347	0	0	5	8.48105	SMAD3
central nervous system myelination (GO:0022010)	GO_Biological_Process_2018	1/8	0.183377	0.927427	0	0	5	8.48105	TENM4
negative regulation of retrograde protein transport, ER to cytosol (GO:1904153)	GO_Biological_Process_2018	1/8	0.183377	0.926508	0	0	5	8.48105	ERLEC1
negative regulation of calcium ion transmembrane transport (GO:1903170)	GO_Biological_Process_2018	1/8	0.183377	0.925592	0	0	5	8.48105	ATP1A2
deadenylation-dependent decapping of nuclear-transcribed mRNA (GO:0000290)	GO_Biological_Process_2018	1/8	0.183377	0.924677	0	0	5	8.48105	DCPS
regulation of toll-like receptor 2 signaling pathway (GO:0034135)	GO_Biological_Process_2018	1/8	0.183377	0.923764	0	0	5	8.48105	CYBA
genetic imprinting (GO:0071514)	GO_Biological_Process_2018	1/8	0.183377	0.922853	0	0	5	8.48105	IGF2
lung epithelium development (GO:0060428)	GO_Biological_Process_2018	1/8	0.183377	0.921944	0	0	5	8.48105	WNT7B
negative regulation of hippo signaling (GO:0035331)	GO_Biological_Process_2018	1/8	0.183377	0.921037	0	0	5	8.48105	WWC1
histone H4 deacetylation (GO:0070933)	GO_Biological_Process_2018	1/8	0.183377	0.920131	0	0	5	8.48105	REST
diol biosynthetic process (GO:0034312)	GO_Biological_Process_2018	1/8	0.183377	0.919227	0	0	5	8.48105	SPHK1
sphingosine biosynthetic process (GO:0046512)	GO_Biological_Process_2018	1/8	0.183377	0.918325	0	0	5	8.48105	SPHK1
positive regulation of regulatory T cell differentiation (GO:0045591)	GO_Biological_Process_2018	1/8	0.183377	0.917425	0	0	5	8.48105	DUSP10
heterochromatin assembly (GO:0031507)	GO_Biological_Process_2018	1/8	0.183377	0.916526	0	0	5	8.48105	HMGA2
positive regulation of monocyte differentiation (GO:0045657)	GO_Biological_Process_2018	1/8	0.183377	0.91563	0	0	5	8.48105	ZFP36L1
exocrine system development (GO:0035272)	GO_Biological_Process_2018	1/8	0.183377	0.914735	0	0	5	8.48105	FGFR2
fatty acid alpha-oxidation (GO:0001561)	GO_Biological_Process_2018	1/8	0.183377	0.913841	0	0	5	8.48105	PECR
phospholipid homeostasis (GO:0055091)	GO_Biological_Process_2018	1/8	0.183377	0.91295	0	0	5	8.48105	FABP3
alpha-amino acid biosynthetic process (GO:1901607)	GO_Biological_Process_2018	1/8	0.183377	0.91206	0	0	5	8.48105	MTHFD1
ketone body biosynthetic process (GO:0046951)	GO_Biological_Process_2018	1/8	0.183377	0.911172	0	0	5	8.48105	HMGCS2
ventricular trabecula myocardium morphogenesis (GO:0003222)	GO_Biological_Process_2018	1/8	0.183377	0.910285	0	0	5	8.48105	NOTCH1
membrane lipid catabolic process (GO:0046466)	GO_Biological_Process_2018	1/8	0.183377	0.909401	0	0	5	8.48105	PPT1
peripheral nervous system axon ensheathment (GO:0032292)	GO_Biological_Process_2018	1/8	0.183377	0.908518	0	0	5	8.48105	ADGRG6
regulation of sensory perception (GO:0051931)	GO_Biological_Process_2018	1/8	0.183377	0.907637	0	0	5	8.48105	MGLL
positive regulation of mitochondrial membrane permeability involved in apoptotic process (GO:1902110)	GO_Biological_Process_2018	1/8	0.183377	0.906757	0	0	5	8.48105	BNIP3L
actin filament network formation (GO:0051639)	GO_Biological_Process_2018	1/8	0.183377	0.905879	0	0	5	8.48105	PLS3
negative regulation of vascular permeability (GO:0043116)	GO_Biological_Process_2018	1/8	0.183377	0.905003	0	0	5	8.48105	DDAH1
regulation of T-helper 2 cell differentiation (GO:0045628)	GO_Biological_Process_2018	1/8	0.183377	0.904129	0	0	5	8.48105	RARA
acylglycerol acyl-chain remodeling (GO:0036155)	GO_Biological_Process_2018	1/8	0.183377	0.903256	0	0	5	8.48105	MGLL
mitochondrial tRNA modification (GO:0070900)	GO_Biological_Process_2018	1/8	0.183377	0.902385	0	0	5	8.48105	HSD17B10
positive regulation of protein homodimerization activity (GO:0090073)	GO_Biological_Process_2018	1/8	0.183377	0.901516	0	0	5	8.48105	PARK7
negative regulation of single stranded viral RNA replication via double stranded DNA intermediate (GO:0045869)	GO_Biological_Process_2018	1/8	0.183377	0.900648	0	0	5	8.48105	HMGA2
aldehyde biosynthetic process (GO:0046184)	GO_Biological_Process_2018	1/8	0.183377	0.899782	0	0	5	8.48105	TPI1
lipoprotein localization (GO:0044872)	GO_Biological_Process_2018	1/8	0.183377	0.898918	0	0	5	8.48105	PRKCB
regulation of T-helper 2 cell cytokine production (GO:2000551)	GO_Biological_Process_2018	1/8	0.183377	0.898055	0	0	5	8.48105	RSAD2
cellular response to interleukin-17 (GO:0097398)	GO_Biological_Process_2018	1/8	0.183377	0.897194	0	0	5	8.48105	IL17RE
pantothenate metabolic process (GO:0015939)	GO_Biological_Process_2018	1/8	0.183377	0.896335	0	0	5	8.48105	VNN1
regulation of receptor binding (GO:1900120)	GO_Biological_Process_2018	1/8	0.183377	0.895477	0	0	5	8.48105	PTPRF
endochondral ossification (GO:0001958)	GO_Biological_Process_2018	1/8	0.183377	0.894621	0	0	5	8.48105	SCX
response to vitamin D (GO:0033280)	GO_Biological_Process_2018	1/8	0.183377	0.893766	0	0	5	8.48105	SPP1
ion transmembrane transport (GO:0034220)	GO_Biological_Process_2018	8/219	0.184	0.895945	0	0	1.46119	2.47353	TTYH1;CHRNA4;FXYD2;FXYD6;ATP1A2;ATP1A1;ATP2B1;ATP1B1
DNA-templated transcription, initiation (GO:0006352)	GO_Biological_Process_2018	7/186	0.185451	0.902153	0	0	1.50538	2.5365	YAP1;CDKN1A;NOTCH1;THRA;RARA;POLR2F;SOX9
negative regulation of cell migration (GO:0030336)	GO_Biological_Process_2018	5/121	0.186323	0.90553	0	0	1.65289	2.77731	BST2;DUSP10;IGFBP5;HYAL2;TPM1
regulation of cytokine-mediated signaling pathway (GO:0001959)	GO_Biological_Process_2018	4/90	0.18829	0.914216	0	0	1.77778	2.96849	CASP8;SPHK1;LIFR;AGPAT2
regulation of JNK cascade (GO:0046328)	GO_Biological_Process_2018	4/90	0.18829	0.913347	0	0	1.77778	2.96849	DUSP10;AMBP;WNT7B;HIPK2
ion transport (GO:0006811)	GO_Biological_Process_2018	10/289	0.189175	0.916772	0	0	1.38408	2.30461	TTYH1;CHRNA4;FXYD2;TSPO;FXYD6;ATP1A2;PLP2;ATP1A1;ATP2B1;ATP1B1
positive regulation of protein binding (GO:0032092)	GO_Biological_Process_2018	3/60	0.189337	0.916684	0	0	2	3.32846	TCF7L2;PARK7;HIPK2
regulation of stress fiber assembly (GO:0051492)	GO_Biological_Process_2018	3/60	0.189337	0.915815	0	0	2	3.32846	TPM1;PFN1;S100A10
muscle organ development (GO:0007517)	GO_Biological_Process_2018	3/60	0.189337	0.914948	0	0	2	3.32846	SRI;SOX6;UTRN
oxoacid metabolic process (GO:0043436)	GO_Biological_Process_2018	2/32	0.190202	0.918259	0	0	2.5	4.14917	MARC2;MIF
protein trimerization (GO:0070206)	GO_Biological_Process_2018	2/32	0.190202	0.917391	0	0	2.5	4.14917	MGST1;MIF
negative regulation of BMP signaling pathway (GO:0030514)	GO_Biological_Process_2018	2/32	0.190202	0.916525	0	0	2.5	4.14917	NOTCH1;HIPK2
cyclic-nucleotide-mediated signaling (GO:0019935)	GO_Biological_Process_2018	2/32	0.190202	0.91566	0	0	2.5	4.14917	ADGRG6;SOX9
positive regulation of tumor necrosis factor superfamily cytokine production (GO:1903557)	GO_Biological_Process_2018	2/32	0.190202	0.914797	0	0	2.5	4.14917	CYBA;MIF
endodermal cell differentiation (GO:0035987)	GO_Biological_Process_2018	2/32	0.190202	0.913935	0	0	2.5	4.14917	HMGA2;LAMB1
purine ribonucleoside triphosphate metabolic process (GO:0009205)	GO_Biological_Process_2018	2/32	0.190202	0.913076	0	0	2.5	4.14917	ATP1A2;ATP1B1
regulation of cell-cell adhesion (GO:0022407)	GO_Biological_Process_2018	2/32	0.190202	0.912218	0	0	2.5	4.14917	CDH1;CD47
substrate adhesion-dependent cell spreading (GO:0034446)	GO_Biological_Process_2018	2/32	0.190202	0.911361	0	0	2.5	4.14917	LAMB1;LAMC1
negative regulation of fat cell differentiation (GO:0045599)	GO_Biological_Process_2018	2/32	0.190202	0.910506	0	0	2.5	4.14917	SMAD3;ZFP36L2
G2 DNA damage checkpoint (GO:0031572)	GO_Biological_Process_2018	2/32	0.190202	0.909653	0	0	2.5	4.14917	HMGA2;FOXN3
positive regulation of T cell differentiation (GO:0045582)	GO_Biological_Process_2018	2/32	0.190202	0.908801	0	0	2.5	4.14917	DUSP10;VNN1
regulation of nitric oxide biosynthetic process (GO:0045428)	GO_Biological_Process_2018	2/32	0.190202	0.907951	0	0	2.5	4.14917	SMAD3;DDAH1
positive regulation of myeloid leukocyte differentiation (GO:0002763)	GO_Biological_Process_2018	2/32	0.190202	0.907102	0	0	2.5	4.14917	CASP8;ZFP36L1
vasculogenesis (GO:0001570)	GO_Biological_Process_2018	2/32	0.190202	0.906255	0	0	2.5	4.14917	NOTCH1;WNT7B
positive regulation of cellular protein metabolic process (GO:0032270)	GO_Biological_Process_2018	4/91	0.193365	0.92047	0	0	1.75824	2.8891	CASP8;PTTG1IP;VIM;EZR
negative regulation of viral life cycle (GO:1903901)	GO_Biological_Process_2018	3/61	0.19571	0.930763	0	0	1.96721	3.20876	BST2;APCS;RSAD2
regulation of DNA replication (GO:0006275)	GO_Biological_Process_2018	3/61	0.19571	0.929897	0	0	1.96721	3.20876	PDGFA;S100A11;WAPL
axonogenesis (GO:0007409)	GO_Biological_Process_2018	8/223	0.196544	0.932988	0	0	1.43498	2.33452	GRB7;CXCL12;SEMA3C;SEMA3B;GRB10;EZR;SPTBN1;FGFR2
positive regulation of cellular metabolic process (GO:0031325)	GO_Biological_Process_2018	4/92	0.198484	0.941322	0	0	1.73913	2.81226	CDKN1A;ANXA2;HPN;APOC1
cell cycle G1/S phase transition (GO:0044843)	GO_Biological_Process_2018	4/92	0.198484	0.940448	0	0	1.73913	2.81226	CDKN1A;PLK2;EIF4EBP1;MCM6
positive regulation of cell-cell adhesion (GO:0022409)	GO_Biological_Process_2018	2/33	0.199331	0.943584	0	0	2.42424	3.9098	CD47;BMP7
positive regulation of cell-matrix adhesion (GO:0001954)	GO_Biological_Process_2018	2/33	0.199331	0.94271	0	0	2.42424	3.9098	UTRN;S100A10
embryonic organ morphogenesis (GO:0048562)	GO_Biological_Process_2018	2/33	0.199331	0.941837	0	0	2.42424	3.9098	HES1;FGFR2
establishment or maintenance of epithelial cell apical/basal polarity (GO:0045197)	GO_Biological_Process_2018	2/33	0.199331	0.940965	0	0	2.42424	3.9098	SYNE4;CRB3
positive regulation of biomineral tissue development (GO:0070169)	GO_Biological_Process_2018	2/33	0.199331	0.940096	0	0	2.42424	3.9098	BMP7;GPM6B
positive regulation of Notch signaling pathway (GO:0045747)	GO_Biological_Process_2018	2/33	0.199331	0.939228	0	0	2.42424	3.9098	NOTCH1;DLL1
negative regulation of multi-organism process (GO:0043901)	GO_Biological_Process_2018	2/33	0.199331	0.938361	0	0	2.42424	3.9098	APCS;ANXA2
cellular glucose homeostasis (GO:0001678)	GO_Biological_Process_2018	2/33	0.199331	0.937496	0	0	2.42424	3.9098	HKDC1;HK2
regulation of actin filament-based process (GO:0032970)	GO_Biological_Process_2018	3/62	0.202135	0.949813	0	0	1.93548	3.09449	BST2;PDGFA;GPM6B
cellular amide metabolic process (GO:0043603)	GO_Biological_Process_2018	3/62	0.202135	0.948939	0	0	1.93548	3.09449	VNN1;ORMDL2;NIT2
cellular protein catabolic process (GO:0044257)	GO_Biological_Process_2018	3/62	0.202135	0.948067	0	0	1.93548	3.09449	BNIP3L;TINAGL1;CASP8
second-messenger-mediated signaling (GO:0019932)	GO_Biological_Process_2018	3/62	0.202135	0.947197	0	0	1.93548	3.09449	DDAH1;SPHK1;PPP1R9A
type B pancreatic cell differentiation (GO:0003309)	GO_Biological_Process_2018	1/9	0.203801	0.954124	0	0	4.44444	7.06939	DLL1
negative regulation of leukocyte chemotaxis (GO:0002689)	GO_Biological_Process_2018	1/9	0.203801	0.95325	0	0	4.44444	7.06939	MIF
negative regulation of cytokine production involved in inflammatory response (GO:1900016)	GO_Biological_Process_2018	1/9	0.203801	0.952377	0	0	4.44444	7.06939	PDCD4
negative regulation of response to reactive oxygen species (GO:1901032)	GO_Biological_Process_2018	1/9	0.203801	0.951506	0	0	4.44444	7.06939	PARK7
regulation of organ growth (GO:0046620)	GO_Biological_Process_2018	1/9	0.203801	0.950636	0	0	4.44444	7.06939	WWC1
actin crosslink formation (GO:0051764)	GO_Biological_Process_2018	1/9	0.203801	0.949768	0	0	4.44444	7.06939	PLS3
long-chain fatty acid biosynthetic process (GO:0042759)	GO_Biological_Process_2018	1/9	0.203801	0.948901	0	0	4.44444	7.06939	ACOT7
regulation of interleukin-1 secretion (GO:0050704)	GO_Biological_Process_2018	1/9	0.203801	0.948036	0	0	4.44444	7.06939	FOXP1
negative regulation of mitotic nuclear division (GO:0045839)	GO_Biological_Process_2018	1/9	0.203801	0.947173	0	0	4.44444	7.06939	BMP7
negative regulation of catenin import into nucleus (GO:0035414)	GO_Biological_Process_2018	1/9	0.203801	0.946311	0	0	4.44444	7.06939	SNAI2
regulation of endothelial cell differentiation (GO:0045601)	GO_Biological_Process_2018	1/9	0.203801	0.945451	0	0	4.44444	7.06939	ATOH8
embryonic digestive tract morphogenesis (GO:0048557)	GO_Biological_Process_2018	1/9	0.203801	0.944592	0	0	4.44444	7.06939	FGFR2
regulation of cysteine-type endopeptidase activity involved in apoptotic signaling pathway (GO:2001267)	GO_Biological_Process_2018	1/9	0.203801	0.943735	0	0	4.44444	7.06939	PARK7
positive regulation of cholesterol esterification (GO:0010873)	GO_Biological_Process_2018	1/9	0.203801	0.942879	0	0	4.44444	7.06939	APOC1
regulation of platelet-derived growth factor receptor-beta signaling pathway (GO:2000586)	GO_Biological_Process_2018	1/9	0.203801	0.942025	0	0	4.44444	7.06939	PDGFA
peptidyl-arginine omega-N-methylation (GO:0035247)	GO_Biological_Process_2018	1/9	0.203801	0.941173	0	0	4.44444	7.06939	PRMT3
sphingoid biosynthetic process (GO:0046520)	GO_Biological_Process_2018	1/9	0.203801	0.940322	0	0	4.44444	7.06939	SPHK1
negative regulation of protein exit from endoplasmic reticulum (GO:0070862)	GO_Biological_Process_2018	1/9	0.203801	0.939472	0	0	4.44444	7.06939	ERLEC1
regulation of sensory perception of pain (GO:0051930)	GO_Biological_Process_2018	1/9	0.203801	0.938624	0	0	4.44444	7.06939	MGLL
myelin assembly (GO:0032288)	GO_Biological_Process_2018	1/9	0.203801	0.937778	0	0	4.44444	7.06939	TENM4
heterochromatin organization (GO:0070828)	GO_Biological_Process_2018	1/9	0.203801	0.936933	0	0	4.44444	7.06939	HMGA2
virion attachment to host cell (GO:0019062)	GO_Biological_Process_2018	1/9	0.203801	0.93609	0	0	4.44444	7.06939	CD81
negative regulation of phosphatidylinositol 3-kinase signaling (GO:0014067)	GO_Biological_Process_2018	1/9	0.203801	0.935248	0	0	4.44444	7.06939	PIK3IP1
protein localization to vacuole (GO:0072665)	GO_Biological_Process_2018	1/9	0.203801	0.934408	0	0	4.44444	7.06939	CD81
peptidyl-arginine methylation (GO:0018216)	GO_Biological_Process_2018	1/9	0.203801	0.933569	0	0	4.44444	7.06939	PRMT3
negative regulation of protein sumoylation (GO:0033234)	GO_Biological_Process_2018	1/9	0.203801	0.932732	0	0	4.44444	7.06939	PARK7
Notch signaling involved in heart development (GO:0061314)	GO_Biological_Process_2018	1/9	0.203801	0.931896	0	0	4.44444	7.06939	NOTCH1
atrioventricular valve development (GO:0003171)	GO_Biological_Process_2018	1/9	0.203801	0.931061	0	0	4.44444	7.06939	NOTCH1
negative regulation of lymphocyte apoptotic process (GO:0070229)	GO_Biological_Process_2018	1/9	0.203801	0.930229	0	0	4.44444	7.06939	FOXP1
negative regulation of vascular endothelial growth factor receptor signaling pathway (GO:0030948)	GO_Biological_Process_2018	1/9	0.203801	0.929397	0	0	4.44444	7.06939	HHEX
toll-like receptor 3 signaling pathway (GO:0034138)	GO_Biological_Process_2018	1/9	0.203801	0.928568	0	0	4.44444	7.06939	CASP8
postsynaptic density organization (GO:0097106)	GO_Biological_Process_2018	1/9	0.203801	0.927739	0	0	4.44444	7.06939	SHANK2
regulation of cell-cell adhesion mediated by cadherin (GO:2000047)	GO_Biological_Process_2018	1/9	0.203801	0.926912	0	0	4.44444	7.06939	EPCAM
regulation of leukocyte activation (GO:0002694)	GO_Biological_Process_2018	1/9	0.203801	0.926087	0	0	4.44444	7.06939	MIF
ether lipid metabolic process (GO:0046485)	GO_Biological_Process_2018	1/9	0.203801	0.925263	0	0	4.44444	7.06939	PLA2G16
regulation of hair cycle (GO:0042634)	GO_Biological_Process_2018	1/9	0.203801	0.924441	0	0	4.44444	7.06939	CDH3
negative regulation of lipid localization (GO:1905953)	GO_Biological_Process_2018	1/9	0.203801	0.92362	0	0	4.44444	7.06939	CRP
mitral valve morphogenesis (GO:0003183)	GO_Biological_Process_2018	1/9	0.203801	0.9228	0	0	4.44444	7.06939	NOTCH1
mesodermal cell differentiation (GO:0048333)	GO_Biological_Process_2018	1/9	0.203801	0.921982	0	0	4.44444	7.06939	HMGA2
regulation of oxidative stress-induced cell death (GO:1903201)	GO_Biological_Process_2018	1/9	0.203801	0.921165	0	0	4.44444	7.06939	PARK7
detection of mechanical stimulus involved in sensory perception (GO:0050974)	GO_Biological_Process_2018	1/9	0.203801	0.92035	0	0	4.44444	7.06939	HPN
cytoskeletal anchoring at plasma membrane (GO:0007016)	GO_Biological_Process_2018	1/9	0.203801	0.919536	0	0	4.44444	7.06939	EZR
sphingosine metabolic process (GO:0006670)	GO_Biological_Process_2018	1/9	0.203801	0.918724	0	0	4.44444	7.06939	SPHK1
establishment of epithelial cell apical/basal polarity (GO:0045198)	GO_Biological_Process_2018	1/9	0.203801	0.917913	0	0	4.44444	7.06939	SYNE4
response to vitamin (GO:0033273)	GO_Biological_Process_2018	1/9	0.203801	0.917104	0	0	4.44444	7.06939	SPP1
regulation of interleukin-8 production (GO:0032677)	GO_Biological_Process_2018	2/34	0.20851	0.937467	0	0	2.35294	3.68887	CRP;PARK7
response to amino acid (GO:0043200)	GO_Biological_Process_2018	2/34	0.20851	0.936642	0	0	2.35294	3.68887	TMBIM6;LAMTOR2
negative regulation of T cell activation (GO:0050868)	GO_Biological_Process_2018	2/34	0.20851	0.935818	0	0	2.35294	3.68887	SDC4;ARG1
negative regulation of endothelial cell migration (GO:0010596)	GO_Biological_Process_2018	2/34	0.20851	0.934996	0	0	2.35294	3.68887	NOTCH1;SVBP
positive regulation of cell development (GO:0010720)	GO_Biological_Process_2018	2/34	0.20851	0.934175	0	0	2.35294	3.68887	SEMA3C;SERPINF1
carbohydrate homeostasis (GO:0033500)	GO_Biological_Process_2018	3/63	0.208609	0.933801	0	0	1.90476	2.98532	TCF7L2;IGF2;PARK7
positive regulation of protein kinase B signaling (GO:0051897)	GO_Biological_Process_2018	5/127	0.212595	0.950806	0	0	1.5748	2.43838	TCF7L2;IGF2;PDGFA;PARK7;FGFR2
negative regulation of response to stimulus (GO:0048585)	GO_Biological_Process_2018	5/127	0.212595	0.949974	0	0	1.5748	2.43838	AMBP;DDAH1;HMGA2;FGFR2;AES
glycerophospholipid metabolic process (GO:0006650)	GO_Biological_Process_2018	3/64	0.215129	0.960458	0	0	1.875	2.88097	PIGP;PRDX6;PIGX
positive regulation of endocytosis (GO:0045807)	GO_Biological_Process_2018	3/64	0.215129	0.959618	0	0	1.875	2.88097	PPT1;CYBA;DLL1
negative regulation of intracellular signal transduction (GO:1902532)	GO_Biological_Process_2018	6/161	0.216185	0.963485	0	0	1.49068	2.28316	NDUFA13;CASP8;PIK3IP1;WWC1;HYAL2;GSTP1
positive regulation of NIK/NF-kappaB signaling (GO:1901224)	GO_Biological_Process_2018	2/35	0.217731	0.969531	0	0	2.28571	3.48456	PDCD4;ACTN4
negative regulation of cell-substrate adhesion (GO:0010812)	GO_Biological_Process_2018	2/35	0.217731	0.968686	0	0	2.28571	3.48456	NOTCH1;ACTN4
negative regulation of protein complex assembly (GO:0031333)	GO_Biological_Process_2018	2/35	0.217731	0.967842	0	0	2.28571	3.48456	THRA;PARK7
negative regulation of epithelial cell migration (GO:0010633)	GO_Biological_Process_2018	2/35	0.217731	0.967	0	0	2.28571	3.48456	DUSP10;SVBP
regulation of sodium ion transport (GO:0002028)	GO_Biological_Process_2018	2/35	0.217731	0.966159	0	0	2.28571	3.48456	ATP1A1;PRSS8
negative regulation of tumor necrosis factor production (GO:0032720)	GO_Biological_Process_2018	2/35	0.217731	0.96532	0	0	2.28571	3.48456	GSTP1;RARA
protein kinase B signaling (GO:0043491)	GO_Biological_Process_2018	2/35	0.217731	0.964482	0	0	2.28571	3.48456	CDKN1A;ZFP36L1
regulation of cell death (GO:0010941)	GO_Biological_Process_2018	4/96	0.219348	0.9708	0	0	1.66667	2.52849	BNIP3L;PARK7;BMP7;CYR61
cellular response to type I interferon (GO:0071357)	GO_Biological_Process_2018	3/65	0.221691	0.98032	0	0	1.84615	2.78118	BST2;RSAD2;IRF9
regulation of JAK-STAT cascade (GO:0046425)	GO_Biological_Process_2018	3/65	0.221691	0.979471	0	0	1.84615	2.78118	NOTCH1;FLRT2;HES1
cellular response to reactive oxygen species (GO:0034614)	GO_Biological_Process_2018	3/65	0.221691	0.978624	0	0	1.84615	2.78118	NET1;TPM1;PARK7
negative regulation of blood vessel morphogenesis (GO:2000181)	GO_Biological_Process_2018	3/65	0.221691	0.977778	0	0	1.84615	2.78118	HHEX;SPARC;SERPINF1
regulation of cell division (GO:0051302)	GO_Biological_Process_2018	3/65	0.221691	0.976934	0	0	1.84615	2.78118	CALM1;DLL1;FGFR2
type I interferon signaling pathway (GO:0060337)	GO_Biological_Process_2018	3/65	0.221691	0.976091	0	0	1.84615	2.78118	BST2;RSAD2;IRF9
negative regulation of response to cytokine stimulus (GO:0060761)	GO_Biological_Process_2018	1/10	0.223715	0.984152	0	0	4	5.98953	AES
induction of positive chemotaxis (GO:0050930)	GO_Biological_Process_2018	1/10	0.223715	0.983304	0	0	4	5.98953	CXCL12
regulation of B cell apoptotic process (GO:0002902)	GO_Biological_Process_2018	1/10	0.223715	0.982458	0	0	4	5.98953	FOXP1
protein deglycosylation (GO:0006517)	GO_Biological_Process_2018	1/10	0.223715	0.981613	0	0	4	5.98953	PARK7
regulation of chromatin organization (GO:1902275)	GO_Biological_Process_2018	1/10	0.223715	0.98077	0	0	4	5.98953	IGF2
negative regulation of cellular protein catabolic process (GO:1903363)	GO_Biological_Process_2018	1/10	0.223715	0.979928	0	0	4	5.98953	ANXA2
negative regulation of cholesterol transport (GO:0032375)	GO_Biological_Process_2018	1/10	0.223715	0.979088	0	0	4	5.98953	APOC1
thyroid gland development (GO:0030878)	GO_Biological_Process_2018	1/10	0.223715	0.978249	0	0	4	5.98953	THRA
dorsal/ventral axis specification (GO:0009950)	GO_Biological_Process_2018	1/10	0.223715	0.977411	0	0	4	5.98953	MDFI
positive regulation of calcium ion import (GO:0090280)	GO_Biological_Process_2018	1/10	0.223715	0.976575	0	0	4	5.98953	CXCL12
neuron projection regeneration (GO:0031102)	GO_Biological_Process_2018	1/10	0.223715	0.97574	0	0	4	5.98953	NREP
positive regulation of steroid metabolic process (GO:0045940)	GO_Biological_Process_2018	1/10	0.223715	0.974907	0	0	4	5.98953	APOC1
superoxide anion generation (GO:0042554)	GO_Biological_Process_2018	1/10	0.223715	0.974075	0	0	4	5.98953	CYBA
negative regulation of oxidative stress-induced neuron death (GO:1903204)	GO_Biological_Process_2018	1/10	0.223715	0.973245	0	0	4	5.98953	PARK7
negative regulation of cytosolic calcium ion concentration (GO:0051481)	GO_Biological_Process_2018	1/10	0.223715	0.972416	0	0	4	5.98953	SMAD3
positive regulation of cytoplasmic transport (GO:1903651)	GO_Biological_Process_2018	1/10	0.223715	0.971588	0	0	4	5.98953	EZR
regulation of mammary gland epithelial cell proliferation (GO:0033599)	GO_Biological_Process_2018	1/10	0.223715	0.970762	0	0	4	5.98953	GPX1
regulation of actin filament length (GO:0030832)	GO_Biological_Process_2018	1/10	0.223715	0.969937	0	0	4	5.98953	CXCL12
phosphatidylglycerol biosynthetic process (GO:0006655)	GO_Biological_Process_2018	1/10	0.223715	0.969114	0	0	4	5.98953	SLC27A1
leukotriene D4 metabolic process (GO:1901748)	GO_Biological_Process_2018	1/10	0.223715	0.968292	0	0	4	5.98953	GGT1
positive regulation of receptor recycling (GO:0001921)	GO_Biological_Process_2018	1/10	0.223715	0.967471	0	0	4	5.98953	ANXA2
mesoderm morphogenesis (GO:0048332)	GO_Biological_Process_2018	1/10	0.223715	0.966652	0	0	4	5.98953	SCX
glycine metabolic process (GO:0006544)	GO_Biological_Process_2018	1/10	0.223715	0.965834	0	0	4	5.98953	GCSH
positive regulation of bone remodeling (GO:0046852)	GO_Biological_Process_2018	1/10	0.223715	0.965018	0	0	4	5.98953	SPP1
hair cell differentiation (GO:0035315)	GO_Biological_Process_2018	1/10	0.223715	0.964203	0	0	4	5.98953	USH1C
regulation of actin filament-based movement (GO:1903115)	GO_Biological_Process_2018	1/10	0.223715	0.963389	0	0	4	5.98953	SRI
regulation of single stranded viral RNA replication via double stranded DNA intermediate (GO:0045091)	GO_Biological_Process_2018	1/10	0.223715	0.962577	0	0	4	5.98953	HMGA2
cellular copper ion homeostasis (GO:0006878)	GO_Biological_Process_2018	1/10	0.223715	0.961766	0	0	4	5.98953	ATOX1
neuroepithelial cell differentiation (GO:0060563)	GO_Biological_Process_2018	1/10	0.223715	0.960957	0	0	4	5.98953	USH1C
regulation of DNA-templated transcription, initiation (GO:2000142)	GO_Biological_Process_2018	1/10	0.223715	0.960148	0	0	4	5.98953	THRA
regulation of transforming growth factor beta production (GO:0071634)	GO_Biological_Process_2018	1/10	0.223715	0.959341	0	0	4	5.98953	SMAD3
astrocyte development (GO:0014002)	GO_Biological_Process_2018	1/10	0.223715	0.958536	0	0	4	5.98953	DLL1
epithelial cell morphogenesis (GO:0003382)	GO_Biological_Process_2018	1/10	0.223715	0.957732	0	0	4	5.98953	CLDN3
positive regulation of lipase activity (GO:0060193)	GO_Biological_Process_2018	1/10	0.223715	0.956929	0	0	4	5.98953	FGFR2
regulation of urine volume (GO:0035809)	GO_Biological_Process_2018	1/10	0.223715	0.956128	0	0	4	5.98953	HYAL2
regulation of granulocyte differentiation (GO:0030852)	GO_Biological_Process_2018	1/10	0.223715	0.955327	0	0	4	5.98953	RARA
primary miRNA processing (GO:0031053)	GO_Biological_Process_2018	1/10	0.223715	0.954529	0	0	4	5.98953	SMAD3
negative regulation of cell activation (GO:0050866)	GO_Biological_Process_2018	1/10	0.223715	0.953731	0	0	4	5.98953	PDGFA
Rap protein signal transduction (GO:0032486)	GO_Biological_Process_2018	1/10	0.223715	0.952935	0	0	4	5.98953	PLK2
central nervous system projection neuron axonogenesis (GO:0021952)	GO_Biological_Process_2018	1/10	0.223715	0.95214	0	0	4	5.98953	NFIB
protein-cofactor linkage (GO:0018065)	GO_Biological_Process_2018	1/10	0.223715	0.951347	0	0	4	5.98953	GCSH
cytochrome complex assembly (GO:0017004)	GO_Biological_Process_2018	1/10	0.223715	0.950555	0	0	4	5.98953	CYBA
protein localization to mitochondrion (GO:0070585)	GO_Biological_Process_2018	1/10	0.223715	0.949764	0	0	4	5.98953	HK2
regulation of gene expression by genetic imprinting (GO:0006349)	GO_Biological_Process_2018	1/10	0.223715	0.948975	0	0	4	5.98953	IGF2
positive regulation of bone resorption (GO:0045780)	GO_Biological_Process_2018	1/10	0.223715	0.948186	0	0	4	5.98953	SPP1
telomere maintenance via recombination (GO:0000722)	GO_Biological_Process_2018	1/10	0.223715	0.947399	0	0	4	5.98953	RAD50
leukotriene D4 biosynthetic process (GO:1901750)	GO_Biological_Process_2018	1/10	0.223715	0.946614	0	0	4	5.98953	GGT1
actin filament-based transport (GO:0099515)	GO_Biological_Process_2018	1/10	0.223715	0.94583	0	0	4	5.98953	ACTN4
polarized epithelial cell differentiation (GO:0030859)	GO_Biological_Process_2018	1/10	0.223715	0.945047	0	0	4	5.98953	SYNE4
regulation of phospholipase activity (GO:0010517)	GO_Biological_Process_2018	1/10	0.223715	0.944265	0	0	4	5.98953	FGFR2
coenzyme A metabolic process (GO:0015936)	GO_Biological_Process_2018	1/10	0.223715	0.943485	0	0	4	5.98953	ACOT7
ganglioside biosynthetic process (GO:0001574)	GO_Biological_Process_2018	1/10	0.223715	0.942705	0	0	4	5.98953	ST3GAL5
negative regulation of sodium ion transmembrane transporter activity (GO:2000650)	GO_Biological_Process_2018	1/10	0.223715	0.941928	0	0	4	5.98953	ATP1A2
negative regulation of embryonic development (GO:0045992)	GO_Biological_Process_2018	1/10	0.223715	0.941151	0	0	4	5.98953	LFNG
positive regulation of interleukin-13 production (GO:0032736)	GO_Biological_Process_2018	1/10	0.223715	0.940376	0	0	4	5.98953	RARA
regulation of mRNA 3'-end processing (GO:0031440)	GO_Biological_Process_2018	1/10	0.223715	0.939602	0	0	4	5.98953	ZFP36L1
protein kinase A signaling (GO:0010737)	GO_Biological_Process_2018	1/10	0.223715	0.938829	0	0	4	5.98953	EZR
very-low-density lipoprotein particle assembly (GO:0034379)	GO_Biological_Process_2018	1/10	0.223715	0.938058	0	0	4	5.98953	APOC1
positive regulation of vacuole organization (GO:0044090)	GO_Biological_Process_2018	1/10	0.223715	0.937288	0	0	4	5.98953	ANXA2
positive regulation of mRNA splicing, via spliceosome (GO:0048026)	GO_Biological_Process_2018	1/10	0.223715	0.936519	0	0	4	5.98953	PRDX6
regulation of dendritic cell apoptotic process (GO:2000668)	GO_Biological_Process_2018	1/10	0.223715	0.935751	0	0	4	5.98953	CXCL12
regulation of lysosomal lumen pH (GO:0035751)	GO_Biological_Process_2018	1/10	0.223715	0.934985	0	0	4	5.98953	PPT1
ketone body metabolic process (GO:1902224)	GO_Biological_Process_2018	1/10	0.223715	0.93422	0	0	4	5.98953	HMGCS2
pulmonary valve development (GO:0003177)	GO_Biological_Process_2018	1/10	0.223715	0.933456	0	0	4	5.98953	NOTCH1
regulation of protein kinase B signaling (GO:0051896)	GO_Biological_Process_2018	6/163	0.224189	0.934671	0	0	1.47239	2.20162	TCF7L2;HYAL2;IGF2;PDGFA;PARK7;FGFR2
positive regulation of protein modification process (GO:0031401)	GO_Biological_Process_2018	6/163	0.224189	0.933908	0	0	1.47239	2.20162	ERP29;IGF2;SOX9;CAMK1;CALM1;CYR61
positive regulation of I-kappaB kinase/NF-kappaB signaling (GO:0043123)	GO_Biological_Process_2018	6/163	0.224189	0.933146	0	0	1.47239	2.20162	BST2;CASP8;PRKCB;PLK2;SPHK1;LITAF
response to tumor necrosis factor (GO:0034612)	GO_Biological_Process_2018	4/97	0.224654	0.934319	0	0	1.64948	2.463	CASP8;HYAL2;ZFP36L2;ZFP36L1
negative regulation of cell motility (GO:2000146)	GO_Biological_Process_2018	4/97	0.224654	0.933558	0	0	1.64948	2.463	BST2;DUSP10;IGFBP5;TPM1
regulation of receptor-mediated endocytosis (GO:0048259)	GO_Biological_Process_2018	2/36	0.226987	0.942487	0	0	2.22222	3.29525	APOC1;PPT1
endoderm formation (GO:0001706)	GO_Biological_Process_2018	2/36	0.226987	0.94172	0	0	2.22222	3.29525	HMGA2;LAMB1
histone deacetylation (GO:0016575)	GO_Biological_Process_2018	2/36	0.226987	0.940955	0	0	2.22222	3.29525	REST;HDAC11
regulation of blood circulation (GO:1903522)	GO_Biological_Process_2018	2/36	0.226987	0.940192	0	0	2.22222	3.29525	TPM1;SRI
plasma membrane organization (GO:0007009)	GO_Biological_Process_2018	2/36	0.226987	0.939429	0	0	2.22222	3.29525	PACSIN3;SPTBN1
acylglycerol metabolic process (GO:0006639)	GO_Biological_Process_2018	2/36	0.226987	0.938668	0	0	2.22222	3.29525	PLA2G16;MGLL
cardiac muscle tissue development (GO:0048738)	GO_Biological_Process_2018	2/36	0.226987	0.937908	0	0	2.22222	3.29525	NOTCH1;BMP7
regulation of signal transduction (GO:0009966)	GO_Biological_Process_2018	8/233	0.229348	0.946894	0	0	1.37339	2.02234	LFNG;TCF7L1;IGFBP5;IGFBP4;LIFR;DLL1;MGLL;FGFR2
regulation of insulin secretion (GO:0050796)	GO_Biological_Process_2018	4/98	0.229993	0.948791	0	0	1.63265	2.39952	GLUD1;TCF7L2;REST;SLC2A2
cellular protein modification process (GO:0006464)	GO_Biological_Process_2018	29/1001	0.230806	0.951376	0	0	1.15884	1.69907	SERPINA10;PARK7;LAMC1;PRSS23;CYR61;DUSP10;EVA1A;ST3GAL4;SPP1;GPC3;QSOX1;RBBP7;DSP;WSB1;IGFBP5;PRKCB;IGFBP4;PLK2;FUCA2;FBXW9;LAMB1;DUSP9;KTN1;HIPK2;MGAT4A;PSME1;RARA;CAMK1;FRK
extrinsic apoptotic signaling pathway (GO:0097191)	GO_Biological_Process_2018	3/67	0.234931	0.967596	0	0	1.79104	2.59426	CASP8;SMAD3;SIVA1
positive regulation of autophagy (GO:0010508)	GO_Biological_Process_2018	3/67	0.234931	0.966816	0	0	1.79104	2.59426	BNIP3L;PLK2;PARK7
cellular response to UV (GO:0034644)	GO_Biological_Process_2018	3/67	0.234931	0.966037	0	0	1.79104	2.59426	CDKN1A;HYAL2;CRIP1
small GTPase mediated signal transduction (GO:0007264)	GO_Biological_Process_2018	4/99	0.235363	0.967036	0	0	1.61616	2.33798	CDKN1A;PLK2;PARK7;RASGRP3
base-excision repair (GO:0006284)	GO_Biological_Process_2018	2/37	0.23627	0.969981	0	0	2.16216	3.11952	LIG1;HMGA2
myelination (GO:0042552)	GO_Biological_Process_2018	2/37	0.23627	0.969202	0	0	2.16216	3.11952	CMTM8;ADGRG6
protein peptidyl-prolyl isomerization (GO:0000413)	GO_Biological_Process_2018	2/37	0.23627	0.968423	0	0	2.16216	3.11952	FKBP9;FKBP3
positive regulation of mitochondrial outer membrane permeabilization involved in apoptotic signaling pathway (GO:1901030)	GO_Biological_Process_2018	2/37	0.23627	0.967646	0	0	2.16216	3.11952	CASP8;TFDP2
positive regulation of stress fiber assembly (GO:0051496)	GO_Biological_Process_2018	2/37	0.23627	0.96687	0	0	2.16216	3.11952	TPM1;S100A10
negative regulation of G0 to G1 transition (GO:0070317)	GO_Biological_Process_2018	2/37	0.23627	0.966095	0	0	2.16216	3.11952	TFDP2;RBBP7
regulation of metal ion transport (GO:0010959)	GO_Biological_Process_2018	2/37	0.23627	0.965322	0	0	2.16216	3.11952	SRI;ATP1A1
regulation of inflammatory response (GO:0050727)	GO_Biological_Process_2018	6/166	0.236373	0.964971	0	0	1.44578	2.08531	HYAL2;PDCD4;PARK7;GGT1;MGLL;FOXP1
transmembrane transport (GO:0055085)	GO_Biological_Process_2018	12/378	0.238993	0.974886	0	0	1.26984	1.81755	ERLEC1;TTYH1;CHRNA4;FXYD2;PSME1;FXYD6;ATP1A2;ATP1A1;ATP2B1;ATP1B1;ADD3;SLC28A3
neuron projection development (GO:0031175)	GO_Biological_Process_2018	6/167	0.24048	0.980166	0	0	1.43713	2.04808	USH1C;LAMB1;PPP1R9A;BMP7;GPM6B;SHANK2
negative regulation of cysteine-type endopeptidase activity involved in apoptotic process (GO:0043154)	GO_Biological_Process_2018	3/68	0.241603	0.983957	0	0	1.76471	2.5067	BCL2L12;GPX1;PARK7
monocarboxylic acid biosynthetic process (GO:0072330)	GO_Biological_Process_2018	3/68	0.241603	0.983172	0	0	1.76471	2.5067	SDS;PARK7;OSBPL1A
positive regulation of endothelial cell apoptotic process (GO:2000353)	GO_Biological_Process_2018	1/11	0.243132	0.988606	0	0	3.63636	5.14237	PDCD4
L-phenylalanine metabolic process (GO:0006558)	GO_Biological_Process_2018	1/11	0.243132	0.987819	0	0	3.63636	5.14237	PAH
regulation of stem cell population maintenance (GO:2000036)	GO_Biological_Process_2018	1/11	0.243132	0.987033	0	0	3.63636	5.14237	HMGA2
L-phenylalanine catabolic process (GO:0006559)	GO_Biological_Process_2018	1/11	0.243132	0.986248	0	0	3.63636	5.14237	PAH
regulation of hippo signaling (GO:0035330)	GO_Biological_Process_2018	1/11	0.243132	0.985465	0	0	3.63636	5.14237	WWC1
interleukin-27-mediated signaling pathway (GO:0070106)	GO_Biological_Process_2018	1/11	0.243132	0.984683	0	0	3.63636	5.14237	CANX
nitric oxide biosynthetic process (GO:0006809)	GO_Biological_Process_2018	1/11	0.243132	0.983902	0	0	3.63636	5.14237	SPR
negative regulation of blood vessel diameter (GO:0097756)	GO_Biological_Process_2018	1/11	0.243132	0.983122	0	0	3.63636	5.14237	CRP
regulation of lamellipodium morphogenesis (GO:2000392)	GO_Biological_Process_2018	1/11	0.243132	0.982344	0	0	3.63636	5.14237	ENPP2
positive regulation of extracellular matrix organization (GO:1903055)	GO_Biological_Process_2018	1/11	0.243132	0.981567	0	0	3.63636	5.14237	SMAD3
negative regulation of nuclear division (GO:0051784)	GO_Biological_Process_2018	1/11	0.243132	0.980791	0	0	3.63636	5.14237	BMP7
regulation of hydrogen peroxide-induced cell death (GO:1903205)	GO_Biological_Process_2018	1/11	0.243132	0.980016	0	0	3.63636	5.14237	PARK7
negative regulation of protein ubiquitination involved in ubiquitin-dependent protein catabolic process (GO:2000059)	GO_Biological_Process_2018	1/11	0.243132	0.979243	0	0	3.63636	5.14237	HIPK2
regulation of vascular endothelial growth factor signaling pathway (GO:1900746)	GO_Biological_Process_2018	1/11	0.243132	0.97847	0	0	3.63636	5.14237	DLL1
mesonephros development (GO:0001823)	GO_Biological_Process_2018	1/11	0.243132	0.977699	0	0	3.63636	5.14237	BMP7
T-helper cell differentiation (GO:0042093)	GO_Biological_Process_2018	1/11	0.243132	0.976929	0	0	3.63636	5.14237	FOXP1
cellular response to sterol (GO:0036315)	GO_Biological_Process_2018	1/11	0.243132	0.976161	0	0	3.63636	5.14237	SMO
cell-substrate junction assembly (GO:0007044)	GO_Biological_Process_2018	1/11	0.243132	0.975393	0	0	3.63636	5.14237	LAMC1
brain morphogenesis (GO:0048854)	GO_Biological_Process_2018	1/11	0.243132	0.974627	0	0	3.63636	5.14237	SHANK2
activation of cysteine-type endopeptidase activity involved in apoptotic signaling pathway (GO:0097296)	GO_Biological_Process_2018	1/11	0.243132	0.973862	0	0	3.63636	5.14237	CASP8
regulation of ventricular cardiac muscle cell action potential (GO:0098911)	GO_Biological_Process_2018	1/11	0.243132	0.973098	0	0	3.63636	5.14237	DSP
regulation of hemopoiesis (GO:1903706)	GO_Biological_Process_2018	1/11	0.243132	0.972336	0	0	3.63636	5.14237	PRKCB
response to axon injury (GO:0048678)	GO_Biological_Process_2018	1/11	0.243132	0.971574	0	0	3.63636	5.14237	NREP
negative regulation of myotube differentiation (GO:0010832)	GO_Biological_Process_2018	1/11	0.243132	0.970814	0	0	3.63636	5.14237	NOTCH1
stress granule assembly (GO:0034063)	GO_Biological_Process_2018	1/11	0.243132	0.970055	0	0	3.63636	5.14237	GRB7
regulation of ceramide biosynthetic process (GO:2000303)	GO_Biological_Process_2018	1/11	0.243132	0.969297	0	0	3.63636	5.14237	ORMDL2
negative regulation of cellular senescence (GO:2000773)	GO_Biological_Process_2018	1/11	0.243132	0.96854	0	0	3.63636	5.14237	HMGA2
regulation of chromatin binding (GO:0035561)	GO_Biological_Process_2018	1/11	0.243132	0.967785	0	0	3.63636	5.14237	WAPL
negative regulation of cell division (GO:0051782)	GO_Biological_Process_2018	1/11	0.243132	0.967031	0	0	3.63636	5.14237	CHMP4C
negative regulation of nucleocytoplasmic transport (GO:0046823)	GO_Biological_Process_2018	1/11	0.243132	0.966278	0	0	3.63636	5.14237	PARK7
macrophage differentiation (GO:0030225)	GO_Biological_Process_2018	1/11	0.243132	0.965526	0	0	3.63636	5.14237	CASP8
negative regulation of receptor binding (GO:1900121)	GO_Biological_Process_2018	1/11	0.243132	0.964775	0	0	3.63636	5.14237	PTPRF
regulation of RNA polymerase II transcriptional preinitiation complex assembly (GO:0045898)	GO_Biological_Process_2018	1/11	0.243132	0.964025	0	0	3.63636	5.14237	THRA
icosanoid biosynthetic process (GO:0046456)	GO_Biological_Process_2018	1/11	0.243132	0.963277	0	0	3.63636	5.14237	MGST3
cellular response to interferon-beta (GO:0035458)	GO_Biological_Process_2018	1/11	0.243132	0.962529	0	0	3.63636	5.14237	NDUFA13
regulation of cholesterol esterification (GO:0010872)	GO_Biological_Process_2018	1/11	0.243132	0.961783	0	0	3.63636	5.14237	APOC1
positive regulation of heterotypic cell-cell adhesion (GO:0034116)	GO_Biological_Process_2018	1/11	0.243132	0.961038	0	0	3.63636	5.14237	BMP7
negative regulation of heart contraction (GO:0045822)	GO_Biological_Process_2018	1/11	0.243132	0.960294	0	0	3.63636	5.14237	SRI
heart process (GO:0003015)	GO_Biological_Process_2018	1/11	0.243132	0.959552	0	0	3.63636	5.14237	GPX1
negative regulation of chemotaxis (GO:0050922)	GO_Biological_Process_2018	1/11	0.243132	0.95881	0	0	3.63636	5.14237	NOTCH1
glycerol metabolic process (GO:0006071)	GO_Biological_Process_2018	1/11	0.243132	0.95807	0	0	3.63636	5.14237	TPI1
inhibition of cysteine-type endopeptidase activity involved in apoptotic process (GO:1990001)	GO_Biological_Process_2018	1/11	0.243132	0.95733	0	0	3.63636	5.14237	BCL2L12
response to thyroid hormone (GO:0097066)	GO_Biological_Process_2018	1/11	0.243132	0.956592	0	0	3.63636	5.14237	HPN
regulation of cardiac muscle cell differentiation (GO:2000725)	GO_Biological_Process_2018	1/11	0.243132	0.955855	0	0	3.63636	5.14237	SOX6
protein O-linked mannosylation (GO:0035269)	GO_Biological_Process_2018	1/11	0.243132	0.95512	0	0	3.63636	5.14237	DPM3
hemidesmosome assembly (GO:0031581)	GO_Biological_Process_2018	1/11	0.243132	0.954385	0	0	3.63636	5.14237	LAMC1
aspartate family amino acid biosynthetic process (GO:0009067)	GO_Biological_Process_2018	1/11	0.243132	0.953651	0	0	3.63636	5.14237	MTHFD1
erythrose 4-phosphate/phosphoenolpyruvate family amino acid catabolic process (GO:1902222)	GO_Biological_Process_2018	1/11	0.243132	0.952919	0	0	3.63636	5.14237	PAH
glutathione biosynthetic process (GO:0006750)	GO_Biological_Process_2018	1/11	0.243132	0.952188	0	0	3.63636	5.14237	GGT1
protein carboxylation (GO:0018214)	GO_Biological_Process_2018	1/11	0.243132	0.951457	0	0	3.63636	5.14237	VKORC1
interleukin-35-mediated signaling pathway (GO:0070757)	GO_Biological_Process_2018	1/11	0.243132	0.950728	0	0	3.63636	5.14237	CANX
peptidyl-glutamic acid carboxylation (GO:0017187)	GO_Biological_Process_2018	1/11	0.243132	0.95	0	0	3.63636	5.14237	VKORC1
positive regulation of T-helper cell differentiation (GO:0045624)	GO_Biological_Process_2018	1/11	0.243132	0.949273	0	0	3.63636	5.14237	RARA
spinal cord development (GO:0021510)	GO_Biological_Process_2018	1/11	0.243132	0.948548	0	0	3.63636	5.14237	DLL1
hepatocyte growth factor receptor signaling pathway (GO:0048012)	GO_Biological_Process_2018	1/11	0.243132	0.947823	0	0	3.63636	5.14237	HPN
regulation of MAPK cascade (GO:0043408)	GO_Biological_Process_2018	7/203	0.246379	0.959748	0	0	1.37931	1.93226	GSTP1;WWC1;IGF2;PDGFA;BMP7;FGFR2;CYR61
negative regulation of angiogenesis (GO:0016525)	GO_Biological_Process_2018	3/69	0.248305	0.966515	0	0	1.73913	2.42278	HHEX;SPARC;SERPINF1
response to organic cyclic compound (GO:0014070)	GO_Biological_Process_2018	3/69	0.248305	0.965778	0	0	1.73913	2.42278	IGFBP5;CHRNA4;SPP1
regulation of extrinsic apoptotic signaling pathway via death domain receptors (GO:1902041)	GO_Biological_Process_2018	2/39	0.254889	0.990631	0	0	2.05128	2.80395	CASP8;GPX1
regulation of proteasomal protein catabolic process (GO:0061136)	GO_Biological_Process_2018	2/39	0.254889	0.989877	0	0	2.05128	2.80395	GPX1;PSME1
clathrin-dependent endocytosis (GO:0072583)	GO_Biological_Process_2018	2/39	0.254889	0.989124	0	0	2.05128	2.80395	CANX;DLL1
purine ribonucleoside monophosphate biosynthetic process (GO:0009168)	GO_Biological_Process_2018	2/39	0.254889	0.988372	0	0	2.05128	2.80395	IMPDH2;ALDOA
positive regulation of peptide hormone secretion (GO:0090277)	GO_Biological_Process_2018	2/39	0.254889	0.987622	0	0	2.05128	2.80395	TCF7L2;GLUD1
regulation of G0 to G1 transition (GO:0070316)	GO_Biological_Process_2018	2/39	0.254889	0.986872	0	0	2.05128	2.80395	TFDP2;RBBP7
mitotic DNA damage checkpoint (GO:0044773)	GO_Biological_Process_2018	2/39	0.254889	0.986124	0	0	2.05128	2.80395	HMGA2;FOXN3
positive regulation of endothelial cell migration (GO:0010595)	GO_Biological_Process_2018	3/70	0.255036	0.985945	0	0	1.71429	2.34232	SPARC;ATOH8;FOXP1
calcium-mediated signaling (GO:0019722)	GO_Biological_Process_2018	3/70	0.255036	0.985199	0	0	1.71429	2.34232	SPHK1;PPP1R9A;ATP1B1
actomyosin structure organization (GO:0031032)	GO_Biological_Process_2018	3/71	0.261791	1	0	0	1.69014	2.26514	EPB41L1;TPM1;F11R
pulmonary valve morphogenesis (GO:0003184)	GO_Biological_Process_2018	1/12	0.262064	1	0	0	3.33333	4.46389	NOTCH1
regulation of retrograde protein transport, ER to cytosol (GO:1904152)	GO_Biological_Process_2018	1/12	0.262064	1	0	0	3.33333	4.46389	ERLEC1
regulation of systemic arterial blood pressure (GO:0003073)	GO_Biological_Process_2018	1/12	0.262064	1	0	0	3.33333	4.46389	DDAH1
positive regulation of lyase activity (GO:0051349)	GO_Biological_Process_2018	1/12	0.262064	1	0	0	3.33333	4.46389	PARK7
regulation of double-strand break repair via nonhomologous end joining (GO:2001032)	GO_Biological_Process_2018	1/12	0.262064	1	0	0	3.33333	4.46389	HMGA2
regulation of nitric-oxide synthase biosynthetic process (GO:0051769)	GO_Biological_Process_2018	1/12	0.262064	1	0	0	3.33333	4.46389	GSTP1
peptidyl-arginine modification (GO:0018195)	GO_Biological_Process_2018	1/12	0.262064	1	0	0	3.33333	4.46389	PARK7
ribose phosphate metabolic process (GO:0019693)	GO_Biological_Process_2018	1/12	0.262064	1	0	0	3.33333	4.46389	PGM2
establishment of apical/basal cell polarity (GO:0035089)	GO_Biological_Process_2018	1/12	0.262064	1	0	0	3.33333	4.46389	SYNE4
negative regulation of ERAD pathway (GO:1904293)	GO_Biological_Process_2018	1/12	0.262064	1	0	0	3.33333	4.46389	ERLEC1
pentose-phosphate shunt (GO:0006098)	GO_Biological_Process_2018	1/12	0.262064	1	0	0	3.33333	4.46389	PGM2
mitochondrial outer membrane permeabilization (GO:0097345)	GO_Biological_Process_2018	1/12	0.262064	1	0	0	3.33333	4.46389	BNIP3L
cellular modified amino acid catabolic process (GO:0042219)	GO_Biological_Process_2018	1/12	0.262064	1	0	0	3.33333	4.46389	GGT1
entry of bacterium into host cell (GO:0035635)	GO_Biological_Process_2018	1/12	0.262064	1	0	0	3.33333	4.46389	CDH1
endochondral bone morphogenesis (GO:0060350)	GO_Biological_Process_2018	1/12	0.262064	1	0	0	3.33333	4.46389	SCX
positive regulation of skeletal muscle tissue development (GO:0048643)	GO_Biological_Process_2018	1/12	0.262064	0.999485	0	0	3.33333	4.46389	DLL1
cellular response to arsenic-containing substance (GO:0071243)	GO_Biological_Process_2018	1/12	0.262064	0.998738	0	0	3.33333	4.46389	GSTO1
histone arginine methylation (GO:0034969)	GO_Biological_Process_2018	1/12	0.262064	0.997993	0	0	3.33333	4.46389	PRMT3
phospholipid efflux (GO:0033700)	GO_Biological_Process_2018	1/12	0.262064	0.997249	0	0	3.33333	4.46389	APOC1
nonribosomal peptide biosynthetic process (GO:0019184)	GO_Biological_Process_2018	1/12	0.262064	0.996506	0	0	3.33333	4.46389	GGT1
positive regulation of potassium ion transmembrane transporter activity (GO:1901018)	GO_Biological_Process_2018	1/12	0.262064	0.995764	0	0	3.33333	4.46389	ATP1B1
negative regulation of substrate adhesion-dependent cell spreading (GO:1900025)	GO_Biological_Process_2018	1/12	0.262064	0.995023	0	0	3.33333	4.46389	ACTN4
DNA ligation involved in DNA repair (GO:0051103)	GO_Biological_Process_2018	1/12	0.262064	0.994283	0	0	3.33333	4.46389	LIG1
polyamine metabolic process (GO:0006595)	GO_Biological_Process_2018	1/12	0.262064	0.993544	0	0	3.33333	4.46389	SAT1
positive regulation of cardiocyte differentiation (GO:1905209)	GO_Biological_Process_2018	1/12	0.262064	0.992807	0	0	3.33333	4.46389	SEMA3C
eye photoreceptor cell development (GO:0042462)	GO_Biological_Process_2018	1/12	0.262064	0.99207	0	0	3.33333	4.46389	USH1C
positive regulation of ruffle assembly (GO:1900029)	GO_Biological_Process_2018	1/12	0.262064	0.991335	0	0	3.33333	4.46389	PFN1
plasminogen activation (GO:0031639)	GO_Biological_Process_2018	1/12	0.262064	0.990601	0	0	3.33333	4.46389	ST14
nitric oxide metabolic process (GO:0046209)	GO_Biological_Process_2018	1/12	0.262064	0.989867	0	0	3.33333	4.46389	SPR
regulation of skeletal muscle tissue development (GO:0048641)	GO_Biological_Process_2018	1/12	0.262064	0.989135	0	0	3.33333	4.46389	DLL1
activation of cysteine-type endopeptidase activity (GO:0097202)	GO_Biological_Process_2018	1/12	0.262064	0.988404	0	0	3.33333	4.46389	CASP8
purine nucleoside monophosphate biosynthetic process (GO:0009127)	GO_Biological_Process_2018	1/12	0.262064	0.987674	0	0	3.33333	4.46389	IMPDH2
negative regulation of epithelial cell differentiation (GO:0030857)	GO_Biological_Process_2018	1/12	0.262064	0.986945	0	0	3.33333	4.46389	DLL1
establishment of protein localization to mitochondrial membrane (GO:0090151)	GO_Biological_Process_2018	1/12	0.262064	0.986217	0	0	3.33333	4.46389	NDUFA13
regulation of T cell differentiation in thymus (GO:0033081)	GO_Biological_Process_2018	1/12	0.262064	0.985491	0	0	3.33333	4.46389	VNN1
pyrimidine deoxyribonucleotide catabolic process (GO:0009223)	GO_Biological_Process_2018	1/12	0.262064	0.984765	0	0	3.33333	4.46389	DCTPP1
plasma membrane tubulation (GO:0097320)	GO_Biological_Process_2018	1/12	0.262064	0.98404	0	0	3.33333	4.46389	PACSIN3
negative regulation of androgen receptor signaling pathway (GO:0060766)	GO_Biological_Process_2018	1/12	0.262064	0.983317	0	0	3.33333	4.46389	FOXP1
regulation of sister chromatid cohesion (GO:0007063)	GO_Biological_Process_2018	1/12	0.262064	0.982594	0	0	3.33333	4.46389	WAPL
negative regulation of leukocyte apoptotic process (GO:2000107)	GO_Biological_Process_2018	1/12	0.262064	0.981873	0	0	3.33333	4.46389	CXCL12
positive regulation of T cell cytokine production (GO:0002726)	GO_Biological_Process_2018	1/12	0.262064	0.981152	0	0	3.33333	4.46389	RSAD2
positive regulation of SMAD protein import into nucleus (GO:0060391)	GO_Biological_Process_2018	1/12	0.262064	0.980433	0	0	3.33333	4.46389	SMAD3
response to cytokine (GO:0034097)	GO_Biological_Process_2018	5/138	0.263446	0.984883	0	0	1.44928	1.9332	BST2;SMAD3;CASP8;LIFR;AES
cognition (GO:0050890)	GO_Biological_Process_2018	2/40	0.264211	0.987021	0	0	2	2.66201	CHRNA4;ST3GAL4
sensory organ development (GO:0007423)	GO_Biological_Process_2018	2/40	0.264211	0.986299	0	0	2	2.66201	SMOC1;HIPK2
ameboidal-type cell migration (GO:0001667)	GO_Biological_Process_2018	2/40	0.264211	0.985578	0	0	2	2.66201	SEMA3C;SEMA3B
peptidyl-proline modification (GO:0018208)	GO_Biological_Process_2018	2/40	0.264211	0.984858	0	0	2	2.66201	FKBP9;FKBP3
phosphatidic acid biosynthetic process (GO:0006654)	GO_Biological_Process_2018	2/40	0.264211	0.984139	0	0	2	2.66201	SLC27A1;AGPAT2
negative regulation of cytokine-mediated signaling pathway (GO:0001960)	GO_Biological_Process_2018	2/40	0.264211	0.983421	0	0	2	2.66201	ARG1;GSTP1
positive regulation of phosphorylation (GO:0042327)	GO_Biological_Process_2018	7/208	0.265391	0.987091	0	0	1.34615	1.78574	RAD50;IGF2;ERP29;SOX9;MIF;FGFR2;CYR61
regulation of primary metabolic process (GO:0080090)	GO_Biological_Process_2018	5/139	0.268207	0.99684	0	0	1.43885	1.89352	SLC27A1;PSME1;PLIN2;HMGCS2;ACADM
regulation of fat cell differentiation (GO:0045598)	GO_Biological_Process_2018	3/72	0.26857	0.997461	0	0	1.66667	2.19108	SMAD3;ZFP36L2;ZFP36L1
regulation of cellular component organization (GO:0051128)	GO_Biological_Process_2018	5/140	0.272987	1	0	0	1.42857	1.85476	NET1;SPARC;PACSIN3;LAMTOR2;PARK7
odontogenesis (GO:0042476)	GO_Biological_Process_2018	2/41	0.273534	1	0	0	1.95122	2.52942	LAMB1;FGFR2
phosphatidic acid metabolic process (GO:0046473)	GO_Biological_Process_2018	2/41	0.273534	1	0	0	1.95122	2.52942	SLC27A1;AGPAT2
peptide transport (GO:0015833)	GO_Biological_Process_2018	2/41	0.273534	1	0	0	1.95122	2.52942	ARRDC1;PPT1
calcium-dependent cell-cell adhesion via plasma membrane cell adhesion molecules (GO:0016339)	GO_Biological_Process_2018	2/41	0.273534	1	0	0	1.95122	2.52942	CDH3;CDH1
positive regulation of receptor-mediated endocytosis (GO:0048260)	GO_Biological_Process_2018	2/41	0.273534	1	0	0	1.95122	2.52942	ANXA2;PPT1
regulation of substrate adhesion-dependent cell spreading (GO:1900024)	GO_Biological_Process_2018	2/41	0.273534	1	0	0	1.95122	2.52942	ACTN4;S100A10
positive regulation of viral transcription (GO:0050434)	GO_Biological_Process_2018	2/41	0.273534	1	0	0	1.95122	2.52942	HPN;POLR2F
positive regulation of cellular catabolic process (GO:0031331)	GO_Biological_Process_2018	4/106	0.273704	1	0	0	1.50943	1.95578	PLK2;PACSIN3;PTTG1IP;EZR
positive regulation of cellular component organization (GO:0051130)	GO_Biological_Process_2018	4/106	0.273704	1	0	0	1.50943	1.95578	GPX1;CAMK1;BMP7;DLL1
positive regulation of inflammatory response (GO:0050729)	GO_Biological_Process_2018	3/73	0.275368	1	0	0	1.64384	2.11997	VAMP8;HYAL2;PDCD4
regulation of ERK1 and ERK2 cascade (GO:0070372)	GO_Biological_Process_2018	8/247	0.278192	1	0	0	1.29555	1.65758	NOTCH1;DUSP10;GSTP1;PDGFA;MIF;EZR;FGFR2;CYR61
viral life cycle (GO:0019058)	GO_Biological_Process_2018	4/107	0.27927	1	0	0	1.49533	1.9074	VAMP8;CD81;HYAL2;CHMP4C
regulation of protein secretion (GO:0050708)	GO_Biological_Process_2018	4/107	0.27927	1	0	0	1.49533	1.9074	RSAD2;ERP29;SLC2A2;EZR
DNA strand elongation (GO:0022616)	GO_Biological_Process_2018	1/13	0.280523	1	0	0	3.07692	3.91107	RAD50
negative regulation of macrophage derived foam cell differentiation (GO:0010745)	GO_Biological_Process_2018	1/13	0.280523	1	0	0	3.07692	3.91107	CRP
positive regulation of sodium ion transport (GO:0010765)	GO_Biological_Process_2018	1/13	0.280523	1	0	0	3.07692	3.91107	PRSS8
regulation of cell aging (GO:0090342)	GO_Biological_Process_2018	1/13	0.280523	1	0	0	3.07692	3.91107	MIF
Notch receptor processing, ligand-dependent (GO:0035333)	GO_Biological_Process_2018	1/13	0.280523	1	0	0	3.07692	3.91107	DLL1
steroid catabolic process (GO:0006706)	GO_Biological_Process_2018	1/13	0.280523	1	0	0	3.07692	3.91107	SPP1
muscle cell development (GO:0055001)	GO_Biological_Process_2018	1/13	0.280523	1	0	0	3.07692	3.91107	HES1
maintenance of gastrointestinal epithelium (GO:0030277)	GO_Biological_Process_2018	1/13	0.280523	1	0	0	3.07692	3.91107	SOX9
negative regulation of epidermal growth factor-activated receptor activity (GO:0007175)	GO_Biological_Process_2018	1/13	0.280523	1	0	0	3.07692	3.91107	SNX6
regulation of DNA-templated transcription in response to stress (GO:0043620)	GO_Biological_Process_2018	1/13	0.280523	1	0	0	3.07692	3.91107	MUC1
regulation of biomineral tissue development (GO:0070167)	GO_Biological_Process_2018	1/13	0.280523	1	0	0	3.07692	3.91107	SOX9
positive regulation of glycogen biosynthetic process (GO:0045725)	GO_Biological_Process_2018	1/13	0.280523	1	0	0	3.07692	3.91107	IGF2
myelination in peripheral nervous system (GO:0022011)	GO_Biological_Process_2018	1/13	0.280523	1	0	0	3.07692	3.91107	ADGRG6
regulation of macrophage differentiation (GO:0045649)	GO_Biological_Process_2018	1/13	0.280523	1	0	0	3.07692	3.91107	CASP8
glutamine family amino acid biosynthetic process (GO:0009084)	GO_Biological_Process_2018	1/13	0.280523	1	0	0	3.07692	3.91107	GLUD1
catecholamine biosynthetic process (GO:0042423)	GO_Biological_Process_2018	1/13	0.280523	1	0	0	3.07692	3.91107	PAH
cardiolipin metabolic process (GO:0032048)	GO_Biological_Process_2018	1/13	0.280523	1	0	0	3.07692	3.91107	SLC27A1
poly(A)+ mRNA export from nucleus (GO:0016973)	GO_Biological_Process_2018	1/13	0.280523	1	0	0	3.07692	3.91107	HHEX
copper ion homeostasis (GO:0055070)	GO_Biological_Process_2018	1/13	0.280523	1	0	0	3.07692	3.91107	ATOX1
tetrahydrofolate metabolic process (GO:0046653)	GO_Biological_Process_2018	1/13	0.280523	1	0	0	3.07692	3.91107	MTHFD1
neuron fate commitment (GO:0048663)	GO_Biological_Process_2018	1/13	0.280523	1	0	0	3.07692	3.91107	DLL1
negative regulation of reactive oxygen species biosynthetic process (GO:1903427)	GO_Biological_Process_2018	1/13	0.280523	1	0	0	3.07692	3.91107	PARK7
regulation of endothelial cell chemotaxis (GO:2001026)	GO_Biological_Process_2018	1/13	0.280523	1	0	0	3.07692	3.91107	NOTCH1
cellular response to low-density lipoprotein particle stimulus (GO:0071404)	GO_Biological_Process_2018	1/13	0.280523	1	0	0	3.07692	3.91107	CD81
regulation of necrotic cell death (GO:0010939)	GO_Biological_Process_2018	1/13	0.280523	1	0	0	3.07692	3.91107	CASP8
dicarboxylic acid catabolic process (GO:0043649)	GO_Biological_Process_2018	1/13	0.280523	1	0	0	3.07692	3.91107	GLUD1
mammary gland epithelium development (GO:0061180)	GO_Biological_Process_2018	1/13	0.280523	1	0	0	3.07692	3.91107	WNT7B
nucleotide metabolic process (GO:0009117)	GO_Biological_Process_2018	1/13	0.280523	1	0	0	3.07692	3.91107	PARK7
negative regulation of ubiquitin-protein transferase activity (GO:0051444)	GO_Biological_Process_2018	1/13	0.280523	1	0	0	3.07692	3.91107	PARK7
negative regulation of chemokine production (GO:0032682)	GO_Biological_Process_2018	1/13	0.280523	1	0	0	3.07692	3.91107	GSTP1
negative regulation of interleukin-10 production (GO:0032693)	GO_Biological_Process_2018	1/13	0.280523	1	0	0	3.07692	3.91107	DLL1
detection of calcium ion (GO:0005513)	GO_Biological_Process_2018	1/13	0.280523	1	0	0	3.07692	3.91107	CALM1
tRNA splicing, via endonucleolytic cleavage and ligation (GO:0006388)	GO_Biological_Process_2018	1/13	0.280523	1	0	0	3.07692	3.91107	TSEN34
positive regulation of defense response (GO:0031349)	GO_Biological_Process_2018	3/74	0.282183	1	0	0	1.62162	2.05168	HYAL2;PDCD4;CYBA
cellular response to radiation (GO:0071478)	GO_Biological_Process_2018	2/42	0.282852	1	0	0	1.90476	2.40539	NET1;CDKN1A
positive regulation of protein localization to nucleus (GO:1900182)	GO_Biological_Process_2018	2/42	0.282852	1	0	0	1.90476	2.40539	HYAL2;PARK7
retinoid metabolic process (GO:0001523)	GO_Biological_Process_2018	3/75	0.289012	1	0	0	1.6	1.98606	TTR;SDC4;GPC3
negative regulation of phosphorylation (GO:0042326)	GO_Biological_Process_2018	3/75	0.289012	1	0	0	1.6	1.98606	CDKN1A;PARK7;BMP7
antigen processing and presentation of exogenous peptide antigen via MHC class I, TAP-dependent (GO:0002479)	GO_Biological_Process_2018	3/75	0.289012	1	0	0	1.6	1.98606	VAMP8;PSME1;CYBA
purine ribonucleotide biosynthetic process (GO:0009152)	GO_Biological_Process_2018	3/75	0.289012	1	0	0	1.6	1.98606	ACOT7;IMPDH2;ALDOA
circulatory system development (GO:0072359)	GO_Biological_Process_2018	4/109	0.290455	1	0	0	1.46789	1.81476	NOTCH1;MTHFD1;RARA;CRIP1
positive regulation of cysteine-type endopeptidase activity involved in apoptotic process (GO:0043280)	GO_Biological_Process_2018	4/109	0.290455	1	0	0	1.46789	1.81476	NDUFA13;REST;SMAD3;CASP8
regulation of B cell proliferation (GO:0030888)	GO_Biological_Process_2018	2/43	0.292159	1	0	0	1.86047	2.28922	CD81;MIF
eye development (GO:0001654)	GO_Biological_Process_2018	2/43	0.292159	1	0	0	1.86047	2.28922	SMOC1;HIPK2
negative regulation of DNA metabolic process (GO:0051053)	GO_Biological_Process_2018	2/43	0.292159	1	0	0	1.86047	2.28922	S100A11;WAPL
positive regulation of interleukin-6 production (GO:0032755)	GO_Biological_Process_2018	2/43	0.292159	1	0	0	1.86047	2.28922	HYAL2;CYBA
digestive tract development (GO:0048565)	GO_Biological_Process_2018	2/43	0.292159	1	0	0	1.86047	2.28922	SMO;FGFR2
regulation of gene expression (GO:0010468)	GO_Biological_Process_2018	29/1037	0.292234	1	0	0	1.11861	1.37611	CRP;NOTCH1;HPN;SCX;PARK7;CRIP1;ZFP36L1;CDH3;ANXA7;SOX6;PATZ1;TCF7L2;ZFHX3;TCF7L1;GPX1;SMAD3;PRMT3;IGF2;HMGA2;MIF;ATP1B1;SMARCA2;AES;REST;SMO;ERP29;EZR;SSBP2;RBMS3
cellular protein complex assembly (GO:0043623)	GO_Biological_Process_2018	5/144	0.292277	1	0	0	1.38889	1.70841	SEPT9;APCS;SMAD3;GPX4;CYBA
positive regulation of sequence-specific DNA binding transcription factor activity (GO:0051091)	GO_Biological_Process_2018	7/215	0.292647	1	0	0	1.30233	1.60028	BEX1;FZD2;SMO;PRKCB;SPHK1;PARK7;HIPK2
hemopoiesis (GO:0030097)	GO_Biological_Process_2018	3/76	0.295854	1	0	0	1.57895	1.92298	DLL1;ZFP36L2;FGFR2
response to interleukin-1 (GO:0070555)	GO_Biological_Process_2018	3/76	0.295854	1	0	0	1.57895	1.92298	HYAL2;SOX9;AES
negative regulation of hydrogen peroxide-induced cell death (GO:1903206)	GO_Biological_Process_2018	1/14	0.298522	1	0	0	2.85714	3.45404	PARK7
regulation of fibroblast migration (GO:0010762)	GO_Biological_Process_2018	1/14	0.298522	1	0	0	2.85714	3.45404	HYAL2
intermediate filament organization (GO:0045109)	GO_Biological_Process_2018	1/14	0.298522	1	0	0	2.85714	3.45404	DSP
acetyl-CoA metabolic process (GO:0006084)	GO_Biological_Process_2018	1/14	0.298522	1	0	0	2.85714	3.45404	HMGCS2
negative regulation of receptor-mediated endocytosis (GO:0048261)	GO_Biological_Process_2018	1/14	0.298522	1	0	0	2.85714	3.45404	APOC1
stem cell development (GO:0048864)	GO_Biological_Process_2018	1/14	0.298522	1	0	0	2.85714	3.45404	SNAI2
gliogenesis (GO:0042063)	GO_Biological_Process_2018	1/14	0.298522	1	0	0	2.85714	3.45404	NFIB
positive regulation of response to cytokine stimulus (GO:0060760)	GO_Biological_Process_2018	1/14	0.298522	1	0	0	2.85714	3.45404	AGPAT2
neurotransmitter biosynthetic process (GO:0042136)	GO_Biological_Process_2018	1/14	0.298522	1	0	0	2.85714	3.45404	PAH
negative regulation of interleukin-1 beta production (GO:0032691)	GO_Biological_Process_2018	1/14	0.298522	1	0	0	2.85714	3.45404	GSTP1
acyl-CoA biosynthetic process (GO:0071616)	GO_Biological_Process_2018	1/14	0.298522	1	0	0	2.85714	3.45404	PPT1
cell surface receptor signaling pathway involved in heart development (GO:0061311)	GO_Biological_Process_2018	1/14	0.298522	1	0	0	2.85714	3.45404	NOTCH1
thymus development (GO:0048538)	GO_Biological_Process_2018	1/14	0.298522	1	0	0	2.85714	3.45404	HES1
pancreas development (GO:0031016)	GO_Biological_Process_2018	1/14	0.298522	1	0	0	2.85714	3.45404	TCF7L2
negative regulation of secretion (GO:0051048)	GO_Biological_Process_2018	1/14	0.298522	1	0	0	2.85714	3.45404	VAMP8
cardiac left ventricle morphogenesis (GO:0003214)	GO_Biological_Process_2018	1/14	0.298522	1	0	0	2.85714	3.45404	NOTCH1
copper ion transport (GO:0006825)	GO_Biological_Process_2018	1/14	0.298522	1	0	0	2.85714	3.45404	ATOX1
negative regulation of biomineral tissue development (GO:0070168)	GO_Biological_Process_2018	1/14	0.298522	1	0	0	2.85714	3.45404	SOX9
positive regulation of glycogen metabolic process (GO:0070875)	GO_Biological_Process_2018	1/14	0.298522	1	0	0	2.85714	3.45404	IGF2
neuromuscular process controlling balance (GO:0050885)	GO_Biological_Process_2018	1/14	0.298522	1	0	0	2.85714	3.45404	USH1C
response to ethanol (GO:0045471)	GO_Biological_Process_2018	1/14	0.298522	1	0	0	2.85714	3.45404	GRIN3A
monosaccharide transport (GO:0015749)	GO_Biological_Process_2018	1/14	0.298522	1	0	0	2.85714	3.45404	SLC2A2
cellular response to osmotic stress (GO:0071470)	GO_Biological_Process_2018	1/14	0.298522	1	0	0	2.85714	3.45404	ZFP36L1
regulation of fatty acid metabolic process (GO:0019217)	GO_Biological_Process_2018	1/14	0.298522	1	0	0	2.85714	3.45404	FABP3
negative regulation of cell migration involved in sprouting angiogenesis (GO:0090051)	GO_Biological_Process_2018	1/14	0.298522	1	0	0	2.85714	3.45404	NOTCH1
epiboly involved in wound healing (GO:0090505)	GO_Biological_Process_2018	1/14	0.298522	1	0	0	2.85714	3.45404	CYR61
fatty acid transport (GO:0015908)	GO_Biological_Process_2018	1/14	0.298522	1	0	0	2.85714	3.45404	SLC27A1
glycoside metabolic process (GO:0016137)	GO_Biological_Process_2018	1/14	0.298522	1	0	0	2.85714	3.45404	FUCA2
regulation of histone modification (GO:0031056)	GO_Biological_Process_2018	1/14	0.298522	1	0	0	2.85714	3.45404	IGF2
RNA splicing, via endonucleolytic cleavage and ligation (GO:0000394)	GO_Biological_Process_2018	1/14	0.298522	1	0	0	2.85714	3.45404	TSEN34
purine nucleotide catabolic process (GO:0006195)	GO_Biological_Process_2018	1/14	0.298522	1	0	0	2.85714	3.45404	GPX1
nucleoside triphosphate metabolic process (GO:0009141)	GO_Biological_Process_2018	1/14	0.298522	1	0	0	2.85714	3.45404	DCTPP1
positive regulation of purine nucleotide metabolic process (GO:1900544)	GO_Biological_Process_2018	1/14	0.298522	1	0	0	2.85714	3.45404	FZD2
positive regulation of heart rate (GO:0010460)	GO_Biological_Process_2018	1/14	0.298522	1	0	0	2.85714	3.45404	TPM1
negative regulation of T cell receptor signaling pathway (GO:0050860)	GO_Biological_Process_2018	1/14	0.298522	1	0	0	2.85714	3.45404	EZR
positive regulation of smooth muscle contraction (GO:0045987)	GO_Biological_Process_2018	1/14	0.298522	1	0	0	2.85714	3.45404	SPHK1
negative regulation of cation transmembrane transport (GO:1904063)	GO_Biological_Process_2018	1/14	0.298522	1	0	0	2.85714	3.45404	ATP1A2
positive regulation of interleukin-8 secretion (GO:2000484)	GO_Biological_Process_2018	1/14	0.298522	1	0	0	2.85714	3.45404	HYAL2
purine-containing compound catabolic process (GO:0072523)	GO_Biological_Process_2018	1/14	0.298522	1	0	0	2.85714	3.45404	GPX1
regulation of focal adhesion assembly (GO:0051893)	GO_Biological_Process_2018	2/44	0.301449	1	0	0	1.81818	2.18028	GPM6B;S100A10
adherens junction organization (GO:0034332)	GO_Biological_Process_2018	2/44	0.301449	1	0	0	1.81818	2.18028	CDH3;CDH1
negative regulation of immune system process (GO:0002683)	GO_Biological_Process_2018	2/44	0.301449	1	0	0	1.81818	2.18028	AMBP;SOX9
positive regulation of interleukin-8 production (GO:0032757)	GO_Biological_Process_2018	2/44	0.301449	1	0	0	1.81818	2.18028	HYAL2;PARK7
positive regulation of transport (GO:0051050)	GO_Biological_Process_2018	2/44	0.301449	1	0	0	1.81818	2.18028	ANXA2;DLL1
carboxylic acid biosynthetic process (GO:0046394)	GO_Biological_Process_2018	2/44	0.301449	1	0	0	1.81818	2.18028	GLUD1;PAH
inorganic anion transport (GO:0015698)	GO_Biological_Process_2018	2/44	0.301449	1	0	0	1.81818	2.18028	TTYH1;CLIC1
response to ionizing radiation (GO:0010212)	GO_Biological_Process_2018	3/77	0.302706	1	0	0	1.55844	1.86233	IKBIP;NET1;CDKN1A
proteolysis (GO:0006508)	GO_Biological_Process_2018	9/291	0.305394	1	0	0	1.23711	1.4674	ST14;TINAGL1;CASP8;CAPN6;HPN;SRI;GGT1;PGPEP1;WFDC2
regulation of protein kinase activity (GO:0045859)	GO_Biological_Process_2018	5/147	0.306896	1	0	0	1.36054	1.60714	CDKN1A;FLRT2;GSTP1;PARK7;CYR61
sensory perception of mechanical stimulus (GO:0050954)	GO_Biological_Process_2018	3/78	0.309564	1	0	0	1.53846	1.80398	COL2A1;USH1C;SNAI2
antigen processing and presentation of exogenous peptide antigen via MHC class I (GO:0042590)	GO_Biological_Process_2018	3/78	0.309564	1	0	0	1.53846	1.80398	VAMP8;PSME1;CYBA
fibroblast growth factor receptor signaling pathway (GO:0008543)	GO_Biological_Process_2018	3/78	0.309564	1	0	0	1.53846	1.80398	FLRT2;POLR2F;FGFR2
visual perception (GO:0007601)	GO_Biological_Process_2018	3/78	0.309564	1	0	0	1.53846	1.80398	COL18A1;COL2A1;NUDT19
negative regulation of inflammatory response (GO:0050728)	GO_Biological_Process_2018	3/78	0.309564	1	0	0	1.53846	1.80398	APCS;GSTP1;PDCD4
regulation of synaptic transmission, glutamatergic (GO:0051966)	GO_Biological_Process_2018	2/45	0.310718	1	0	0	1.77778	2.07799	ATP1A2;SHANK2
protein complex subunit organization (GO:0071822)	GO_Biological_Process_2018	2/45	0.310718	1	0	0	1.77778	2.07799	COL2A1;SCX
negative regulation of ossification (GO:0030279)	GO_Biological_Process_2018	2/45	0.310718	1	0	0	1.77778	2.07799	NOTCH1;SOX9
positive regulation of cytokine production (GO:0001819)	GO_Biological_Process_2018	7/220	0.312489	1	0	0	1.27273	1.48042	RARA;POLR2F;CYBA;MIF;PARK7;GAPDH;AGPAT2
positive regulation of kinase activity (GO:0033674)	GO_Biological_Process_2018	4/113	0.31299	1	0	0	1.41593	1.64472	CDKN1A;RAD50;FGFR2;CYR61
atrioventricular valve morphogenesis (GO:0003181)	GO_Biological_Process_2018	1/15	0.316071	1	0	0	2.66667	3.07144	NOTCH1
catecholamine metabolic process (GO:0006584)	GO_Biological_Process_2018	1/15	0.316071	1	0	0	2.66667	3.07144	PAH
vitamin D metabolic process (GO:0042359)	GO_Biological_Process_2018	1/15	0.316071	1	0	0	2.66667	3.07144	GC
negative regulation of peptidyl-threonine phosphorylation (GO:0010801)	GO_Biological_Process_2018	1/15	0.316071	1	0	0	2.66667	3.07144	CALM1
septin ring assembly (GO:0000921)	GO_Biological_Process_2018	1/15	0.316071	1	0	0	2.66667	3.07144	SEPT9
digestive tract morphogenesis (GO:0048546)	GO_Biological_Process_2018	1/15	0.316071	1	0	0	2.66667	3.07144	FGFR2
phosphatidylethanolamine biosynthetic process (GO:0006646)	GO_Biological_Process_2018	1/15	0.316071	1	0	0	2.66667	3.07144	SLC27A1
negative regulation of platelet-derived growth factor receptor signaling pathway (GO:0010642)	GO_Biological_Process_2018	1/15	0.316071	1	0	0	2.66667	3.07144	PDGFA
mitotic sister chromatid cohesion (GO:0007064)	GO_Biological_Process_2018	1/15	0.316071	1	0	0	2.66667	3.07144	WAPL
response to X-ray (GO:0010165)	GO_Biological_Process_2018	1/15	0.316071	1	0	0	2.66667	3.07144	IKBIP
positive regulation of small GTPase mediated signal transduction (GO:0051057)	GO_Biological_Process_2018	1/15	0.316071	1	0	0	2.66667	3.07144	NOTCH1
regulation of mitotic metaphase/anaphase transition (GO:0030071)	GO_Biological_Process_2018	1/15	0.316071	1	0	0	2.66667	3.07144	ANAPC11
positive regulation of protein import (GO:1904591)	GO_Biological_Process_2018	1/15	0.316071	1	0	0	2.66667	3.07144	HYAL2
positive regulation of potassium ion transmembrane transport (GO:1901381)	GO_Biological_Process_2018	1/15	0.316071	1	0	0	2.66667	3.07144	ATP1B1
negative regulation of insulin secretion (GO:0046676)	GO_Biological_Process_2018	1/15	0.316071	1	0	0	2.66667	3.07144	REST
regulation of interleukin-4 production (GO:0032673)	GO_Biological_Process_2018	1/15	0.316071	1	0	0	2.66667	3.07144	RARA
unsaturated fatty acid biosynthetic process (GO:0006636)	GO_Biological_Process_2018	1/15	0.316071	1	0	0	2.66667	3.07144	DEGS1
regulation of centriole replication (GO:0046599)	GO_Biological_Process_2018	1/15	0.316071	1	0	0	2.66667	3.07144	PLK2
negative regulation of interleukin-2 production (GO:0032703)	GO_Biological_Process_2018	1/15	0.316071	1	0	0	2.66667	3.07144	EZR
regulation of cell-substrate junction assembly (GO:0090109)	GO_Biological_Process_2018	1/15	0.316071	1	0	0	2.66667	3.07144	GPM6B
nitric oxide mediated signal transduction (GO:0007263)	GO_Biological_Process_2018	1/15	0.316071	1	0	0	2.66667	3.07144	DDAH1
negative regulation of lipid catabolic process (GO:0050995)	GO_Biological_Process_2018	1/15	0.316071	1	0	0	2.66667	3.07144	APOC1
negative regulation of release of cytochrome c from mitochondria (GO:0090201)	GO_Biological_Process_2018	1/15	0.316071	1	0	0	2.66667	3.07144	GPX1
positive regulation of phosphoprotein phosphatase activity (GO:0032516)	GO_Biological_Process_2018	1/15	0.316071	1	0	0	2.66667	3.07144	CALM1
cellular biogenic amine biosynthetic process (GO:0042401)	GO_Biological_Process_2018	1/15	0.316071	1	0	0	2.66667	3.07144	SAT1
positive regulation of acute inflammatory response (GO:0002675)	GO_Biological_Process_2018	1/15	0.316071	1	0	0	2.66667	3.07144	PARK7
response to cholesterol (GO:0070723)	GO_Biological_Process_2018	1/15	0.316071	1	0	0	2.66667	3.07144	SMO
neural crest cell differentiation (GO:0014033)	GO_Biological_Process_2018	1/15	0.316071	1	0	0	2.66667	3.07144	SNAI2
ganglioside metabolic process (GO:0001573)	GO_Biological_Process_2018	1/15	0.316071	1	0	0	2.66667	3.07144	ST3GAL5
positive regulation of viral release from host cell (GO:1902188)	GO_Biological_Process_2018	1/15	0.316071	1	0	0	2.66667	3.07144	CHMP4C
positive regulation of membrane protein ectodomain proteolysis (GO:0051044)	GO_Biological_Process_2018	1/15	0.316071	1	0	0	2.66667	3.07144	PACSIN3
regulation of macrophage chemotaxis (GO:0010758)	GO_Biological_Process_2018	1/15	0.316071	1	0	0	2.66667	3.07144	MIF
negative regulation of viral entry into host cell (GO:0046597)	GO_Biological_Process_2018	1/15	0.316071	1	0	0	2.66667	3.07144	APCS
positive regulation of cellular response to insulin stimulus (GO:1900078)	GO_Biological_Process_2018	1/15	0.316071	1	0	0	2.66667	3.07144	IGF2
cofactor transport (GO:0051181)	GO_Biological_Process_2018	1/15	0.316071	1	0	0	2.66667	3.07144	PPT1
negative regulation of platelet activation (GO:0010544)	GO_Biological_Process_2018	1/15	0.316071	1	0	0	2.66667	3.07144	PDGFA
positive regulation of interleukin-4 production (GO:0032753)	GO_Biological_Process_2018	1/15	0.316071	1	0	0	2.66667	3.07144	RARA
positive regulation of NF-kappaB import into nucleus (GO:0042346)	GO_Biological_Process_2018	1/15	0.316071	1	0	0	2.66667	3.07144	SPHK1
filopodium assembly (GO:0046847)	GO_Biological_Process_2018	1/15	0.316071	1	0	0	2.66667	3.07144	EZR
positive regulation of syncytium formation by plasma membrane fusion (GO:0060143)	GO_Biological_Process_2018	1/15	0.316071	1	0	0	2.66667	3.07144	CAMK1
positive regulation of exosomal secretion (GO:1903543)	GO_Biological_Process_2018	1/15	0.316071	1	0	0	2.66667	3.07144	SDC4
negative regulation of mRNA processing (GO:0050686)	GO_Biological_Process_2018	1/15	0.316071	1	0	0	2.66667	3.07144	TMBIM6
positive regulation of cysteine-type endopeptidase activity involved in apoptotic signaling pathway (GO:2001269)	GO_Biological_Process_2018	1/15	0.316071	1	0	0	2.66667	3.07144	CASP8
cytoplasmic sequestering of protein (GO:0051220)	GO_Biological_Process_2018	1/15	0.316071	1	0	0	2.66667	3.07144	MDFI
endoderm development (GO:0007492)	GO_Biological_Process_2018	1/15	0.316071	1	0	0	2.66667	3.07144	LAMC1
inhibition of cysteine-type endopeptidase activity (GO:0097340)	GO_Biological_Process_2018	1/15	0.316071	1	0	0	2.66667	3.07144	BCL2L12
nucleobase-containing small molecule catabolic process (GO:0034656)	GO_Biological_Process_2018	1/15	0.316071	1	0	0	2.66667	3.07144	NUDT9
protein complex disassembly (GO:0043241)	GO_Biological_Process_2018	2/46	0.319962	1	0	0	1.73913	1.98183	VAMP8;FZD2
regulation of G1/S transition of mitotic cell cycle (GO:2000045)	GO_Biological_Process_2018	2/46	0.319962	1	0	0	1.73913	1.98183	CDKN1A;PSME1
positive regulation of ion transport (GO:0043270)	GO_Biological_Process_2018	2/46	0.319962	1	0	0	1.73913	1.98183	VAMP8;PRSS8
aminoglycan biosynthetic process (GO:0006023)	GO_Biological_Process_2018	2/46	0.319962	1	0	0	1.73913	1.98183	SDC4;GPC3
mitochondrial electron transport, NADH to ubiquinone (GO:0006120)	GO_Biological_Process_2018	2/46	0.319962	1	0	0	1.73913	1.98183	NDUFA13;NDUFA3
nucleic acid metabolic process (GO:0090304)	GO_Biological_Process_2018	3/80	0.323294	1	0	0	1.5	1.69379	RAD50;IGFBP4;POLR2F
regulation of protein serine/threonine kinase activity (GO:0071900)	GO_Biological_Process_2018	3/80	0.323294	1	0	0	1.5	1.69379	CDKN1A;CAMK1;CALM1
cellular response to hormone stimulus (GO:0032870)	GO_Biological_Process_2018	3/80	0.323294	1	0	0	1.5	1.69379	ATP1A2;ATP1A1;ZFP36L1
Ras protein signal transduction (GO:0007265)	GO_Biological_Process_2018	7/223	0.324513	1	0	0	1.25561	1.41309	CDKN1A;CDC42EP5;PLK2;CDC42EP3;CDC42EP1;TAX1BP3;PARK7
positive regulation of tumor necrosis factor production (GO:0032760)	GO_Biological_Process_2018	2/47	0.329175	1	0	0	1.70213	1.89135	CYBA;MIF
regulation of organelle assembly (GO:1902115)	GO_Biological_Process_2018	2/47	0.329175	1	0	0	1.70213	1.89135	PLK2;EZR
fatty acid biosynthetic process (GO:0006633)	GO_Biological_Process_2018	2/47	0.329175	1	0	0	1.70213	1.89135	ACOT7;DEGS1
heterophilic cell-cell adhesion via plasma membrane cell adhesion molecules (GO:0007157)	GO_Biological_Process_2018	2/47	0.329175	1	0	0	1.70213	1.89135	TENM4;CRB3
epidermis development (GO:0008544)	GO_Biological_Process_2018	3/81	0.330161	1	0	0	1.48148	1.64174	DSP;DLL1;FGFR2
receptor-mediated endocytosis (GO:0006898)	GO_Biological_Process_2018	6/188	0.330614	1	0	0	1.2766	1.41294	SPARC;AMBP;CD81;CANX;PPT1;DLL1
protein localization to microtubule organizing center (GO:1905508)	GO_Biological_Process_2018	1/16	0.333182	1	0	0	2.5	2.74767	SNX10
peptidyl-threonine dephosphorylation (GO:0035970)	GO_Biological_Process_2018	1/16	0.333182	1	0	0	2.5	2.74767	DUSP10
positive regulation of epithelial cell apoptotic process (GO:1904037)	GO_Biological_Process_2018	1/16	0.333182	1	0	0	2.5	2.74767	PDCD4
negative regulation of NF-kappaB import into nucleus (GO:0042347)	GO_Biological_Process_2018	1/16	0.333182	1	0	0	2.5	2.74767	BMP7
C21-steroid hormone biosynthetic process (GO:0006700)	GO_Biological_Process_2018	1/16	0.333182	1	0	0	2.5	2.74767	TSPO
positive regulation of secretion (GO:0051047)	GO_Biological_Process_2018	1/16	0.333182	1	0	0	2.5	2.74767	SPP1
DNA strand elongation involved in DNA replication (GO:0006271)	GO_Biological_Process_2018	1/16	0.333182	1	0	0	2.5	2.74767	LIG1
Notch receptor processing (GO:0007220)	GO_Biological_Process_2018	1/16	0.333182	1	0	0	2.5	2.74767	DLL1
establishment of skin barrier (GO:0061436)	GO_Biological_Process_2018	1/16	0.333182	1	0	0	2.5	2.74767	CLDN4
regulation of dopamine secretion (GO:0014059)	GO_Biological_Process_2018	1/16	0.333182	1	0	0	2.5	2.74767	CHRNA4
glucose 6-phosphate metabolic process (GO:0051156)	GO_Biological_Process_2018	1/16	0.333182	1	0	0	2.5	2.74767	PGM2
negative regulation of response to wounding (GO:1903035)	GO_Biological_Process_2018	1/16	0.333182	1	0	0	2.5	2.74767	APCS
phosphatidylinositol acyl-chain remodeling (GO:0036149)	GO_Biological_Process_2018	1/16	0.333182	1	0	0	2.5	2.74767	PLA2G16
cytoplasmic sequestering of transcription factor (GO:0042994)	GO_Biological_Process_2018	1/16	0.333182	1	0	0	2.5	2.74767	MDFI
regulation of exosomal secretion (GO:1903541)	GO_Biological_Process_2018	1/16	0.333182	1	0	0	2.5	2.74767	SDC4
regulation of water loss via skin (GO:0033561)	GO_Biological_Process_2018	1/16	0.333182	1	0	0	2.5	2.74767	CLDN4
stabilization of membrane potential (GO:0030322)	GO_Biological_Process_2018	1/16	0.333182	1	0	0	2.5	2.74767	KCNK1
protein deacylation (GO:0035601)	GO_Biological_Process_2018	1/16	0.333182	1	0	0	2.5	2.74767	PPT1
negative regulation of steroid biosynthetic process (GO:0010894)	GO_Biological_Process_2018	1/16	0.333182	1	0	0	2.5	2.74767	SNAI2
positive regulation of mRNA processing (GO:0050685)	GO_Biological_Process_2018	1/16	0.333182	1	0	0	2.5	2.74767	PRDX6
positive regulation of antigen receptor-mediated signaling pathway (GO:0050857)	GO_Biological_Process_2018	1/16	0.333182	1	0	0	2.5	2.74767	PRKCB
regulation of energy homeostasis (GO:2000505)	GO_Biological_Process_2018	1/16	0.333182	1	0	0	2.5	2.74767	DLL1
heme biosynthetic process (GO:0006783)	GO_Biological_Process_2018	1/16	0.333182	1	0	0	2.5	2.74767	TSPO
negative regulation of translational initiation (GO:0045947)	GO_Biological_Process_2018	1/16	0.333182	1	0	0	2.5	2.74767	EIF4EBP1
hexose transport (GO:0008645)	GO_Biological_Process_2018	1/16	0.333182	1	0	0	2.5	2.74767	SLC2A2
neuron apoptotic process (GO:0051402)	GO_Biological_Process_2018	1/16	0.333182	1	0	0	2.5	2.74767	GAPDH
dendritic spine morphogenesis (GO:0060997)	GO_Biological_Process_2018	1/16	0.333182	1	0	0	2.5	2.74767	SHANK2
positive regulation of cilium assembly (GO:0045724)	GO_Biological_Process_2018	1/16	0.333182	1	0	0	2.5	2.74767	SEPT9
regulation of steroid metabolic process (GO:0019218)	GO_Biological_Process_2018	1/16	0.333182	1	0	0	2.5	2.74767	ACADL
regulation of SMAD protein import into nucleus (GO:0060390)	GO_Biological_Process_2018	1/16	0.333182	1	0	0	2.5	2.74767	SMAD3
negative regulation of peptide hormone secretion (GO:0090278)	GO_Biological_Process_2018	1/16	0.333182	1	0	0	2.5	2.74767	REST
regulation of protein homodimerization activity (GO:0043496)	GO_Biological_Process_2018	1/16	0.333182	1	0	0	2.5	2.74767	PARK7
artery development (GO:0060840)	GO_Biological_Process_2018	1/16	0.333182	1	0	0	2.5	2.74767	HES1
regulation of necroptotic process (GO:0060544)	GO_Biological_Process_2018	1/16	0.333182	1	0	0	2.5	2.74767	CASP8
protein localization to chromatin (GO:0071168)	GO_Biological_Process_2018	1/16	0.333182	1	0	0	2.5	2.74767	WAPL
embryonic heart tube development (GO:0035050)	GO_Biological_Process_2018	1/16	0.333182	1	0	0	2.5	2.74767	HES1
endoplasmic reticulum to cytosol transport (GO:1903513)	GO_Biological_Process_2018	1/16	0.333182	1	0	0	2.5	2.74767	ERLEC1
ruffle organization (GO:0031529)	GO_Biological_Process_2018	1/16	0.333182	1	0	0	2.5	2.74767	TPM1
linoleic acid metabolic process (GO:0043651)	GO_Biological_Process_2018	1/16	0.333182	1	0	0	2.5	2.74767	GSTP1
regulation of glucose transport (GO:0010827)	GO_Biological_Process_2018	1/16	0.333182	1	0	0	2.5	2.74767	PRKCB
positive regulation of positive chemotaxis (GO:0050927)	GO_Biological_Process_2018	1/16	0.333182	1	0	0	2.5	2.74767	CXCL12
negative regulation of lipid storage (GO:0010888)	GO_Biological_Process_2018	1/16	0.333182	1	0	0	2.5	2.74767	CRP
activation of MAPK activity (GO:0000187)	GO_Biological_Process_2018	4/117	0.335676	1	0	0	1.36752	1.4928	CD81;ERP29;IGF2;DUSP9
ephrin receptor signaling pathway (GO:0048013)	GO_Biological_Process_2018	3/82	0.337025	1	0	0	1.46341	1.59161	ACTR3;ARPC1B;MYL12A
regulation of cell cycle arrest (GO:0071156)	GO_Biological_Process_2018	2/48	0.338353	1	0	0	1.66667	1.80611	HMGA2;MIF
intrinsic apoptotic signaling pathway in response to DNA damage (GO:0008630)	GO_Biological_Process_2018	2/48	0.338353	1	0	0	1.66667	1.80611	CRIP1;HIPK2
cellular response to mechanical stimulus (GO:0071260)	GO_Biological_Process_2018	2/48	0.338353	1	0	0	1.66667	1.80611	CASP8;SOX9
plasma membrane bounded cell projection organization (GO:0120036)	GO_Biological_Process_2018	4/118	0.341361	1	0	0	1.35593	1.45738	TPM1;LAMB1;PPP1R9A;GPM6B
positive regulation of peptidyl-serine phosphorylation (GO:0033138)	GO_Biological_Process_2018	3/83	0.343886	1	0	0	1.44578	1.54329	PARK7;MIF;CAMK1
organic hydroxy compound biosynthetic process (GO:1901617)	GO_Biological_Process_2018	2/49	0.347493	1	0	0	1.63265	1.72573	PARK7;OSBPL1A
establishment of protein localization to mitochondrion (GO:0072655)	GO_Biological_Process_2018	2/49	0.347493	1	0	0	1.63265	1.72573	TSPO;HK2
lipid homeostasis (GO:0055088)	GO_Biological_Process_2018	2/49	0.347493	1	0	0	1.63265	1.72573	FABP3;ORMDL2
regulation of protein sumoylation (GO:0033233)	GO_Biological_Process_2018	1/17	0.349866	1	0	0	2.35294	2.47107	PARK7
regulation of multicellular organism growth (GO:0040014)	GO_Biological_Process_2018	1/17	0.349866	1	0	0	2.35294	2.47107	FGFR2
high-density lipoprotein particle remodeling (GO:0034375)	GO_Biological_Process_2018	1/17	0.349866	1	0	0	2.35294	2.47107	APOC1
positive regulation of focal adhesion assembly (GO:0051894)	GO_Biological_Process_2018	1/17	0.349866	1	0	0	2.35294	2.47107	S100A10
negative regulation of antigen receptor-mediated signaling pathway (GO:0050858)	GO_Biological_Process_2018	1/17	0.349866	1	0	0	2.35294	2.47107	EZR
response to interferon-alpha (GO:0035455)	GO_Biological_Process_2018	1/17	0.349866	1	0	0	2.35294	2.47107	BST2
positive regulation of lymphocyte migration (GO:2000403)	GO_Biological_Process_2018	1/17	0.349866	1	0	0	2.35294	2.47107	CXCL12
cellular response to gamma radiation (GO:0071480)	GO_Biological_Process_2018	1/17	0.349866	1	0	0	2.35294	2.47107	YAP1
positive regulation of nitrogen compound metabolic process (GO:0051173)	GO_Biological_Process_2018	1/17	0.349866	1	0	0	2.35294	2.47107	HPN
glycosphingolipid biosynthetic process (GO:0006688)	GO_Biological_Process_2018	1/17	0.349866	1	0	0	2.35294	2.47107	ST3GAL5
cardiac muscle cell contraction (GO:0086003)	GO_Biological_Process_2018	1/17	0.349866	1	0	0	2.35294	2.47107	ATP1A1
positive regulation of interleukin-6 secretion (GO:2000778)	GO_Biological_Process_2018	1/17	0.349866	1	0	0	2.35294	2.47107	HYAL2
regulation of lipid catabolic process (GO:0050994)	GO_Biological_Process_2018	1/17	0.349866	1	0	0	2.35294	2.47107	APOC1
negative regulation of telomere maintenance (GO:0032205)	GO_Biological_Process_2018	1/17	0.349866	1	0	0	2.35294	2.47107	RAD50
positive regulation of monocyte chemotaxis (GO:0090026)	GO_Biological_Process_2018	1/17	0.349866	1	0	0	2.35294	2.47107	CXCL12
mRNA cis splicing, via spliceosome (GO:0045292)	GO_Biological_Process_2018	1/17	0.349866	1	0	0	2.35294	2.47107	DCPS
positive regulation of response to biotic stimulus (GO:0002833)	GO_Biological_Process_2018	1/17	0.349866	1	0	0	2.35294	2.47107	CYBA
protein mannosylation (GO:0035268)	GO_Biological_Process_2018	1/17	0.349866	1	0	0	2.35294	2.47107	DPM3
cardiac atrium morphogenesis (GO:0003209)	GO_Biological_Process_2018	1/17	0.349866	1	0	0	2.35294	2.47107	NOTCH1
positive regulation of hormone secretion (GO:0046887)	GO_Biological_Process_2018	1/17	0.349866	1	0	0	2.35294	2.47107	VAMP8
regulation of myelination (GO:0031641)	GO_Biological_Process_2018	1/17	0.349866	1	0	0	2.35294	2.47107	TENM4
N-glycan processing (GO:0006491)	GO_Biological_Process_2018	1/17	0.349866	1	0	0	2.35294	2.47107	MGAT4A
negative regulation of tumor necrosis factor-mediated signaling pathway (GO:0010804)	GO_Biological_Process_2018	1/17	0.349866	1	0	0	2.35294	2.47107	GSTP1
negative regulation of reactive oxygen species metabolic process (GO:2000378)	GO_Biological_Process_2018	1/17	0.349866	1	0	0	2.35294	2.47107	PARK7
negative regulation of stress fiber assembly (GO:0051497)	GO_Biological_Process_2018	1/17	0.349866	1	0	0	2.35294	2.47107	PFN1
regulation of receptor recycling (GO:0001919)	GO_Biological_Process_2018	1/17	0.349866	1	0	0	2.35294	2.47107	ANXA2
macrophage activation (GO:0042116)	GO_Biological_Process_2018	1/17	0.349866	1	0	0	2.35294	2.47107	FOXP1
nucleotide catabolic process (GO:0009166)	GO_Biological_Process_2018	1/17	0.349866	1	0	0	2.35294	2.47107	GPX1
defense response to fungus (GO:0050832)	GO_Biological_Process_2018	1/17	0.349866	1	0	0	2.35294	2.47107	GAPDH
chaperone-mediated protein complex assembly (GO:0051131)	GO_Biological_Process_2018	1/17	0.349866	1	0	0	2.35294	2.47107	APCS
positive regulation by host of viral transcription (GO:0043923)	GO_Biological_Process_2018	1/17	0.349866	1	0	0	2.35294	2.47107	HPN
regulation of T cell migration (GO:2000404)	GO_Biological_Process_2018	1/17	0.349866	1	0	0	2.35294	2.47107	CXCL12
regulation of B cell receptor signaling pathway (GO:0050855)	GO_Biological_Process_2018	1/17	0.349866	1	0	0	2.35294	2.47107	PRKCB
purine-containing compound metabolic process (GO:0072521)	GO_Biological_Process_2018	1/17	0.349866	1	0	0	2.35294	2.47107	TTR
septin ring organization (GO:0031106)	GO_Biological_Process_2018	1/17	0.349866	1	0	0	2.35294	2.47107	SEPT9
regulation of early endosome to late endosome transport (GO:2000641)	GO_Biological_Process_2018	1/17	0.349866	1	0	0	2.35294	2.47107	EZR
platelet-derived growth factor receptor signaling pathway (GO:0048008)	GO_Biological_Process_2018	1/17	0.349866	1	0	0	2.35294	2.47107	PDGFA
membrane depolarization during cardiac muscle cell action potential (GO:0086012)	GO_Biological_Process_2018	1/17	0.349866	1	0	0	2.35294	2.47107	ATP1A2
regulation of mitotic nuclear division (GO:0007088)	GO_Biological_Process_2018	3/84	0.350741	1	0	0	1.42857	1.49673	CHMP4C;IGF2;BMP7
enzyme linked receptor protein signaling pathway (GO:0007167)	GO_Biological_Process_2018	4/120	0.352737	1	0	0	1.33333	1.38938	LIFR;PTN;PTPRF;FRK
cellular response to cytokine stimulus (GO:0071345)	GO_Biological_Process_2018	13/456	0.354065	1	0	0	1.14035	1.184	CDKN1A;NDUFA13;SMAD3;LIFR;ZFP36L2;ZFP36L1;MUC1;FLRT2;HYAL2;PLP2;SOX9;VIM;GAPDH
regulation of bone mineralization (GO:0030500)	GO_Biological_Process_2018	2/50	0.35659	1	0	0	1.6	1.64987	BMP7;GPM6B
blood circulation (GO:0008015)	GO_Biological_Process_2018	2/50	0.35659	1	0	0	1.6	1.64987	GPX1;CXCL12
neurogenesis (GO:0022008)	GO_Biological_Process_2018	2/50	0.35659	1	0	0	1.6	1.64987	TCF7L1;CDH1
regulation of peptidyl-serine phosphorylation (GO:0033135)	GO_Biological_Process_2018	3/86	0.364424	1	0	0	1.39535	1.40852	PARK7;MIF;CAMK1
regulation of adherens junction organization (GO:1903391)	GO_Biological_Process_2018	1/18	0.366133	1	0	0	2.22222	2.2328	GPM6B
porphyrin-containing compound biosynthetic process (GO:0006779)	GO_Biological_Process_2018	1/18	0.366133	1	0	0	2.22222	2.2328	TSPO
positive regulation of synaptic transmission, glutamatergic (GO:0051968)	GO_Biological_Process_2018	1/18	0.366133	1	0	0	2.22222	2.2328	SHANK2
mitotic recombination (GO:0006312)	GO_Biological_Process_2018	1/18	0.366133	1	0	0	2.22222	2.2328	RAD50
protein localization to centrosome (GO:0071539)	GO_Biological_Process_2018	1/18	0.366133	1	0	0	2.22222	2.2328	SNX10
response to nutrient levels (GO:0031667)	GO_Biological_Process_2018	1/18	0.366133	1	0	0	2.22222	2.2328	IGF2
glucan biosynthetic process (GO:0009250)	GO_Biological_Process_2018	1/18	0.366133	1	0	0	2.22222	2.2328	PGM2
endoplasmic reticulum calcium ion homeostasis (GO:0032469)	GO_Biological_Process_2018	1/18	0.366133	1	0	0	2.22222	2.2328	TGM2
maintenance of protein localization in organelle (GO:0072595)	GO_Biological_Process_2018	1/18	0.366133	1	0	0	2.22222	2.2328	HK2
positive regulation of cyclic nucleotide biosynthetic process (GO:0030804)	GO_Biological_Process_2018	1/18	0.366133	1	0	0	2.22222	2.2328	CALM1
negative regulation of fibroblast proliferation (GO:0048147)	GO_Biological_Process_2018	1/18	0.366133	1	0	0	2.22222	2.2328	GSTP1
regulation of chemokine production (GO:0032642)	GO_Biological_Process_2018	1/18	0.366133	1	0	0	2.22222	2.2328	SNAI2
establishment or maintenance of apical/basal cell polarity (GO:0035088)	GO_Biological_Process_2018	1/18	0.366133	1	0	0	2.22222	2.2328	CRB3
negative regulation of RNA splicing (GO:0033119)	GO_Biological_Process_2018	1/18	0.366133	1	0	0	2.22222	2.2328	TMBIM6
anion homeostasis (GO:0055081)	GO_Biological_Process_2018	1/18	0.366133	1	0	0	2.22222	2.2328	FABP3
regulation of oxidative stress-induced intrinsic apoptotic signaling pathway (GO:1902175)	GO_Biological_Process_2018	1/18	0.366133	1	0	0	2.22222	2.2328	VNN1
insulin secretion (GO:0030073)	GO_Biological_Process_2018	1/18	0.366133	1	0	0	2.22222	2.2328	PARK7
retrograde protein transport, ER to cytosol (GO:0030970)	GO_Biological_Process_2018	1/18	0.366133	1	0	0	2.22222	2.2328	ERLEC1
tRNA metabolic process (GO:0006399)	GO_Biological_Process_2018	1/18	0.366133	1	0	0	2.22222	2.2328	DTD1
glycogen biosynthetic process (GO:0005978)	GO_Biological_Process_2018	1/18	0.366133	1	0	0	2.22222	2.2328	PGM2
DNA conformation change (GO:0071103)	GO_Biological_Process_2018	1/18	0.366133	1	0	0	2.22222	2.2328	HHEX
blood vessel endothelial cell migration (GO:0043534)	GO_Biological_Process_2018	1/18	0.366133	1	0	0	2.22222	2.2328	ID1
regulation of cellular response to growth factor stimulus (GO:0090287)	GO_Biological_Process_2018	1/18	0.366133	1	0	0	2.22222	2.2328	FGFR2
regulation of peptidase activity (GO:0052547)	GO_Biological_Process_2018	1/18	0.366133	1	0	0	2.22222	2.2328	NDUFA13
cell-substrate adherens junction assembly (GO:0007045)	GO_Biological_Process_2018	1/18	0.366133	1	0	0	2.22222	2.2328	TRIP6
DNA ligation (GO:0006266)	GO_Biological_Process_2018	1/18	0.366133	1	0	0	2.22222	2.2328	LIG1
focal adhesion assembly (GO:0048041)	GO_Biological_Process_2018	1/18	0.366133	1	0	0	2.22222	2.2328	TRIP6
calcium ion homeostasis (GO:0055074)	GO_Biological_Process_2018	3/87	0.371249	1	0	0	1.37931	1.36673	CXCL12;ATP2B1;ATP1B1
regulation of calcium ion transport (GO:0051924)	GO_Biological_Process_2018	2/52	0.374643	1	0	0	1.53846	1.51043	PACSIN3;SRI
regulation of cell-matrix adhesion (GO:0001952)	GO_Biological_Process_2018	2/52	0.374643	1	0	0	1.53846	1.51043	UTRN;GPM6B
positive regulation of nervous system development (GO:0051962)	GO_Biological_Process_2018	2/52	0.374643	1	0	0	1.53846	1.51043	TENM4;SERPINF1
positive regulation of cell-substrate adhesion (GO:0010811)	GO_Biological_Process_2018	2/52	0.374643	1	0	0	1.53846	1.51043	UTRN;S100A10
triglyceride metabolic process (GO:0006641)	GO_Biological_Process_2018	2/52	0.374643	1	0	0	1.53846	1.51043	PLA2G16;FABP3
Wnt signaling pathway, planar cell polarity pathway (GO:0060071)	GO_Biological_Process_2018	3/88	0.37806	1	0	0	1.36364	1.32641	FZD2;PSME1;PFN1
protein dephosphorylation (GO:0006470)	GO_Biological_Process_2018	4/125	0.381163	1	0	0	1.28	1.2346	DUSP10;DUSP9;PTPRF;DUSP14
regulation of mitotic spindle assembly (GO:1901673)	GO_Biological_Process_2018	1/19	0.381994	1	0	0	2.10526	2.026	CHMP4C
positive regulation of transforming growth factor beta receptor signaling pathway (GO:0030511)	GO_Biological_Process_2018	1/19	0.381994	1	0	0	2.10526	2.026	HIPK2
positive regulation of chromosome organization (GO:2001252)	GO_Biological_Process_2018	1/19	0.381994	1	0	0	2.10526	2.026	RAD50
regulation of protein kinase A signaling (GO:0010738)	GO_Biological_Process_2018	1/19	0.381994	1	0	0	2.10526	2.026	MIF
primary alcohol metabolic process (GO:0034308)	GO_Biological_Process_2018	1/19	0.381994	1	0	0	2.10526	2.026	PECR
regulation of sprouting angiogenesis (GO:1903670)	GO_Biological_Process_2018	1/19	0.381994	1	0	0	2.10526	2.026	DLL1
histone methylation (GO:0016571)	GO_Biological_Process_2018	1/19	0.381994	1	0	0	2.10526	2.026	PRMT3
NADP metabolic process (GO:0006739)	GO_Biological_Process_2018	1/19	0.381994	1	0	0	2.10526	2.026	PGM2
negative regulation of double-strand break repair (GO:2000780)	GO_Biological_Process_2018	1/19	0.381994	1	0	0	2.10526	2.026	HMGA2
protein exit from endoplasmic reticulum (GO:0032527)	GO_Biological_Process_2018	1/19	0.381994	1	0	0	2.10526	2.026	ERLEC1
positive regulation of activated T cell proliferation (GO:0042104)	GO_Biological_Process_2018	1/19	0.381994	1	0	0	2.10526	2.026	IGF2
negative regulation of proteolysis involved in cellular protein catabolic process (GO:1903051)	GO_Biological_Process_2018	1/19	0.381994	1	0	0	2.10526	2.026	HIPK2
endothelial cell development (GO:0001885)	GO_Biological_Process_2018	1/19	0.381994	1	0	0	2.10526	2.026	EZR
regulation of myotube differentiation (GO:0010830)	GO_Biological_Process_2018	1/19	0.381994	1	0	0	2.10526	2.026	NOTCH1
regulation of heterotypic cell-cell adhesion (GO:0034114)	GO_Biological_Process_2018	1/19	0.381994	1	0	0	2.10526	2.026	BMP7
muscle tissue morphogenesis (GO:0060415)	GO_Biological_Process_2018	1/19	0.381994	1	0	0	2.10526	2.026	NOTCH1
morphogenesis of an epithelium (GO:0002009)	GO_Biological_Process_2018	1/19	0.381994	1	0	0	2.10526	2.026	FGFR2
positive regulation of mononuclear cell migration (GO:0071677)	GO_Biological_Process_2018	1/19	0.381994	1	0	0	2.10526	2.026	CXCL12
positive regulation of oxidoreductase activity (GO:0051353)	GO_Biological_Process_2018	1/19	0.381994	1	0	0	2.10526	2.026	PARK7
negative regulation of lipid metabolic process (GO:0045833)	GO_Biological_Process_2018	1/19	0.381994	1	0	0	2.10526	2.026	APOC1
folic acid metabolic process (GO:0046655)	GO_Biological_Process_2018	1/19	0.381994	1	0	0	2.10526	2.026	MTHFD1
fatty-acyl-CoA metabolic process (GO:0035337)	GO_Biological_Process_2018	1/19	0.381994	1	0	0	2.10526	2.026	PPT1
positive regulation of excitatory postsynaptic potential (GO:2000463)	GO_Biological_Process_2018	1/19	0.381994	1	0	0	2.10526	2.026	SHANK2
regulation of platelet activation (GO:0010543)	GO_Biological_Process_2018	1/19	0.381994	1	0	0	2.10526	2.026	PDGFA
positive regulation of phospholipase activity (GO:0010518)	GO_Biological_Process_2018	1/19	0.381994	1	0	0	2.10526	2.026	FGFR2
positive regulation of pri-miRNA transcription from RNA polymerase II promoter (GO:1902895)	GO_Biological_Process_2018	1/19	0.381994	1	0	0	2.10526	2.026	SMAD3
DNA double-strand break processing (GO:0000729)	GO_Biological_Process_2018	1/19	0.381994	1	0	0	2.10526	2.026	RAD50
telomere capping (GO:0016233)	GO_Biological_Process_2018	1/19	0.381994	1	0	0	2.10526	2.026	RAD50
positive regulation of adherens junction organization (GO:1903393)	GO_Biological_Process_2018	1/19	0.381994	1	0	0	2.10526	2.026	S100A10
mitochondrial calcium ion homeostasis (GO:0051560)	GO_Biological_Process_2018	1/19	0.381994	1	0	0	2.10526	2.026	TGM2
regulation of cAMP biosynthetic process (GO:0030817)	GO_Biological_Process_2018	1/19	0.381994	1	0	0	2.10526	2.026	CALM1
positive regulation of cellular response to transforming growth factor beta stimulus (GO:1903846)	GO_Biological_Process_2018	1/19	0.381994	1	0	0	2.10526	2.026	HIPK2
regulation of catenin import into nucleus (GO:0035412)	GO_Biological_Process_2018	1/19	0.381994	1	0	0	2.10526	2.026	SNAI2
activin receptor signaling pathway (GO:0032924)	GO_Biological_Process_2018	1/19	0.381994	1	0	0	2.10526	2.026	SMAD3
negative regulation of cellular response to transforming growth factor beta stimulus (GO:1903845)	GO_Biological_Process_2018	2/53	0.383592	1	0	0	1.50943	1.4463	SMAD3;SNX6
negative regulation of cellular protein metabolic process (GO:0032269)	GO_Biological_Process_2018	3/89	0.384855	1	0	0	1.34831	1.28749	GRB7;IGFBP5;GAPDH
regulation of establishment of planar polarity (GO:0090175)	GO_Biological_Process_2018	3/89	0.384855	1	0	0	1.34831	1.28749	FZD2;PSME1;PFN1
regulation of cell cycle process (GO:0010564)	GO_Biological_Process_2018	3/90	0.391633	1	0	0	1.33333	1.24991	HMGA2;SOX9;CALM1
positive regulation of response to external stimulus (GO:0032103)	GO_Biological_Process_2018	3/90	0.391633	1	0	0	1.33333	1.24991	HYAL2;PDCD4;CYBA
protein targeting to mitochondrion (GO:0006626)	GO_Biological_Process_2018	2/54	0.392485	1	0	0	1.48148	1.38556	NDUFA13;TSPO
action potential (GO:0001508)	GO_Biological_Process_2018	2/54	0.392485	1	0	0	1.48148	1.38556	CHRNA4;SRI
regulation of autophagy (GO:0010506)	GO_Biological_Process_2018	6/203	0.397398	1	0	0	1.18227	1.09102	CAPNS1;PLK2;LAMTOR2;GAPDH;SNX5;SNX6
vacuolar acidification (GO:0007035)	GO_Biological_Process_2018	1/20	0.397459	1	0	0	2	1.84533	PPT1
positive regulation of interleukin-2 production (GO:0032743)	GO_Biological_Process_2018	1/20	0.397459	1	0	0	2	1.84533	SPTBN1
regulation of vacuole organization (GO:0044088)	GO_Biological_Process_2018	1/20	0.397459	1	0	0	2	1.84533	ANXA2
cell projection assembly (GO:0030031)	GO_Biological_Process_2018	1/20	0.397459	1	0	0	2	1.84533	PDGFA
negative regulation of intracellular protein transport (GO:0090317)	GO_Biological_Process_2018	1/20	0.397459	1	0	0	2	1.84533	PARK7
negative regulation of macromolecule biosynthetic process (GO:0010558)	GO_Biological_Process_2018	1/20	0.397459	1	0	0	2	1.84533	GSTP1
regulation of regulatory T cell differentiation (GO:0045589)	GO_Biological_Process_2018	1/20	0.397459	1	0	0	2	1.84533	DUSP10
negative regulation of actin filament bundle assembly (GO:0032232)	GO_Biological_Process_2018	1/20	0.397459	1	0	0	2	1.84533	PFN1
viral budding via host ESCRT complex (GO:0039702)	GO_Biological_Process_2018	1/20	0.397459	1	0	0	2	1.84533	CHMP4C
wound healing, spreading of cells (GO:0044319)	GO_Biological_Process_2018	1/20	0.397459	1	0	0	2	1.84533	CYR61
regulation of lipoprotein lipase activity (GO:0051004)	GO_Biological_Process_2018	1/20	0.397459	1	0	0	2	1.84533	APOC1
embryonic digestive tract development (GO:0048566)	GO_Biological_Process_2018	1/20	0.397459	1	0	0	2	1.84533	FGFR2
response to progesterone (GO:0032570)	GO_Biological_Process_2018	1/20	0.397459	1	0	0	2	1.84533	YAP1
phosphatidylethanolamine metabolic process (GO:0046337)	GO_Biological_Process_2018	1/20	0.397459	1	0	0	2	1.84533	SLC27A1
regulation of calcium ion transmembrane transport (GO:1903169)	GO_Biological_Process_2018	1/20	0.397459	1	0	0	2	1.84533	ATP1A2
intrinsic apoptotic signaling pathway in response to DNA damage by p53 class mediator (GO:0042771)	GO_Biological_Process_2018	1/20	0.397459	1	0	0	2	1.84533	HIPK2
androgen metabolic process (GO:0008209)	GO_Biological_Process_2018	1/20	0.397459	1	0	0	2	1.84533	SPP1
glial cell development (GO:0021782)	GO_Biological_Process_2018	1/20	0.397459	1	0	0	2	1.84533	DLL1
regulation of glycogen biosynthetic process (GO:0005979)	GO_Biological_Process_2018	1/20	0.397459	1	0	0	2	1.84533	IGF2
aromatic amino acid family catabolic process (GO:0009074)	GO_Biological_Process_2018	1/20	0.397459	1	0	0	2	1.84533	PAH
steroid hormone mediated signaling pathway (GO:0043401)	GO_Biological_Process_2018	1/20	0.397459	1	0	0	2	1.84533	BMP7
positive regulation of T cell migration (GO:2000406)	GO_Biological_Process_2018	1/20	0.397459	1	0	0	2	1.84533	CXCL12
inactivation of MAPK activity (GO:0000188)	GO_Biological_Process_2018	1/20	0.397459	1	0	0	2	1.84533	DUSP10
dorsal/ventral pattern formation (GO:0009953)	GO_Biological_Process_2018	1/20	0.397459	1	0	0	2	1.84533	MDFI
telomere maintenance via telomerase (GO:0007004)	GO_Biological_Process_2018	1/20	0.397459	1	0	0	2	1.84533	RAD50
vesicle cytoskeletal trafficking (GO:0099518)	GO_Biological_Process_2018	1/20	0.397459	1	0	0	2	1.84533	ACTN4
regulation of fibroblast growth factor receptor signaling pathway (GO:0040036)	GO_Biological_Process_2018	1/20	0.397459	1	0	0	2	1.84533	FGFR2
negative regulation of interferon-gamma production (GO:0032689)	GO_Biological_Process_2018	1/20	0.397459	1	0	0	2	1.84533	RARA
regulation of transport (GO:0051049)	GO_Biological_Process_2018	1/20	0.397459	1	0	0	2	1.84533	WWC1
positive regulation of cAMP biosynthetic process (GO:0030819)	GO_Biological_Process_2018	1/20	0.397459	1	0	0	2	1.84533	CALM1
regulation of mRNA stability (GO:0043488)	GO_Biological_Process_2018	4/128	0.398161	1	0	0	1.25	1.15112	PSME1;VIM;ZFP36L2;ZFP36L1
negative regulation of kinase activity (GO:0033673)	GO_Biological_Process_2018	3/91	0.398393	1	0	0	1.31868	1.21361	FLRT2;GSTP1;PARK7
negative regulation of transforming growth factor beta receptor signaling pathway (GO:0030512)	GO_Biological_Process_2018	2/55	0.40132	1	0	0	1.45455	1.32799	SMAD3;SNX6
fat cell differentiation (GO:0045444)	GO_Biological_Process_2018	2/55	0.40132	1	0	0	1.45455	1.32799	TCF7L2;HMGA2
regulation of I-kappaB kinase/NF-kappaB signaling (GO:0043122)	GO_Biological_Process_2018	6/204	0.40186	1	0	0	1.17647	1.07253	BST2;CASP8;PRKCB;PLK2;GSTP1;LITAF
regulation of macromolecule metabolic process (GO:0060255)	GO_Biological_Process_2018	4/129	0.403811	1	0	0	1.24031	1.12472	IGF2;ATP1B1;CRIP1;ZFP36L1
transmembrane receptor protein tyrosine kinase signaling pathway (GO:0007169)	GO_Biological_Process_2018	11/396	0.404121	1	0	0	1.11111	1.00671	ACTR3;FLRT2;ARPC1B;HPN;IGF2;PDGFA;POLR2F;CYBA;FRK;MYL12A;FGFR2
phosphatidylinositol-mediated signaling (GO:0048015)	GO_Biological_Process_2018	2/56	0.410094	1	0	0	1.42857	1.27338	EZR;ZFP36L1
regulation of cysteine-type endopeptidase activity involved in apoptotic process (GO:0043281)	GO_Biological_Process_2018	3/93	0.411847	1	0	0	1.29032	1.14465	NDUFA13;REST;GPX1
proteolysis involved in cellular protein catabolic process (GO:0051603)	GO_Biological_Process_2018	3/93	0.411847	1	0	0	1.29032	1.14465	TINAGL1;CASP8;CHMP4C
positive regulation of transcription from RNA polymerase II promoter involved in cellular response to chemical stimulus (GO:1901522)	GO_Biological_Process_2018	1/21	0.412537	1	0	0	1.90476	1.68653	NOTCH1
positive regulation of cellular component movement (GO:0051272)	GO_Biological_Process_2018	1/21	0.412537	1	0	0	1.90476	1.68653	ACTN4
GTP metabolic process (GO:0046039)	GO_Biological_Process_2018	1/21	0.412537	1	0	0	1.90476	1.68653	IMPDH2
RNA-dependent DNA biosynthetic process (GO:0006278)	GO_Biological_Process_2018	1/21	0.412537	1	0	0	1.90476	1.68653	RAD50
positive regulation of leukocyte cell-cell adhesion (GO:1903039)	GO_Biological_Process_2018	1/21	0.412537	1	0	0	1.90476	1.68653	CD47
cellular protein complex localization (GO:0034629)	GO_Biological_Process_2018	1/21	0.412537	1	0	0	1.90476	1.68653	EZR
negative regulation of macroautophagy (GO:0016242)	GO_Biological_Process_2018	1/21	0.412537	1	0	0	1.90476	1.68653	QSOX1
positive regulation of histone acetylation (GO:0035066)	GO_Biological_Process_2018	1/21	0.412537	1	0	0	1.90476	1.68653	MUC1
positive regulation of lamellipodium organization (GO:1902745)	GO_Biological_Process_2018	1/21	0.412537	1	0	0	1.90476	1.68653	ENPP2
regulation of macrophage activation (GO:0043030)	GO_Biological_Process_2018	1/21	0.412537	1	0	0	1.90476	1.68653	MIF
branched-chain amino acid catabolic process (GO:0009083)	GO_Biological_Process_2018	1/21	0.412537	1	0	0	1.90476	1.68653	HSD17B10
response to nicotine (GO:0035094)	GO_Biological_Process_2018	1/21	0.412537	1	0	0	1.90476	1.68653	CHRNA4
negative regulation of cell cycle arrest (GO:0071157)	GO_Biological_Process_2018	1/21	0.412537	1	0	0	1.90476	1.68653	MIF
hepaticobiliary system development (GO:0061008)	GO_Biological_Process_2018	1/21	0.412537	1	0	0	1.90476	1.68653	RARA
cytokine-mediated signaling pathway (GO:0019221)	GO_Biological_Process_2018	17/633	0.416118	1	0	0	1.07425	0.941887	CDKN1A;ANXA2;RSAD2;GSTO1;LIFR;MIF;IL17RE;BST2;MUC1;CXCL12;FLRT2;CANX;PSME1;PDCD4;VIM;PLP2;IRF9
respiratory electron transport chain (GO:0022904)	GO_Biological_Process_2018	3/94	0.41854	1	0	0	1.2766	1.11189	NDUFA13;NDUFA3;ETFB
epidermal growth factor receptor signaling pathway (GO:0007173)	GO_Biological_Process_2018	2/57	0.418805	1	0	0	1.40351	1.22154	GRB7;SOX9
cellular respiration (GO:0045333)	GO_Biological_Process_2018	2/57	0.418805	1	0	0	1.40351	1.22154	SDHAF4;ETFB
positive regulation of protein localization to membrane (GO:1905477)	GO_Biological_Process_2018	3/95	0.425207	1	0	0	1.26316	1.08023	CASP8;TFDP2;SPTBN1
cellular response to organic substance (GO:0071310)	GO_Biological_Process_2018	4/133	0.426302	1	0	0	1.20301	1.02569	SMAD3;IGFBP5;PARK7;DCPS
regulation of calcium ion transport into cytosol (GO:0010522)	GO_Biological_Process_2018	1/22	0.427239	1	0	0	1.81818	1.5462	TMBIM6
regulation of interferon-gamma-mediated signaling pathway (GO:0060334)	GO_Biological_Process_2018	1/22	0.427239	1	0	0	1.81818	1.5462	ARG1
regulation of calcium ion import (GO:0090279)	GO_Biological_Process_2018	1/22	0.427239	1	0	0	1.81818	1.5462	CXCL12
protein localization to cilium (GO:0061512)	GO_Biological_Process_2018	1/22	0.427239	1	0	0	1.81818	1.5462	SNX10
negative regulation of protein polymerization (GO:0032272)	GO_Biological_Process_2018	1/22	0.427239	1	0	0	1.81818	1.5462	PFN1
regulation of catecholamine secretion (GO:0050433)	GO_Biological_Process_2018	1/22	0.427239	1	0	0	1.81818	1.5462	CHRNA4
negative regulation of cell cycle G1/S phase transition (GO:1902807)	GO_Biological_Process_2018	1/22	0.427239	1	0	0	1.81818	1.5462	CDKN1A
peripheral nervous system development (GO:0007422)	GO_Biological_Process_2018	1/22	0.427239	1	0	0	1.81818	1.5462	ADGRG6
negative regulation of myeloid cell differentiation (GO:0045638)	GO_Biological_Process_2018	1/22	0.427239	1	0	0	1.81818	1.5462	ZFP36L1
negative regulation of actin filament polymerization (GO:0030837)	GO_Biological_Process_2018	1/22	0.427239	1	0	0	1.81818	1.5462	PFN1
negative regulation of sprouting angiogenesis (GO:1903671)	GO_Biological_Process_2018	1/22	0.427239	1	0	0	1.81818	1.5462	NOTCH1
triglyceride catabolic process (GO:0019433)	GO_Biological_Process_2018	1/22	0.427239	1	0	0	1.81818	1.5462	FABP3
phosphatidylglycerol metabolic process (GO:0046471)	GO_Biological_Process_2018	1/22	0.427239	1	0	0	1.81818	1.5462	SLC27A1
regulation of cytokine production involved in inflammatory response (GO:1900015)	GO_Biological_Process_2018	1/22	0.427239	1	0	0	1.81818	1.5462	PDCD4
branched-chain amino acid metabolic process (GO:0009081)	GO_Biological_Process_2018	1/22	0.427239	1	0	0	1.81818	1.5462	HSD17B10
beta-catenin destruction complex disassembly (GO:1904886)	GO_Biological_Process_2018	1/22	0.427239	1	0	0	1.81818	1.5462	FZD2
regulation of membrane protein ectodomain proteolysis (GO:0051043)	GO_Biological_Process_2018	1/22	0.427239	1	0	0	1.81818	1.5462	PACSIN3
positive regulation of biosynthetic process (GO:0009891)	GO_Biological_Process_2018	1/22	0.427239	1	0	0	1.81818	1.5462	CYBA
negative regulation of protein import into nucleus (GO:0042308)	GO_Biological_Process_2018	1/22	0.427239	1	0	0	1.81818	1.5462	SNAI2
protein complex localization (GO:0031503)	GO_Biological_Process_2018	1/22	0.427239	1	0	0	1.81818	1.5462	EZR
C21-steroid hormone metabolic process (GO:0008207)	GO_Biological_Process_2018	1/22	0.427239	1	0	0	1.81818	1.5462	TSPO
negative regulation of GTPase activity (GO:0034260)	GO_Biological_Process_2018	1/22	0.427239	1	0	0	1.81818	1.5462	F11R
positive regulation of RNA splicing (GO:0033120)	GO_Biological_Process_2018	1/22	0.427239	1	0	0	1.81818	1.5462	PRDX6
regulation of bone resorption (GO:0045124)	GO_Biological_Process_2018	1/22	0.427239	1	0	0	1.81818	1.5462	SPP1
regulation of monocyte chemotaxis (GO:0090025)	GO_Biological_Process_2018	1/22	0.427239	1	0	0	1.81818	1.5462	CXCL12
positive regulation of phosphatase activity (GO:0010922)	GO_Biological_Process_2018	1/22	0.427239	1	0	0	1.81818	1.5462	CALM1
digestive system development (GO:0055123)	GO_Biological_Process_2018	1/22	0.427239	1	0	0	1.81818	1.5462	FGFR2
integrin-mediated signaling pathway (GO:0007229)	GO_Biological_Process_2018	2/58	0.427449	1	0	0	1.37931	1.1723	ADAMTS1;CD47
sodium ion transport (GO:0006814)	GO_Biological_Process_2018	2/58	0.427449	1	0	0	1.37931	1.1723	ATP1A2;KCNK1
post-Golgi vesicle-mediated transport (GO:0006892)	GO_Biological_Process_2018	2/58	0.427449	1	0	0	1.37931	1.1723	VAMP8;NUDT19
protein localization to nucleus (GO:0034504)	GO_Biological_Process_2018	3/96	0.431848	1	0	0	1.25	1.0496	HHEX;PTTG1IP;BMP7
renal system development (GO:0072001)	GO_Biological_Process_2018	2/59	0.436026	1	0	0	1.35593	1.1255	SMO;HYAL2
mitotic cytokinesis (GO:0000281)	GO_Biological_Process_2018	2/59	0.436026	1	0	0	1.35593	1.1255	SEPT9;SPTBN1
keratinocyte differentiation (GO:0030216)	GO_Biological_Process_2018	2/59	0.436026	1	0	0	1.35593	1.1255	DSP;ST14
protein localization to organelle (GO:0033365)	GO_Biological_Process_2018	3/97	0.43846	1	0	0	1.23711	1.01998	HHEX;SNX10;BMP7
mitochondrial respiratory chain complex assembly (GO:0033108)	GO_Biological_Process_2018	3/97	0.43846	1	0	0	1.23711	1.01998	NDUFA13;NDUFA3;SDHAF4
cholesterol efflux (GO:0033344)	GO_Biological_Process_2018	1/23	0.441574	1	0	0	1.73913	1.42158	APOC1
nucleotide-excision repair, DNA gap filling (GO:0006297)	GO_Biological_Process_2018	1/23	0.441574	1	0	0	1.73913	1.42158	LIG1
regulation of telomere capping (GO:1904353)	GO_Biological_Process_2018	1/23	0.441574	1	0	0	1.73913	1.42158	RAD50
cellular amino acid catabolic process (GO:0009063)	GO_Biological_Process_2018	1/23	0.441574	1	0	0	1.73913	1.42158	HSD17B10
peroxisome organization (GO:0007031)	GO_Biological_Process_2018	1/23	0.441574	1	0	0	1.73913	1.42158	PLA2G16
positive regulation of ATP metabolic process (GO:1903580)	GO_Biological_Process_2018	1/23	0.441574	1	0	0	1.73913	1.42158	ENO1
phospholipid dephosphorylation (GO:0046839)	GO_Biological_Process_2018	1/23	0.441574	1	0	0	1.73913	1.42158	PLPP2
regulation of smooth muscle contraction (GO:0006940)	GO_Biological_Process_2018	1/23	0.441574	1	0	0	1.73913	1.42158	SPHK1
negative regulation of signal transduction in absence of ligand (GO:1901099)	GO_Biological_Process_2018	1/23	0.441574	1	0	0	1.73913	1.42158	SNAI2
folic acid-containing compound metabolic process (GO:0006760)	GO_Biological_Process_2018	1/23	0.441574	1	0	0	1.73913	1.42158	MTHFD1
negative regulation of extrinsic apoptotic signaling pathway in absence of ligand (GO:2001240)	GO_Biological_Process_2018	1/23	0.441574	1	0	0	1.73913	1.42158	SNAI2
response to alkaloid (GO:0043279)	GO_Biological_Process_2018	1/23	0.441574	1	0	0	1.73913	1.42158	CHRNA4
autophagosome maturation (GO:0097352)	GO_Biological_Process_2018	1/23	0.441574	1	0	0	1.73913	1.42158	VAMP8
positive regulation of ion transmembrane transporter activity (GO:0032414)	GO_Biological_Process_2018	1/23	0.441574	1	0	0	1.73913	1.42158	ATP1B1
regulation of microtubule cytoskeleton organization (GO:0070507)	GO_Biological_Process_2018	1/23	0.441574	1	0	0	1.73913	1.42158	PHLDB1
viral budding (GO:0046755)	GO_Biological_Process_2018	1/23	0.441574	1	0	0	1.73913	1.42158	CHMP4C
positive regulation of cell junction assembly (GO:1901890)	GO_Biological_Process_2018	1/23	0.441574	1	0	0	1.73913	1.42158	S100A10
phosphatidylinositol biosynthetic process (GO:0006661)	GO_Biological_Process_2018	3/98	0.445044	1	0	0	1.22449	0.991326	SLC27A1;DPM3;PIGP
positive regulation of transferase activity (GO:0051347)	GO_Biological_Process_2018	4/137	0.448572	1	0	0	1.16788	0.936277	RAD50;PARM1;IGF2;FGFR2
vesicle-mediated transport (GO:0016192)	GO_Biological_Process_2018	11/410	0.448886	1	0	0	1.07317	0.859594	VAMP8;ARL4C;ANXA2;PLIN3;KXD1;SNX10;OSBPL1A;SNX5;NCALD;S100A10;SNX6
glycosaminoglycan biosynthetic process (GO:0006024)	GO_Biological_Process_2018	3/99	0.451596	1	0	0	1.21212	0.963597	SDC4;ST3GAL4;GPC3
potassium ion transport (GO:0006813)	GO_Biological_Process_2018	2/61	0.452967	1	0	0	1.31148	1.0386	ATP1A2;KCNK1
positive regulation of MAP kinase activity (GO:0043406)	GO_Biological_Process_2018	5/177	0.454973	1	0	0	1.12994	0.88985	CD81;ERP29;IGF2;PDGFA;DUSP9
dendritic spine organization (GO:0097061)	GO_Biological_Process_2018	1/24	0.455551	1	0	0	1.66667	1.31041	SHANK2
membrane protein intracellular domain proteolysis (GO:0031293)	GO_Biological_Process_2018	1/24	0.455551	1	0	0	1.66667	1.31041	DLL1
negative regulation of cytoskeleton organization (GO:0051494)	GO_Biological_Process_2018	1/24	0.455551	1	0	0	1.66667	1.31041	PFN1
regulation of chromosome organization (GO:0033044)	GO_Biological_Process_2018	1/24	0.455551	1	0	0	1.66667	1.31041	WAPL
negative regulation of G1/S transition of mitotic cell cycle (GO:2000134)	GO_Biological_Process_2018	1/24	0.455551	1	0	0	1.66667	1.31041	CDKN1A
regulation of actin filament bundle assembly (GO:0032231)	GO_Biological_Process_2018	1/24	0.455551	1	0	0	1.66667	1.31041	PFN1
negative regulation of cyclin-dependent protein serine/threonine kinase activity (GO:0045736)	GO_Biological_Process_2018	1/24	0.455551	1	0	0	1.66667	1.31041	HHEX
regulation of epidermal growth factor-activated receptor activity (GO:0007176)	GO_Biological_Process_2018	1/24	0.455551	1	0	0	1.66667	1.31041	SNX6
neuromuscular synaptic transmission (GO:0007274)	GO_Biological_Process_2018	1/24	0.455551	1	0	0	1.66667	1.31041	CHRNA4
positive regulation of endopeptidase activity (GO:0010950)	GO_Biological_Process_2018	1/24	0.455551	1	0	0	1.66667	1.31041	PSME1
DNA geometric change (GO:0032392)	GO_Biological_Process_2018	1/24	0.455551	1	0	0	1.66667	1.31041	RAD50
regulation of AMPA receptor activity (GO:2000311)	GO_Biological_Process_2018	1/24	0.455551	1	0	0	1.66667	1.31041	SHANK2
positive regulation of dephosphorylation (GO:0035306)	GO_Biological_Process_2018	1/24	0.455551	1	0	0	1.66667	1.31041	CALM1
limb development (GO:0060173)	GO_Biological_Process_2018	1/24	0.455551	1	0	0	1.66667	1.31041	SMOC1
mammary gland development (GO:0030879)	GO_Biological_Process_2018	1/24	0.455551	1	0	0	1.66667	1.31041	WNT7B
regulation of cardiac muscle cell action potential (GO:0098901)	GO_Biological_Process_2018	1/24	0.455551	1	0	0	1.66667	1.31041	DSP
transition metal ion homeostasis (GO:0055076)	GO_Biological_Process_2018	1/24	0.455551	1	0	0	1.66667	1.31041	ATOX1
negative regulation of proteasomal ubiquitin-dependent protein catabolic process (GO:0032435)	GO_Biological_Process_2018	1/24	0.455551	1	0	0	1.66667	1.31041	PARK7
cytoplasmic pattern recognition receptor signaling pathway (GO:0002753)	GO_Biological_Process_2018	1/24	0.455551	1	0	0	1.66667	1.31041	CASP8
regulation of cell cycle G1/S phase transition (GO:1902806)	GO_Biological_Process_2018	1/24	0.455551	1	0	0	1.66667	1.31041	PSME1
regulation of cellular senescence (GO:2000772)	GO_Biological_Process_2018	1/24	0.455551	1	0	0	1.66667	1.31041	HMGA2
negative regulation of G2/M transition of mitotic cell cycle (GO:0010972)	GO_Biological_Process_2018	2/62	0.461328	1	0	0	1.29032	0.998253	CHMP4C;PSME1
positive regulation of catabolic process (GO:0009896)	GO_Biological_Process_2018	2/62	0.461328	1	0	0	1.29032	0.998253	NDUFA13;PLK2
stress-activated MAPK cascade (GO:0051403)	GO_Biological_Process_2018	2/62	0.461328	1	0	0	1.29032	0.998253	DUSP9;ZFP36L1
tRNA processing (GO:0008033)	GO_Biological_Process_2018	2/62	0.461328	1	0	0	1.29032	0.998253	TSEN34;HSD17B10
establishment of protein localization to organelle (GO:0072594)	GO_Biological_Process_2018	2/62	0.461328	1	0	0	1.29032	0.998253	PTTG1IP;HK2
regulation of T cell proliferation (GO:0042129)	GO_Biological_Process_2018	2/62	0.461328	1	0	0	1.29032	0.998253	SDC4;ARG1
cellular divalent inorganic cation homeostasis (GO:0072503)	GO_Biological_Process_2018	3/101	0.464604	1	0	0	1.18812	0.910776	CXCL12;ATP2B1;ATP1B1
metal ion transport (GO:0030001)	GO_Biological_Process_2018	3/101	0.464604	1	0	0	1.18812	0.910776	ATP1A2;KCNK1;ATOX1
intrinsic apoptotic signaling pathway (GO:0097193)	GO_Biological_Process_2018	3/101	0.464604	1	0	0	1.18812	0.910776	CDKN1A;CRIP1;HIPK2
negative regulation of sequence-specific DNA binding transcription factor activity (GO:0043433)	GO_Biological_Process_2018	4/140	0.465094	1	0	0	1.14286	0.874874	TCF7L2;ID1;ID3;BMP7
nervous system development (GO:0007399)	GO_Biological_Process_2018	12/455	0.466447	1	0	0	1.05495	0.804513	TCF7L1;GJB1;CDH1;GSTP1;NINJ1;PPT1;HES1;PTN;PAFAH1B3;GPM6B;FGFR2;SHANK2
heterotypic cell-cell adhesion (GO:0034113)	GO_Biological_Process_2018	1/25	0.469178	1	0	0	1.6	1.21084	DSP
regulation of voltage-gated calcium channel activity (GO:1901385)	GO_Biological_Process_2018	1/25	0.469178	1	0	0	1.6	1.21084	SRI
regulation of spindle assembly (GO:0090169)	GO_Biological_Process_2018	1/25	0.469178	1	0	0	1.6	1.21084	CHMP4C
regulation of telomere maintenance (GO:0032204)	GO_Biological_Process_2018	1/25	0.469178	1	0	0	1.6	1.21084	RAD50
nucleotide-binding domain, leucine rich repeat containing receptor signaling pathway (GO:0035872)	GO_Biological_Process_2018	1/25	0.469178	1	0	0	1.6	1.21084	CASP8
negative regulation of gene expression, epigenetic (GO:0045814)	GO_Biological_Process_2018	1/25	0.469178	1	0	0	1.6	1.21084	RBBP7
regulation of protein ubiquitination involved in ubiquitin-dependent protein catabolic process (GO:2000058)	GO_Biological_Process_2018	1/25	0.469178	1	0	0	1.6	1.21084	HIPK2
peptide catabolic process (GO:0043171)	GO_Biological_Process_2018	1/25	0.469178	1	0	0	1.6	1.21084	GGT1
positive regulation of nuclear division (GO:0051785)	GO_Biological_Process_2018	1/25	0.469178	1	0	0	1.6	1.21084	IGF2
regulation of interleukin-10 production (GO:0032653)	GO_Biological_Process_2018	1/25	0.469178	1	0	0	1.6	1.21084	DLL1
response to alcohol (GO:0097305)	GO_Biological_Process_2018	1/25	0.469178	1	0	0	1.6	1.21084	GRIN3A
monocarboxylic acid catabolic process (GO:0072329)	GO_Biological_Process_2018	1/25	0.469178	1	0	0	1.6	1.21084	NUDT19
modulation of excitatory postsynaptic potential (GO:0098815)	GO_Biological_Process_2018	1/25	0.469178	1	0	0	1.6	1.21084	SHANK2
cellular response to vascular endothelial growth factor stimulus (GO:0035924)	GO_Biological_Process_2018	1/25	0.469178	1	0	0	1.6	1.21084	NOTCH1
regulation of apoptotic signaling pathway (GO:2001233)	GO_Biological_Process_2018	1/25	0.469178	1	0	0	1.6	1.21084	TMBIM6
regulation of viral release from host cell (GO:1902186)	GO_Biological_Process_2018	1/25	0.469178	1	0	0	1.6	1.21084	CHMP4C
regulation of potassium ion transmembrane transporter activity (GO:1901016)	GO_Biological_Process_2018	1/25	0.469178	1	0	0	1.6	1.21084	ATP1B1
long-chain fatty-acyl-CoA metabolic process (GO:0035336)	GO_Biological_Process_2018	1/25	0.469178	1	0	0	1.6	1.21084	ACOT7
peptide hormone secretion (GO:0030072)	GO_Biological_Process_2018	1/25	0.469178	1	0	0	1.6	1.21084	PARK7
negative regulation of epithelial to mesenchymal transition (GO:0010719)	GO_Biological_Process_2018	1/25	0.469178	1	0	0	1.6	1.21084	HPN
regulation of protein import into nucleus (GO:0042306)	GO_Biological_Process_2018	1/25	0.469178	1	0	0	1.6	1.21084	HYAL2
synapse assembly (GO:0007416)	GO_Biological_Process_2018	2/63	0.469614	1	0	0	1.26984	0.959802	CDH1;SHANK2
negative regulation of protein modification process (GO:0031400)	GO_Biological_Process_2018	2/63	0.469614	1	0	0	1.26984	0.959802	BEX4;PARK7
kidney development (GO:0001822)	GO_Biological_Process_2018	2/63	0.469614	1	0	0	1.26984	0.959802	HYAL2;BMP7
oligosaccharide metabolic process (GO:0009311)	GO_Biological_Process_2018	2/63	0.469614	1	0	0	1.26984	0.959802	ST3GAL4;ST3GAL5
regulation of viral genome replication (GO:0045069)	GO_Biological_Process_2018	2/63	0.469614	1	0	0	1.26984	0.959802	BST2;RSAD2
negative regulation of neuron apoptotic process (GO:0043524)	GO_Biological_Process_2018	2/63	0.469614	1	0	0	1.26984	0.959802	PPT1;PARK7
positive regulation of macromolecule biosynthetic process (GO:0010557)	GO_Biological_Process_2018	4/142	0.476012	1	0	0	1.12676	0.836409	IGF2;SCX;PDGFA;VIM
mitotic cell cycle phase transition (GO:0044772)	GO_Biological_Process_2018	6/221	0.476976	1	0	0	1.08597	0.803934	CDKN1A;PLK2;EIF4EBP1;USH1C;MCM6;PHLDA1
homophilic cell adhesion via plasma membrane adhesion molecules (GO:0007156)	GO_Biological_Process_2018	2/64	0.477823	1	0	0	1.25	0.923143	CDH3;CDH1
positive regulation of JAK-STAT cascade (GO:0046427)	GO_Biological_Process_2018	2/64	0.477823	1	0	0	1.25	0.923143	NOTCH1;HES1
NADH dehydrogenase complex assembly (GO:0010257)	GO_Biological_Process_2018	2/64	0.477823	1	0	0	1.25	0.923143	NDUFA13;NDUFA3
mitochondrial respiratory chain complex I biogenesis (GO:0097031)	GO_Biological_Process_2018	2/64	0.477823	1	0	0	1.25	0.923143	NDUFA13;NDUFA3
mitochondrial respiratory chain complex I assembly (GO:0032981)	GO_Biological_Process_2018	2/64	0.477823	1	0	0	1.25	0.923143	NDUFA13;NDUFA3
regulation of protein phosphorylation (GO:0001932)	GO_Biological_Process_2018	7/261	0.478974	1	0	0	1.0728	0.789696	IGF2;ERP29;PDGFA;SOX9;PARK7;BMP7;CYR61
bile acid biosynthetic process (GO:0006699)	GO_Biological_Process_2018	1/26	0.482465	1	0	0	1.53846	1.1213	OSBPL1A
response to gamma radiation (GO:0010332)	GO_Biological_Process_2018	1/26	0.482465	1	0	0	1.53846	1.1213	YAP1
lipid modification (GO:0030258)	GO_Biological_Process_2018	1/26	0.482465	1	0	0	1.53846	1.1213	PLPP2
regulation of centrosome cycle (GO:0046605)	GO_Biological_Process_2018	1/26	0.482465	1	0	0	1.53846	1.1213	CHMP4C
nucleotide biosynthetic process (GO:0009165)	GO_Biological_Process_2018	1/26	0.482465	1	0	0	1.53846	1.1213	MTHFD1
response to ketone (GO:1901654)	GO_Biological_Process_2018	1/26	0.482465	1	0	0	1.53846	1.1213	YAP1
tRNA methylation (GO:0030488)	GO_Biological_Process_2018	1/26	0.482465	1	0	0	1.53846	1.1213	HSD17B10
negative regulation of catalytic activity (GO:0043086)	GO_Biological_Process_2018	1/26	0.482465	1	0	0	1.53846	1.1213	NOTCH1
positive regulation of cAMP metabolic process (GO:0030816)	GO_Biological_Process_2018	1/26	0.482465	1	0	0	1.53846	1.1213	CALM1
regulation of transcription involved in G1/S transition of mitotic cell cycle (GO:0000083)	GO_Biological_Process_2018	1/26	0.482465	1	0	0	1.53846	1.1213	TFDP2
regulation of microtubule-based process (GO:0032886)	GO_Biological_Process_2018	1/26	0.482465	1	0	0	1.53846	1.1213	PHLDB1
regulation of viral entry into host cell (GO:0046596)	GO_Biological_Process_2018	1/26	0.482465	1	0	0	1.53846	1.1213	APCS
strand displacement (GO:0000732)	GO_Biological_Process_2018	1/26	0.482465	1	0	0	1.53846	1.1213	RAD50
regulation of T cell receptor signaling pathway (GO:0050856)	GO_Biological_Process_2018	1/26	0.482465	1	0	0	1.53846	1.1213	EZR
endocrine system development (GO:0035270)	GO_Biological_Process_2018	1/26	0.482465	1	0	0	1.53846	1.1213	THRA
regulation of rhodopsin mediated signaling pathway (GO:0022400)	GO_Biological_Process_2018	1/26	0.482465	1	0	0	1.53846	1.1213	CALM1
O-glycan processing (GO:0016266)	GO_Biological_Process_2018	2/65	0.485954	1	0	0	1.23077	0.888173	MUC1;ST3GAL4
chromatin assembly (GO:0031497)	GO_Biological_Process_2018	2/65	0.485954	1	0	0	1.23077	0.888173	HMGA2;SOX9
positive regulation of protein modification by small protein conjugation or removal (GO:1903322)	GO_Biological_Process_2018	2/65	0.485954	1	0	0	1.23077	0.888173	SPHK1;PTTG1IP
peptidyl-serine phosphorylation (GO:0018105)	GO_Biological_Process_2018	4/145	0.492225	1	0	0	1.10345	0.782146	PRKCB;PLK2;CAMK1;HIPK2
purine ribonucleotide metabolic process (GO:0009150)	GO_Biological_Process_2018	2/66	0.494006	1	0	0	1.21212	0.854797	ATP1A2;ATP1B1
regulation of calcium ion transmembrane transporter activity (GO:1901019)	GO_Biological_Process_2018	1/27	0.495421	1	0	0	1.48148	1.04052	CALM1
regulation of intracellular steroid hormone receptor signaling pathway (GO:0033143)	GO_Biological_Process_2018	1/27	0.495421	1	0	0	1.48148	1.04052	PARK7
telomere maintenance via telomere lengthening (GO:0010833)	GO_Biological_Process_2018	1/27	0.495421	1	0	0	1.48148	1.04052	RAD50
negative regulation of peptidyl-tyrosine phosphorylation (GO:0050732)	GO_Biological_Process_2018	1/27	0.495421	1	0	0	1.48148	1.04052	HYAL2
positive regulation of lipid kinase activity (GO:0090218)	GO_Biological_Process_2018	1/27	0.495421	1	0	0	1.48148	1.04052	CD81
leukocyte cell-cell adhesion (GO:0007159)	GO_Biological_Process_2018	1/27	0.495421	1	0	0	1.48148	1.04052	EZR
peptidyl-glutamic acid modification (GO:0018200)	GO_Biological_Process_2018	1/27	0.495421	1	0	0	1.48148	1.04052	VKORC1
endocytic recycling (GO:0032456)	GO_Biological_Process_2018	1/27	0.495421	1	0	0	1.48148	1.04052	ARL4C
regulation of protein localization to nucleus (GO:1900180)	GO_Biological_Process_2018	1/27	0.495421	1	0	0	1.48148	1.04052	PARK7
regulation of extrinsic apoptotic signaling pathway in absence of ligand (GO:2001239)	GO_Biological_Process_2018	1/27	0.495421	1	0	0	1.48148	1.04052	SNAI2
negative regulation of osteoblast differentiation (GO:0045668)	GO_Biological_Process_2018	1/27	0.495421	1	0	0	1.48148	1.04052	NOTCH1
extrinsic apoptotic signaling pathway via death domain receptors (GO:0008625)	GO_Biological_Process_2018	1/27	0.495421	1	0	0	1.48148	1.04052	CASP8
positive regulation of substrate adhesion-dependent cell spreading (GO:1900026)	GO_Biological_Process_2018	1/27	0.495421	1	0	0	1.48148	1.04052	S100A10
regulation of blood vessel diameter (GO:0097746)	GO_Biological_Process_2018	1/27	0.495421	1	0	0	1.48148	1.04052	CRP
protein localization to chromosome (GO:0034502)	GO_Biological_Process_2018	1/27	0.495421	1	0	0	1.48148	1.04052	WAPL
regulation of autophagy of mitochondrion (GO:1903146)	GO_Biological_Process_2018	1/27	0.495421	1	0	0	1.48148	1.04052	PARK7
epidermal cell differentiation (GO:0009913)	GO_Biological_Process_2018	2/67	0.501978	1	0	0	1.19403	0.822925	DSP;ST14
positive regulation of synaptic transmission (GO:0050806)	GO_Biological_Process_2018	2/67	0.501978	1	0	0	1.19403	0.822925	PLK2;SHANK2
regulation of cyclin-dependent protein serine/threonine kinase activity (GO:0000079)	GO_Biological_Process_2018	2/67	0.501978	1	0	0	1.19403	0.822925	CDKN1A;HHEX
regulation of protein localization to plasma membrane (GO:1903076)	GO_Biological_Process_2018	2/67	0.501978	1	0	0	1.19403	0.822925	VAMP8;SPTBN1
positive regulation of apoptotic process (GO:0043065)	GO_Biological_Process_2018	8/307	0.502801	1	0	0	1.04235	0.716676	NET1;BNIP3L;NDUFA13;TNFAIP8;REST;HMGA2;AES;TGM2
regulation of programmed cell death (GO:0043067)	GO_Biological_Process_2018	7/268	0.506786	1	0	0	1.04478	0.7101	BNIP3L;CASP8;SOX9;ACTN4;DCPS;BMP7;BCL2L14
regulation of vasculature development (GO:1901342)	GO_Biological_Process_2018	1/28	0.508052	1	0	0	1.42857	0.967388	HTATIP2
negative regulation of intracellular steroid hormone receptor signaling pathway (GO:0033144)	GO_Biological_Process_2018	1/28	0.508052	1	0	0	1.42857	0.967388	FOXP1
RNA phosphodiester bond hydrolysis (GO:0090501)	GO_Biological_Process_2018	1/28	0.508052	1	0	0	1.42857	0.967388	RNASE4
negative regulation of proteasomal protein catabolic process (GO:1901799)	GO_Biological_Process_2018	1/28	0.508052	1	0	0	1.42857	0.967388	PARK7
regulation of mRNA processing (GO:0050684)	GO_Biological_Process_2018	1/28	0.508052	1	0	0	1.42857	0.967388	ZFP36L1
positive regulation of phosphate metabolic process (GO:0045937)	GO_Biological_Process_2018	1/28	0.508052	1	0	0	1.42857	0.967388	MIF
positive regulation of sprouting angiogenesis (GO:1903672)	GO_Biological_Process_2018	1/28	0.508052	1	0	0	1.42857	0.967388	DLL1
positive regulation of extrinsic apoptotic signaling pathway (GO:2001238)	GO_Biological_Process_2018	1/28	0.508052	1	0	0	1.42857	0.967388	HYAL2
cardiac muscle cell action potential involved in contraction (GO:0086002)	GO_Biological_Process_2018	1/28	0.508052	1	0	0	1.42857	0.967388	ATP1A1
production of miRNAs involved in gene silencing by miRNA (GO:0035196)	GO_Biological_Process_2018	1/28	0.508052	1	0	0	1.42857	0.967388	SMAD3
antigen processing and presentation of peptide antigen via MHC class I (GO:0002474)	GO_Biological_Process_2018	1/28	0.508052	1	0	0	1.42857	0.967388	CANX
positive regulation of lipid biosynthetic process (GO:0046889)	GO_Biological_Process_2018	1/28	0.508052	1	0	0	1.42857	0.967388	FABP3
nucleotide-binding oligomerization domain containing signaling pathway (GO:0070423)	GO_Biological_Process_2018	1/28	0.508052	1	0	0	1.42857	0.967388	CASP8
regulation of cell morphogenesis (GO:0022604)	GO_Biological_Process_2018	1/28	0.508052	1	0	0	1.42857	0.967388	SPARC
primary neural tube formation (GO:0014020)	GO_Biological_Process_2018	1/28	0.508052	1	0	0	1.42857	0.967388	MTHFD1
transcription elongation from RNA polymerase I promoter (GO:0006362)	GO_Biological_Process_2018	1/28	0.508052	1	0	0	1.42857	0.967388	POLR2F
regulation of cytokine production (GO:0001817)	GO_Biological_Process_2018	3/108	0.508999	1	0	0	1.11111	0.750343	SNAI2;AGPAT2;FOXP1
response to interferon-gamma (GO:0034341)	GO_Biological_Process_2018	2/68	0.509868	1	0	0	1.17647	0.792475	BST2;GAPDH
cholesterol metabolic process (GO:0008203)	GO_Biological_Process_2018	2/68	0.509868	1	0	0	1.17647	0.792475	ACAA2;OSBPL1A
peptidyl-threonine phosphorylation (GO:0018107)	GO_Biological_Process_2018	2/68	0.509868	1	0	0	1.17647	0.792475	CAMK1;HIPK2
protein complex assembly (GO:0006461)	GO_Biological_Process_2018	5/189	0.512316	1	0	0	1.0582	0.707739	TCF7L2;TCF7L1;PFKL;CXCL12;CASP8
regulation of endocytosis (GO:0030100)	GO_Biological_Process_2018	2/69	0.517676	1	0	0	1.15942	0.76337	PACSIN3;DLL1
apoptotic process (GO:0006915)	GO_Biological_Process_2018	6/231	0.519902	1	0	0	1.03896	0.6796	CASP8;PDCD4;TSPO;GAPDH;BCL2L14;HK2
regulation of macrophage derived foam cell differentiation (GO:0010743)	GO_Biological_Process_2018	1/29	0.520368	1	0	0	1.37931	0.900992	CRP
very long-chain fatty acid metabolic process (GO:0000038)	GO_Biological_Process_2018	1/29	0.520368	1	0	0	1.37931	0.900992	ACOT1
synaptic vesicle endocytosis (GO:0048488)	GO_Biological_Process_2018	1/29	0.520368	1	0	0	1.37931	0.900992	CANX
keratan sulfate biosynthetic process (GO:0018146)	GO_Biological_Process_2018	1/29	0.520368	1	0	0	1.37931	0.900992	ST3GAL4
TRIF-dependent toll-like receptor signaling pathway (GO:0035666)	GO_Biological_Process_2018	1/29	0.520368	1	0	0	1.37931	0.900992	CASP8
tube closure (GO:0060606)	GO_Biological_Process_2018	1/29	0.520368	1	0	0	1.37931	0.900992	MTHFD1
superoxide metabolic process (GO:0006801)	GO_Biological_Process_2018	1/29	0.520368	1	0	0	1.37931	0.900992	CYBA
cortical cytoskeleton organization (GO:0030865)	GO_Biological_Process_2018	1/29	0.520368	1	0	0	1.37931	0.900992	EZR
lysosome localization (GO:0032418)	GO_Biological_Process_2018	1/29	0.520368	1	0	0	1.37931	0.900992	KXD1
regulation of keratinocyte differentiation (GO:0045616)	GO_Biological_Process_2018	1/29	0.520368	1	0	0	1.37931	0.900992	ZFP36L1
negative regulation of epithelial cell apoptotic process (GO:1904036)	GO_Biological_Process_2018	1/29	0.520368	1	0	0	1.37931	0.900992	TCF7L2
synaptic vesicle recycling (GO:0036465)	GO_Biological_Process_2018	1/29	0.520368	1	0	0	1.37931	0.900992	CANX
[truncated: 534 more rows]

## Sheet: Syt13_high EP genes
	Names	Scores	log foldchange	p-value	adjusted p-value
0	Syt13	79.5851	4.3464	0	0			Genes upregulated in Syt13high Ngn3high cell when compared to Syt13low Ngn3high cells
1	Btbd17	20.1629	1.93393	5.39847e-71	3.36298e-67
2	Map1b	19.6132	2.38776	1.04222e-69	4.32833e-66
3	Tubb3	19.334	2.37125	2.89305e-68	9.01113e-65
4	Igfbpl1	18.2878	2.12764	1.27575e-62	3.17891e-59
5	Mfng	17.7339	1.72699	7.58267e-60	1.34961e-56
6	Ppp1r14a	17.5205	1.81256	3.33891e-58	4.62216e-55
7	Selm	17.3165	1.94336	8.1625e-58	1.01697e-54
8	Tmsb4x	17.2913	2.33724	3.36692e-55	2.79657e-52
9	Dbn1	17.0841	1.45533	1.13454e-55	1.00966e-52
10	Sulf2	16.9522	1.71171	2.15854e-56	2.44484e-53
11	Cck	16.722	2.85448	5.14346e-54	3.76955e-51
12	Gfra3	16.7016	1.75274	2.7735e-54	2.15969e-51
13	Gadd45a	16.3692	2.00857	8.11792e-51	4.81624e-48
14	Vwa5b2	16.0648	1.82003	9.88414e-51	5.59757e-48
15	Neurod2	16.041	2.09507	3.85597e-52	2.5285e-49
16	Sult2b1	15.6852	1.72741	2.16882e-49	1.17484e-46
17	Ttc28	15.6395	1.56578	1.06352e-48	5.52102e-46
18	Tox3	15.5365	1.49223	1.7127e-47	7.90317e-45
19	Rbfox3	15.4746	1.76648	1.27493e-48	6.10936e-46
20	Cdc14b	15.4386	1.43724	2.09967e-47	9.02062e-45
21	Gdap1l1	15.2938	1.78526	1.7942e-47	7.98356e-45
22	Mrfap1	15.2682	0.967544	8.56786e-46	3.55823e-43
23	Shf	14.9374	1.69155	9.82777e-46	3.94981e-43
24	Aplp1	14.7925	1.36345	1.77311e-43	5.81346e-41
25	Ctsf	14.748	1.58185	9.07798e-45	3.42735e-42
26	Lmna	14.746	1.38778	8.6919e-44	3.00812e-41
27	Cotl1	14.7258	1.07436	2.31671e-43	7.40101e-41
28	Stxbp1	14.599	1.67791	6.51678e-44	2.31979e-41
29	Btg2	14.5959	1.30036	1.77816e-42	5.40343e-40
30	Notum	14.46	1.86484	1.55948e-43	5.25125e-41
31	Psmc2	14.3871	1.06529	7.15209e-42	1.98017e-39
32	Sh3bgrl3	14.3452	1.19658	2.40682e-41	6.38012e-39
33	Olfm1	14.3242	1.84301	1.05362e-42	3.28176e-40
34	Plk3	14.2643	1.75213	2.1241e-42	6.30099e-40
35	Mfap4	13.9884	1.64606	3.99329e-40	1.01536e-37
36	Mtch1	13.8324	0.780242	9.98605e-39	2.48832e-36
37	Ppib	13.7358	0.867526	1.94321e-38	4.568e-36
38	Fbxl16	13.7059	2.07811	3.72603e-40	9.67137e-38
39	BC023829	13.6576	1.43393	1.39605e-38	3.34487e-36
40	Camk2n1	13.6343	1.0452	8.52129e-38	1.86257e-35
41	Hes6	13.5197	0.977763	2.41636e-37	5.1906e-35
42	Drap1	13.5127	1.04402	5.83364e-38	1.32148e-35
43	Neurod1	13.4895	1.89551	4.13862e-38	9.54871e-36
44	Hpca	13.4093	1.7504	7.40019e-38	1.64641e-35
45	Krtap17-1	13.0241	1.80979	3.27258e-36	6.57631e-34
46	Lynx1	12.9261	1.76565	1.45103e-35	2.78128e-33
47	Nhlh1	12.8157	2.21661	8.38948e-36	1.6332e-33
48	Smarcd2	12.72	0.968294	1.38464e-33	2.48186e-31
49	Tmem206	12.5171	1.34641	1.39442e-33	2.48186e-31
50	Cib2	12.4879	1.54375	1.94339e-33	3.36287e-31
51	Atp6v0b	12.3959	0.906272	1.86331e-32	3.01494e-30
52	Epb42	12.3934	1.73441	2.86668e-33	4.8926e-31
53	Lrpap1	12.1538	0.895531	2.94822e-31	4.42552e-29
54	Pkib	12.0198	1.65845	2.49586e-31	3.79219e-29
55	Miat	11.9387	1.72936	3.20496e-31	4.72353e-29
56	Igsf8	11.8757	1.20478	2.58719e-30	3.70503e-28
57	Mdk	11.862	0.854917	7.74996e-30	1.06106e-27
58	Upk3bl	11.7499	1.59372	3.8433e-30	5.44133e-28
59	Rab15	11.6726	1.43602	1.54127e-29	2.06481e-27
60	Cd40	11.6129	1.9516	8.43384e-30	1.14214e-27
61	Plcxd3	11.4438	1.91712	4.37415e-29	5.79761e-27
62	Rph3al	11.3952	0.852059	5.82079e-28	7.32537e-26
63	Syt7	11.2993	1.25049	8.45913e-28	1.05392e-25
64	Cycs	11.2985	0.82395	2.00303e-27	2.35431e-25
65	Celf3	11.2607	1.61551	9.84155e-28	1.20212e-25
66	1110012L19Rik	11.2469	1.17979	1.07127e-27	1.29583e-25
67	Ppp3ca	11.2313	1.12128	1.95726e-27	2.33878e-25
68	Cer1	11.1535	1.37501	1.97104e-27	2.33878e-25
69	Hn1	11.0435	0.779602	1.703e-26	1.76814e-24
70	Psmd4	11.012	0.708918	3.48464e-26	3.50122e-24
71	Dpysl5	10.9452	1.58694	1.48417e-26	1.55389e-24
72	Sel1l	10.938	1.06653	3.83242e-26	3.78953e-24
73	Rfwd3	10.9191	1.43942	2.18665e-26	2.23307e-24
74	Tecr	10.905	0.681373	6.21605e-26	6.09809e-24
75	Celf4	10.8219	1.88379	2.95928e-26	2.99753e-24
76	Cacna2d1	10.7637	1.4426	1.41564e-25	1.35673e-23
77	Casz1	10.7411	1.10938	2.24456e-25	2.13473e-23
78	Igsf21	10.7213	2.10838	7.20016e-26	7.00835e-24
79	Pax4	10.7194	1.10438	3.527e-25	3.27932e-23
80	Tecpr1	10.7123	0.927757	3.3678e-25	3.15485e-23
81	Cbfa2t2	10.7024	0.981557	3.82495e-25	3.53e-23
82	Eif4e3	10.6869	1.40254	2.53784e-25	2.39538e-23
83	Neurog3	10.6725	0.954377	7.40032e-25	6.6812e-23
84	Ddx5	10.5934	0.568334	1.66785e-24	1.43308e-22
85	Cog1	10.5636	1.20921	9.65442e-25	8.59174e-23
86	Qdpr	10.4874	1.04833	2.10716e-24	1.77386e-22
87	Myt1	10.4718	1.46	1.96654e-24	1.66674e-22
88	Dst	10.4557	1.12888	2.96265e-24	2.4773e-22
89	Lgi3	10.4357	1.76647	1.59543e-24	1.38038e-22
90	Pclo	10.3869	1.07996	5.63465e-24	4.61856e-22
91	Marcks	10.3694	0.700246	1.34177e-23	1.06478e-21
92	Trim9	10.3336	1.99134	3.74874e-24	3.1137e-22
93	Grin2c	10.3097	1.7445	6.56588e-24	5.34669e-22
94	Dab1	10.3008	1.55754	8.10786e-24	6.55947e-22
95	Jund	10.2894	0.803347	2.50238e-23	1.93647e-21
96	Map3k15	10.2478	1.4924	1.27577e-23	1.0189e-21
97	Tmbim1	10.2417	1.03003	2.07643e-23	1.62706e-21
98	Pla2g2f	10.118	1.11591	6.59956e-23	5.04441e-21
99	Serping1	10.0861	1.22968	7.2939e-23	5.54114e-21
100	Dpysl4	9.98863	1.51491	1.46882e-22	1.08929e-20
101	Hspa8	9.8576	0.59479	1.11539e-21	7.80712e-20
102	Fxyd3	9.85632	1.01565	8.13979e-22	5.76214e-20
103	Clta	9.8232	0.571978	1.33304e-21	9.2784e-20
104	Upp1	9.71961	1.46614	1.99204e-21	1.34156e-19
105	Nkx2-2	9.70798	0.724695	4.21214e-21	2.74759e-19
106	Pde1c	9.68414	0.962427	3.92381e-21	2.57298e-19
107	Tmem114	9.65593	2.28501	1.76073e-21	1.21199e-19
108	Lrp11	9.65577	1.48115	2.9531e-21	1.9467e-19
109	Cd63	9.63398	0.538323	7.45647e-21	4.83855e-19
110	Gnas	9.61241	0.541179	8.93084e-21	5.73554e-19
111	Npdc1	9.57257	1.18804	7.80824e-21	5.04057e-19
112	Fhl2	9.50618	1.50136	1.03858e-20	6.63576e-19
113	Pou3f1	9.50532	1.60252	1.10729e-20	7.03864e-19
114	Slc29a1	9.45601	1.32848	2.05391e-20	1.28591e-18
115	1810041L15Rik	9.44144	1.25505	2.34324e-20	1.45972e-18
116	Cyth2	9.43651	0.668299	4.37949e-20	2.64874e-18
117	Tpst2	9.39698	1.0072	5.71843e-20	3.32925e-18
118	Spint1	9.38515	0.748954	6.25132e-20	3.62257e-18
119	2310022B05Rik	9.38358	0.911307	5.55096e-20	3.24692e-18
120	Megf11	9.36742	1.23573	5.17484e-20	3.07016e-18
121	Tuba1a	9.36259	1.11973	6.81331e-20	3.8939e-18
122	Cyfip2	9.36077	1.28195	3.84417e-20	2.35934e-18
123	Fam213b	9.35958	1.13009	4.91546e-20	2.95854e-18
124	Kcnb2	9.33744	1.43991	5.14375e-20	3.06631e-18
125	Pnmal1	9.31084	1.96157	4.29096e-20	2.60786e-18
126	Insrr	9.30885	1.6926	5.00682e-20	2.99904e-18
127	Rundc3a	9.29419	1.34761	8.78216e-20	4.95099e-18
128	Sftpc	9.24711	1.74549	1.0206e-19	5.72775e-18
129	Tbc1d9	9.20669	1.08903	2.42029e-19	1.30539e-17
130	Mob4	9.18867	0.676974	3.41785e-19	1.81204e-17
131	Vasp	9.18259	0.650748	3.59314e-19	1.8889e-17
132	Ei24	9.16842	0.722586	3.58423e-19	1.8889e-17
133	Bhlhe22	9.1577	3.019	1.09199e-19	6.10096e-18
134	Kcnma1	9.14396	2.11296	1.60754e-19	8.82308e-18
135	Calm2	9.11902	0.537034	6.78937e-19	3.4954e-17
136	Cct5	9.11837	0.518791	6.59287e-19	3.40832e-17
137	Bmp1	9.03143	0.935469	1.04294e-18	5.28212e-17
138	Slc29a4	9.02743	1.22205	7.71809e-19	3.95719e-17
139	E2f1	9.02366	0.998936	1.11465e-18	5.62246e-17
140	Slc31a2	8.98454	0.994329	1.24313e-18	6.24524e-17
141	Slco4a1	8.95746	1.31312	1.50068e-18	7.44898e-17
142	Slc25a5	8.95016	0.57783	2.69895e-18	1.31353e-16
143	Tff3	8.94461	1.35541	1.55907e-18	7.70812e-17
144	Ube2s	8.92793	0.658709	3.36416e-18	1.62457e-16
145	Sumo2	8.91862	0.416492	3.33996e-18	1.61917e-16
146	Actn3	8.89827	1.56557	1.95278e-18	9.6165e-17
147	Gck	8.87337	1.06759	3.55604e-18	1.7106e-16
148	Tuba4a	8.87198	0.76544	4.65538e-18	2.20538e-16
149	Gspt1	8.86022	0.743884	4.97638e-18	2.34851e-16
150	Ncs1	8.83205	1.26385	3.772e-18	1.80059e-16
151	Cdk2ap1	8.8247	0.684126	7.17699e-18	3.32409e-16
152	Lurap1l	8.81009	0.95063	6.19164e-18	2.90006e-16
153	Sema6b	8.78125	1.96206	4.6251e-18	2.19939e-16
154	Kcnq4	8.75498	1.62402	6.33125e-18	2.95435e-16
155	Camk2n2	8.7297	1.61833	7.26763e-18	3.35361e-16
156	Eif1	8.72569	0.480456	1.80578e-17	7.92189e-16
157	Trp53i11	8.72282	0.762194	1.55217e-17	6.88202e-16
158	Dll3	8.72087	1.45421	1.06545e-17	4.82706e-16
159	Carhsp1	8.71746	0.718019	1.63702e-17	7.23248e-16
160	Ly6e	8.69897	0.671894	1.84083e-17	8.04733e-16
161	Prkar1b	8.68098	1.07664	1.69223e-17	7.45001e-16
162	Ppp1r14b	8.67971	0.647822	2.42811e-17	1.05041e-15
163	Mtcl1	8.66774	1.45511	1.50173e-17	6.68216e-16
164	Bex2	8.65776	0.818555	2.89324e-17	1.243e-15
165	Fam110a	8.63711	0.8277	2.91745e-17	1.24909e-15
166	Map1a	8.6344	1.37732	1.94858e-17	8.4886e-16
167	Cbfa2t3	8.61819	0.712737	3.66059e-17	1.54601e-15
168	Adam23	8.59235	1.61581	2.48173e-17	1.06989e-15
169	Arpc2	8.57718	0.548337	5.03631e-17	2.09158e-15
170	Bax	8.57414	0.608196	4.97731e-17	2.08095e-15
171	Rhbdl3	8.55462	1.69744	3.55353e-17	1.5059e-15
172	App	8.49729	0.610962	1.04824e-16	4.24027e-15
173	Efcc1	8.48928	1.52837	5.53445e-17	2.29082e-15
174	Slc38a5	8.47338	1.30063	7.07718e-17	2.90048e-15
175	Nkx6-1	8.44576	0.725581	1.58126e-16	6.33471e-15
176	Dnaja1	8.41767	0.484013	1.88699e-16	7.53526e-15
177	Stip1	8.33524	0.655057	3.26711e-16	1.27602e-14
178	Slc35b1	8.31962	0.81772	3.24456e-16	1.27119e-14
179	Klhl7	8.31892	0.889809	3.28156e-16	1.27766e-14
180	Crybb1	8.31139	1.42845	2.61537e-16	1.03117e-14
181	Emid1	8.28574	0.986415	3.93322e-16	1.51715e-14
182	Oaz1	8.25	0.410176	6.56641e-16	2.47163e-14
183	Hmgn3	8.24891	1.10689	5.77024e-16	2.19181e-14
184	Gadd45gip1	8.24588	0.62316	7.18042e-16	2.66253e-14
185	Gabarapl2	8.24432	0.533519	7.37953e-16	2.72017e-14
186	Dmpk	8.24175	1.27064	5.10993e-16	1.94693e-14
187	Bpnt1	8.2301	0.868712	6.72838e-16	2.52497e-14
188	1700086L19Rik	8.21938	1.45579	5.88639e-16	2.22913e-14
189	Plekhg6	8.21786	1.98293	4.18828e-16	1.61055e-14
190	Scpep1	8.21716	0.851999	7.09843e-16	2.63998e-14
191	Vil1	8.20936	1.26089	6.29427e-16	2.37637e-14
192	Spint2	8.201	0.403835	9.66464e-16	3.54152e-14
193	Lingo1	8.19146	0.709654	9.72111e-16	3.55177e-14
194	Cpe	8.17346	1.21759	9.15233e-16	3.36368e-14
195	Eya2	8.16454	1.23766	9.93095e-16	3.61783e-14
196	Scin	8.16285	1.67565	7.26665e-16	2.68651e-14
197	St3gal6	8.12726	0.680238	1.66161e-15	5.96601e-14
198	Tpst1	8.1207	0.944154	1.41127e-15	5.08178e-14
199	Zfp703	8.09958	0.800667	1.77878e-15	6.36835e-14
200	Ids	8.07353	1.31893	1.83093e-15	6.53626e-14
201	Gdi1	8.04864	0.672789	2.85783e-15	1.00016e-13
202	Il11	8.01184	1.40882	2.77907e-15	9.75336e-14
203	H3f3a	8.00297	0.426395	4.33758e-15	1.49701e-13
204	Dok4	7.98733	1.22794	3.26412e-15	1.13915e-13
205	Elovl1	7.96885	0.748846	4.98983e-15	1.71736e-13
206	Ubl3	7.94966	0.644714	6.70733e-15	2.27702e-13
207	Tbc1d8	7.94544	1.01487	5.21983e-15	1.79157e-13
208	Tril	7.89175	1.62831	6.50412e-15	2.21407e-13
209	Ret	7.88585	1.33763	7.37801e-15	2.4979e-13
210	Gng4	7.87157	1.49466	7.64377e-15	2.56695e-13
211	Flnc	7.86559	1.90463	7.43004e-15	2.5087e-13
212	Tspear	7.85219	1.26975	9.50878e-15	3.17614e-13
213	Selk	7.84305	0.498626	1.39998e-14	4.64499e-13
214	Adrm1	7.81175	0.576934	1.79773e-14	5.92538e-13
215	4833439L19Rik	7.79797	0.692227	1.88494e-14	6.18013e-13
216	Lamp1	7.78086	0.506222	2.29071e-14	7.45169e-13
217	Pdap1	7.73165	0.504634	3.36815e-14	1.07599e-12
218	Rgs16	7.72537	1.04875	2.72993e-14	8.78867e-13
219	Rassf4	7.71446	1.36457	2.5365e-14	8.22974e-13
220	Chn2	7.69663	1.6503	2.71621e-14	8.76717e-13
221	Enho	7.68373	1.3202	3.65375e-14	1.16128e-12
222	Mcfd2	7.66982	0.649179	4.7668e-14	1.49974e-12
223	Eif4a1	7.6685	0.367394	5.18884e-14	1.61619e-12
224	Spock2	7.6513	1.002	4.83529e-14	1.51364e-12
225	Rgs17	7.62973	0.92238	5.62956e-14	1.74042e-12
226	Tmem184a	7.62971	0.767714	6.1189e-14	1.88235e-12
227	Wrap73	7.61639	0.849399	6.28322e-14	1.92341e-12
228	Map2k1	7.61541	0.707181	6.84011e-14	2.0735e-12
229	Mical2	7.61099	1.10976	6.37734e-14	1.94267e-12
230	Pdzd4	7.60295	2.9148	4.12495e-14	1.30438e-12
231	Ttll7	7.59747	0.953488	7.0276e-14	2.12002e-12
232	Sfn	7.5957	1.35627	6.36911e-14	1.94267e-12
233	Kirrel2	7.58268	0.919609	8.75423e-14	2.59688e-12
234	Ttc39a	7.58182	0.941872	7.76168e-14	2.31901e-12
235	Serinc2	7.58166	0.700624	8.91512e-14	2.63832e-12
236	Rybp	7.58119	0.903958	8.42668e-14	2.51167e-12
237	Pth1r	7.56564	1.78135	7.06816e-14	2.12711e-12
238	Ankrd2	7.55929	1.70896	7.74821e-14	2.31901e-12
239	St6galnac2	7.53425	0.744233	1.23157e-13	3.60191e-12
240	Srp14	7.53118	0.472977	1.3904e-13	4.03799e-12
241	Cldn11	7.52724	1.48254	1.03504e-13	3.04859e-12
242	Tmem200a	7.5139	1.60222	1.03894e-13	3.05287e-12
243	Msrb2	7.50634	0.852641	1.43225e-13	4.13064e-12
244	Cadps	7.49428	1.54229	1.23876e-13	3.61445e-12
245	Sept3	7.4932	1.52702	1.37366e-13	3.9987e-12
246	Gse1	7.48939	0.649767	1.69019e-13	4.77508e-12
247	Runx1t1	7.48277	1.28938	1.5743e-13	4.48837e-12
248	Insm1	7.47312	0.685173	2.12923e-13	5.97479e-12
249	Lrrc42	7.47248	0.699823	2.02226e-13	5.7003e-12
250	Tgfbr1	7.42771	0.889794	2.47634e-13	6.88676e-12
251	Mpc1	7.41957	0.731388	3.18375e-13	8.75636e-12
252	Slc25a22	7.4181	1.20922	2.22162e-13	6.22004e-12
253	Col16a1	7.3901	1.75877	2.51278e-13	6.95704e-12
254	Col9a2	7.37485	0.710111	3.83265e-13	1.04717e-11
255	Stox1	7.36169	1.32388	3.45734e-13	9.48789e-12
256	Cdk8	7.3589	0.775191	4.21074e-13	1.14295e-11
257	Ssbp3	7.35359	0.603842	4.6557e-13	1.25553e-11
258	Pdlim4	7.34849	1.40133	3.69365e-13	1.01141e-11
259	Cacna1a	7.34216	0.982335	4.50008e-13	1.21884e-11
260	Ptov1	7.3399	0.425588	5.53843e-13	1.48394e-11
261	Tmem176b	7.30925	0.477104	6.64859e-13	1.77376e-11
262	Atp6v1g1	7.30456	0.41653	7.09649e-13	1.88117e-11
263	Mdh2	7.26843	0.423717	8.70756e-13	2.26591e-11
264	Mad2l2	7.26584	0.805962	8.00495e-13	2.09524e-11
265	Nnat	7.26315	0.953576	7.89039e-13	2.06961e-11
266	Agap3	7.25862	0.821019	8.71154e-13	2.26591e-11
267	Hsp90aa1	7.25485	0.445752	9.97899e-13	2.57942e-11
268	Riiad1	7.24287	1.86608	6.96269e-13	1.84964e-11
269	Hagh	7.22458	0.715676	1.08263e-12	2.78113e-11
270	Med27	7.21809	0.874248	1.06147e-12	2.73806e-11
271	Laptm5	7.21512	24.6339	7.62708e-13	2.00476e-11
272	Tmem199	7.21396	0.72235	1.16482e-12	2.97997e-11
273	Tmem51	7.19868	0.820441	1.23543e-12	3.15414e-11
274	Elof1	7.18221	0.514934	1.503e-12	3.7602e-11
275	Serpini1	7.17741	1.15279	1.36408e-12	3.46132e-11
276	Zdbf2	7.1771	0.844816	1.55149e-12	3.86601e-11
277	Alpl	7.17328	1.18496	1.38413e-12	3.50506e-11
278	Kif5b	7.1469	0.520017	2.06523e-12	5.08512e-11
279	Sin3b	7.14529	0.521562	1.96399e-12	4.84543e-11
280	A630023P12Rik	7.13119	2.16672	1.43705e-12	3.617e-11
281	Phip	7.12372	0.615454	2.24934e-12	5.51663e-11
282	Pex5l	7.11516	1.46444	1.9189e-12	4.74356e-11
283	Celsr2	7.09809	0.92595	2.53762e-12	6.19927e-11
284	Dbpht2	7.07113	1.56091	2.50623e-12	6.1346e-11
285	Tpm4	7.05235	0.52779	3.85944e-12	9.22931e-11
286	Inppl1	7.04646	0.787213	3.73369e-12	8.963e-11
287	Mapre3	7.02769	0.959897	3.99928e-12	9.52716e-11
288	Myef2	7.01983	0.723263	4.61617e-12	1.0934e-10
289	Pde2a	7.01448	1.79418	3.53407e-12	8.53314e-11
290	Nt5dc2	7.00688	0.583265	4.93383e-12	1.16421e-10
291	Tspan3	6.99136	0.411903	6.01693e-12	1.40121e-10
292	Sct	6.98126	0.938552	5.37258e-12	1.26058e-10
293	Lhx1	6.97191	1.45723	5.31497e-12	1.24942e-10
294	Gdpd1	6.96035	0.598402	7.02187e-12	1.62235e-10
295	Baiap3	6.93535	1.49364	6.62754e-12	1.5348e-10
296	Pdk3	6.91493	0.832712	8.49497e-12	1.95275e-10
297	Hpcal1	6.91322	0.645149	9.10858e-12	2.08994e-10
298	Basp1	6.85866	1.02283	1.24759e-11	2.84163e-10
299	Tor2a	6.84895	0.6323	1.43299e-11	3.24611e-10
300	Ypel3	6.83009	0.486362	1.63661e-11	3.69393e-10
301	Plpp1	6.82557	1.21917	1.44416e-11	3.26547e-10
302	Jun	6.78895	0.758308	2.08378e-11	4.66102e-10
303	Prkar1a	6.77449	0.458386	2.41986e-11	5.38376e-10
304	Slit1	6.75208	2.00867	2.02385e-11	4.54326e-10
305	Kcnc3	6.75149	1.4295	2.34165e-11	5.21907e-10
306	Desi2	6.74662	0.704167	2.63386e-11	5.82864e-10
307	C2cd4c	6.73847	0.799981	2.82905e-11	6.21642e-10
308	Pim2	6.73324	1.00013	2.71724e-11	5.99187e-10
309	Eif4g2	6.70752	0.378908	3.82156e-11	8.22328e-10
310	Ap3s1	6.70316	0.543844	3.74451e-11	8.11355e-10
311	Zbtb7a	6.69374	0.663186	3.83901e-11	8.24659e-10
312	Hepacam2	6.68622	1.23393	3.59893e-11	7.81168e-10
313	Kif26a	6.6844	1.10919	3.75662e-11	8.12564e-10
314	Fkbp1a	6.6785	0.427388	4.58339e-11	9.72819e-10
315	Lrrc10b	6.67367	1.16389	4.12444e-11	8.784e-10
316	Coro2b	6.66864	1.47537	3.77923e-11	8.16038e-10
317	Cfl1	6.6562	0.319234	5.38331e-11	1.13104e-09
318	Psma2	6.65319	0.368732	5.59463e-11	1.17346e-09
319	Vat1l	6.65029	2.15217	3.91142e-11	8.38766e-10
320	Snd1	6.64517	0.693853	5.20507e-11	1.09729e-09
321	Gsg1l2	6.64245	2.52166	4.01374e-11	8.59229e-10
322	Zcrb1	6.64178	0.520594	5.79415e-11	1.2092e-09
323	Pomgnt2	6.64068	0.859169	5.13138e-11	1.08359e-09
324	St6galnac4	6.6215	0.988878	5.79353e-11	1.2092e-09
325	Ywhag	6.61519	0.652836	6.38191e-11	1.3252e-09
326	Atp6ap1	6.60845	0.611361	6.87641e-11	1.41843e-09
327	Polr2c	6.6024	0.43606	7.36436e-11	1.50661e-09
328	Mycl	6.59477	0.731913	7.12592e-11	1.46505e-09
329	Mmd2	6.58866	0.708805	7.59595e-11	1.55144e-09
330	Sh2d5	6.58814	0.9445	7.17862e-11	1.47345e-09
331	Cct7	6.58307	0.377437	8.3174e-11	1.68498e-09
332	Notumos	6.58236	2.21335	5.97634e-11	1.24514e-09
333	Gars	6.57792	0.614008	8.29619e-11	1.68342e-09
334	Nme1	6.55854	0.407985	9.84832e-11	1.96633e-09
335	Aacs	6.55302	1.08491	8.89393e-11	1.79303e-09
336	Ubald2	6.54674	0.477433	1.04975e-10	2.08262e-09
337	Cd9	6.54512	0.633612	9.87978e-11	1.96633e-09
338	Phgr1	6.54419	4.04395	7.23505e-11	1.48259e-09
339	Tmem150c	6.54303	1.56119	8.79233e-11	1.77542e-09
340	Galr1	6.52552	1.41556	9.9713e-11	1.98138e-09
341	Itga11	6.50513	2.98805	9.4517e-11	1.89628e-09
342	Klc3	6.49484	0.610151	1.37988e-10	2.69888e-09
343	Elfn1	6.48454	1.7858	1.21827e-10	2.40545e-09
344	Lrfn1	6.48367	0.945238	1.41151e-10	2.75643e-09
345	Tmem59	6.47851	0.348159	1.59332e-10	3.09691e-09
346	Fndc3a	6.4544	0.613283	1.85709e-10	3.59277e-09
347	Afap1	6.43902	0.986944	1.86994e-10	3.61203e-09
348	Scoc	6.43834	0.637804	2.01031e-10	3.84737e-09
349	Riok3	6.43778	0.643634	2.00876e-10	3.84737e-09
350	Slc52a3	6.41511	1.36831	1.99198e-10	3.82404e-09
351	Gnptg	6.41285	0.753342	2.25908e-10	4.284e-09
352	Ptprn2	6.40745	1.16906	2.27526e-10	4.30813e-09
353	Prnp	6.4047	0.943347	2.35233e-10	4.4473e-09
354	Ak8	6.40139	1.35773	2.21508e-10	4.21339e-09
355	Marcksl1	6.39281	0.302372	2.80762e-10	5.24439e-09
356	Ivd	6.39188	0.610029	2.66021e-10	4.99151e-09
357	Mthfd2	6.39123	0.984024	2.5296e-10	4.76076e-09
358	Kras	6.3882	0.664395	2.71315e-10	5.08318e-09
359	Atp5b	6.37832	0.293696	3.0213e-10	5.62135e-09
360	Nphp4	6.33882	1.21068	3.3272e-10	6.17787e-09
361	Ifitm2	6.33106	0.365228	4.10283e-10	7.55054e-09
362	Hnrnpa1	6.32225	0.345839	4.33531e-10	7.94318e-09
363	Swt1	6.32198	0.567933	4.21131e-10	7.72734e-09
364	Dpysl2	6.30872	0.735306	4.50595e-10	8.21957e-09
365	Pcbp4	6.30294	0.583209	4.61774e-10	8.39889e-09
366	Cnot6l	6.29345	0.571452	5.00509e-10	9.03744e-09
367	Dnm2	6.28369	0.714303	5.16332e-10	9.29621e-09
368	Gpr153	6.27514	1.13756	5.07311e-10	9.14702e-09
369	Plk5	6.2688	1.46409	4.86694e-10	8.82637e-09
370	Ptpro	6.26048	2.25401	4.78895e-10	8.6976e-09
371	Arhgef7	6.25931	0.955972	5.76626e-10	1.03518e-08
372	Grasp	6.25102	0.536553	6.5683e-10	1.17241e-08
373	Dynll2	6.2228	0.477595	7.78695e-10	1.37614e-08
374	Cisd1	6.20931	0.576207	8.41666e-10	1.47903e-08
375	Eif2b3	6.20812	0.767156	7.94595e-10	1.40225e-08
376	Ranbp1	6.18382	0.386188	1.03462e-09	1.8079e-08
377	Dctn3	6.14839	0.405855	1.22395e-09	2.11795e-08
378	Rtn2	6.14504	1.15918	1.11578e-09	1.94699e-08
379	Glrx3	6.14184	0.363564	1.286e-09	2.22224e-08
380	Sdccag3	6.11035	0.693013	1.49087e-09	2.55499e-08
381	Inpp4a	6.10741	1.00957	1.44934e-09	2.4941e-08
382	1810008I18Rik	6.09645	1.20647	1.46816e-09	2.51953e-08
383	Haus7	6.08213	0.697838	1.76031e-09	2.99204e-08
384	Paxip1	6.07906	0.888996	1.74122e-09	2.96364e-08
385	Atp5f1	6.06605	0.316101	2.05682e-09	3.47234e-08
386	Tmem229a	6.05305	2.29671	1.69995e-09	2.89736e-08
387	Plekho1	6.05003	1.89655	1.80061e-09	3.05638e-08
388	Aco2	6.04134	0.480331	2.31968e-09	3.86893e-08
389	Tsr3	6.04042	0.551708	2.27063e-09	3.79729e-08
390	Rnf220	6.03636	0.614568	2.32287e-09	3.86906e-08
391	Top1	6.03454	0.40063	2.47276e-09	4.09139e-08
392	Atg3	6.03432	0.61967	2.36141e-09	3.92278e-08
393	Psmb7	6.02092	0.360893	2.69151e-09	4.42978e-08
394	Fgf18	6.01922	2.09436	2.24053e-09	3.75704e-08
395	Dner	5.99597	1.1473	2.81491e-09	4.62068e-08
396	Phyhip	5.99395	1.1189	2.82865e-09	4.63712e-08
397	Nyap1	5.99079	2.06003	2.57005e-09	4.23549e-08
398	Psmc1	5.97965	0.453847	3.34625e-09	5.43558e-08
399	Phyhipl	5.97456	1.09196	3.20153e-09	5.22092e-08
400	Yrdc	5.97173	0.644024	3.3535e-09	5.44027e-08
401	Olfml2b	5.96985	1.28324	3.1466e-09	5.14481e-08
402	Zfp451	5.9691	0.701054	3.42481e-09	5.54152e-08
403	Cacna1h	5.94599	1.04789	3.68805e-09	5.95199e-08
404	1700128E19Rik	5.91617	1.164	4.38998e-09	7.04381e-08
405	Dhx15	5.91459	0.547293	4.75682e-09	7.60785e-08
406	Ube2i	5.91449	0.353989	4.96968e-09	7.91932e-08
407	Coq10b	5.90906	0.721787	4.80765e-09	7.6793e-08
408	Tcp11	5.89795	1.04414	4.99504e-09	7.94655e-08
409	Dync1i1	5.89239	2.77838	4.39284e-09	7.04381e-08
410	Eml5	5.88463	1.00732	5.31048e-09	8.40865e-08
411	Ptprs	5.88458	0.723854	5.55534e-09	8.77237e-08
412	Arc	5.88014	1.69907	5.00686e-09	7.94655e-08
413	Srp68	5.8745	0.543841	6.06369e-09	9.53883e-08
414	Nisch	5.86936	0.414235	6.52248e-09	1.0158e-07
415	Cox7a2l	5.86934	0.306982	6.36341e-09	9.97255e-08
416	Ahsa2	5.86825	0.584372	6.38837e-09	9.99909e-08
417	Shc2	5.85916	0.828185	6.41911e-09	1.0022e-07
418	Nkd1	5.85063	1.0737	6.62685e-09	1.02948e-07
419	1600014C10Rik	5.85027	1.10992	6.51547e-09	1.0158e-07
420	F2r	5.84398	0.711404	6.9772e-09	1.08255e-07
421	Psmb3	5.84251	0.358358	7.47119e-09	1.15345e-07
422	Hnrnpdl	5.83176	0.471976	7.89341e-09	1.21577e-07
423	Tapt1	5.82931	1.15038	7.24458e-09	1.12124e-07
424	Trappc2l	5.82722	0.485659	8.1367e-09	1.24846e-07
425	Rap1gap2	5.81958	0.481898	8.35834e-09	1.28089e-07
426	Slc25a44	5.81949	0.948236	7.93096e-09	1.2199e-07
427	Pik3r1	5.80318	0.674987	9.04759e-09	1.37973e-07
428	Slc36a1	5.79813	1.0974	8.86787e-09	1.35564e-07
429	Pex19	5.77929	0.486008	1.07403e-08	1.62988e-07
430	Txndc12	5.77224	0.460138	1.09448e-08	1.6589e-07
431	Psmd8	5.76804	0.382181	1.15585e-08	1.74343e-07
432	Arpc1a	5.7599	0.347932	1.20584e-08	1.81225e-07
433	Psmd12	5.75741	0.433268	1.21113e-08	1.81801e-07
434	Cnksr3	5.75323	0.637248	1.20059e-08	1.80655e-07
435	Ndufs5	5.75116	0.372734	1.26564e-08	1.89299e-07
436	Ffar2	5.74433	0.542089	1.28705e-08	1.9181e-07
437	Pcyt1b	5.73891	1.03638	1.27927e-08	1.90879e-07
438	Atg4a	5.73874	0.879675	1.27776e-08	1.90879e-07
439	Galnt12	5.72649	0.949605	1.32415e-08	1.97104e-07
440	Mvp	5.72047	0.98007	1.3833e-08	2.05418e-07
441	4833418N02Rik	5.71454	1.01484	1.45558e-08	2.15381e-07
442	Krt33b	5.71438	3.12128	1.23721e-08	1.85269e-07
443	Ciapin1	5.71269	0.505936	1.55472e-08	2.29506e-07
444	Pam16	5.71159	0.555148	1.56971e-08	2.31444e-07
445	Adra2c	5.70705	1.26491	1.46185e-08	2.16052e-07
446	Agpat3	5.68899	0.575949	1.73112e-08	2.54339e-07
447	Klc1	5.68842	0.715017	1.73694e-08	2.54894e-07
448	Acly	5.67703	0.405557	1.91142e-08	2.77234e-07
449	Odc1	5.6757	0.478344	1.91081e-08	2.77234e-07
450	1110008P14Rik	5.67515	0.705144	1.86471e-08	2.72042e-07
451	Necab2	5.67241	0.932654	1.89707e-08	2.76117e-07
452	Lmx1b	5.66757	0.964176	1.88876e-08	2.75228e-07
453	Ubb	5.66599	0.340804	2.02093e-08	2.92436e-07
454	Lrrc73	5.66529	1.58516	1.81901e-08	2.66311e-07
455	Psmd1	5.65798	0.517663	2.12399e-08	3.06283e-07
456	Ctrb1	5.65281	0.73603	2.18349e-08	3.13412e-07
457	Necab3	5.65236	2.12338	1.90173e-08	2.76472e-07
458	Strap	5.652	0.41298	2.21106e-08	3.16276e-07
459	Chst1	5.6407	1.30742	2.09794e-08	3.03228e-07
460	Fer	5.63889	1.14854	2.13801e-08	3.07948e-07
461	Cnih2	5.63453	1.20939	2.18269e-08	3.13412e-07
462	4932438H23Rik	5.63452	1.89075	2.10274e-08	3.03569e-07
463	Ndc1	5.63441	0.871623	2.3221e-08	3.31778e-07
464	Fam53b	5.62806	0.859016	2.38813e-08	3.40431e-07
465	Prex1	5.62268	0.767154	2.49625e-08	3.54223e-07
466	Ptbp3	5.6216	0.706337	2.52418e-08	3.57778e-07
467	Dnajb6	5.62095	0.368756	2.64768e-08	3.74008e-07
468	Cntrob	5.61649	1.32052	2.41518e-08	3.43894e-07
469	Siah2	5.60819	0.698812	2.70787e-08	3.82077e-07
470	Srsf11	5.60636	0.379325	2.88789e-08	4.0564e-07
471	Kcnip3	5.58828	1.73101	2.78954e-08	3.93155e-07
472	Dnm1	5.58249	1.37626	2.89314e-08	4.0592e-07
473	Rnf112	5.57109	1.46356	3.05534e-08	4.26755e-07
474	Rnf10	5.5677	0.454532	3.50612e-08	4.85364e-07
475	Btbd11	5.56513	1.54209	3.14577e-08	4.38402e-07
476	Gm648	5.56174	1.99192	3.07393e-08	4.2887e-07
477	Ube2g2	5.55561	0.603258	3.66311e-08	5.04764e-07
478	Kdm1a	5.55359	0.393034	3.7793e-08	5.18001e-07
479	Sh2b3	5.5506	1.30367	3.51945e-08	4.86668e-07
480	Slc18a2	5.52974	2.16446	3.66966e-08	5.04764e-07
481	Raph1	5.52908	0.7913	4.21556e-08	5.74007e-07
482	C130021I20Rik	5.52583	1.14001	4.09593e-08	5.58328e-07
483	Klhdc8a	5.52354	1.49404	4.06477e-08	5.55295e-07
484	Galr2	5.52071	1.51795	4.08331e-08	5.57217e-07
485	Lrrn2	5.51333	0.610706	4.65988e-08	6.30374e-07
486	Rab3d	5.51253	0.587524	4.68903e-08	6.33629e-07
487	Selt	5.5002	0.472614	5.04882e-08	6.77106e-07
488	Mapk7	5.49673	0.664376	4.97698e-08	6.68191e-07
489	H2-Q2	5.4858	1.06537	5.20875e-08	6.97805e-07
490	Slc17a7	5.48123	1.79426	4.9656e-08	6.67383e-07
491	Ccdc115	5.48066	0.541679	5.59765e-08	7.47493e-07
492	Arx	5.47634	1.19743	5.35626e-08	7.16027e-07
493	Map2k2	5.47394	0.377378	5.94068e-08	7.90758e-07
494	Alg2	5.47087	0.562434	5.87716e-08	7.83139e-07
495	Cib1	5.46873	0.470944	5.9967e-08	7.97363e-07
496	Isl1	5.46851	1.49548	5.28149e-08	7.0679e-07
497	Sh3kbp1	5.44627	1.16006	6.37764e-08	8.4441e-07
498	Calr	5.44548	0.378595	7.00918e-08	9.21175e-07
499	Tprgl	5.44026	0.458494	6.96471e-08	9.17265e-07

## Sheet: Syt13_high EP GO
Term	Gene_set	Overlap	P-value	Adjusted P-value	Old P-value	Old Adjusted P-value	Odds Ratio	Combined Score	Genes
axonogenesis (GO:0007409)	GO_Biological_Process_2018	23/223	1.02876e-08	5.24975e-05	0	0	4.12556	75.8787	CYFIP2;VASP;RET;APP;LINGO1;LRRN2;SH3KBP1;SIAH2;PTPRO;CCK;PIK3R1;GFRA3;ISL1;DAB1;MAPK7;DOK4;TUBB3;MAP1B;KIF5B;LRFN1;MAP1A;SLIT1;KRAS
regulation of cellular amine metabolic process (GO:0033238)	GO_Biological_Process_2018	11/51	4.12243e-08	0.000105184	0	0	8.62745	146.703	PSMD8;PSMB7;PSMD12;PSMD4;PSMA2;PSMB3;PSMC1;ODC1;PSMC2;PSMD1;OAZ1
regulation of cellular amino acid metabolic process (GO:0006521)	GO_Biological_Process_2018	11/51	4.12243e-08	7.01226e-05	0	0	8.62745	146.703	PSMD8;PSMB7;PSMD12;PSMD4;PSMA2;PSMB3;PSMC1;ODC1;PSMC2;PSMD1;OAZ1
regulation of mitotic cell cycle phase transition (GO:1901990)	GO_Biological_Process_2018	19/184	1.93876e-07	0.000247337	0	0	4.13043	63.8402	PSMD12;HSP90AA1;PLK5;DCTN3;TUBA4A;CDC14B;PSMD8;PSMB7;TUBA1A;PSMD4;UBB;PSMA2;HAUS7;PSMB3;PSMC1;PSMC2;E2F1;PSMD1;YWHAG
regulation of G2/M transition of mitotic cell cycle (GO:0010389)	GO_Biological_Process_2018	17/149	2.03584e-07	0.000207778	0	0	4.56376	70.3147	PSMD12;HSP90AA1;DCTN3;TUBA4A;PSMD8;PSMB7;TUBA1A;PSMD4;UBB;PSMA2;HAUS7;PSMB3;PSMC1;PSMC2;PSMD1;YWHAG;STOX1
regulation of cellular ketone metabolic process (GO:0010565)	GO_Biological_Process_2018	11/61	2.8884e-07	0.000245658	0	0	7.21311	108.611	PSMD8;PSMB7;PSMD12;PSMD4;PSMA2;PSMB3;PSMC1;ODC1;PSMC2;PSMD1;OAZ1
regulation of transcription from RNA polymerase II promoter in response to stress (GO:0043618)	GO_Biological_Process_2018	13/93	5.3489e-07	0.000389935	0	0	5.5914	80.7465	PSMD12;PSMD8;PSMB7;MAPK7;PSMD4;UBB;PSMA2;PSMB3;PSMC1;PSMC2;PSMD1;ANKRD2;STOX1
positive regulation of ubiquitin protein ligase activity (GO:1904668)	GO_Biological_Process_2018	12/82	8.84424e-07	0.000564152	0	0	5.85366	81.5902	PSMD8;PSMB7;PSMD12;PSMD4;UBB;PSMA2;PSMB3;UBE2S;PSMC1;PSMC2;PSMD1;CDC14B
negative regulation of canonical Wnt signaling pathway (GO:0090090)	GO_Biological_Process_2018	16/148	9.65354e-07	0.000547356	0	0	4.32432	59.8952	PSMD12;SIAH2;PTPRO;NKD1;PSMD8;MAD2L2;PSMB7;PSMD4;UBB;PSMA2;PSMB3;PSMC1;PSMC2;PSMD1;NPHP4;NOTUM
negative regulation of cell cycle G2/M phase transition (GO:1902750)	GO_Biological_Process_2018	11/69	1.05225e-06	0.000536966	0	0	6.37681	87.7741	PSMD8;PSMB7;PSMD12;PSMD4;UBB;PSMA2;PSMB3;PSMC1;PSMC2;PSMD1;CDC14B
axon guidance (GO:0007411)	GO_Biological_Process_2018	16/158	2.30932e-06	0.00107131	0	0	4.05063	52.5714	CYFIP2;VASP;RET;SH3KBP1;SIAH2;PTPRO;PIK3R1;GFRA3;DAB1;MAPK7;DOK4;TUBB3;KIF5B;LHX1;SLIT1;KRAS
regulation of hematopoietic stem cell differentiation (GO:1902036)	GO_Biological_Process_2018	11/76	2.82289e-06	0.00120044	0	0	5.78947	73.9764	PSMD8;PSMB7;PSMD12;PSMD4;UBB;PSMA2;PSMB3;PSMC1;H3F3A;PSMC2;PSMD1
negative regulation of G2/M transition of mitotic cell cycle (GO:0010972)	GO_Biological_Process_2018	10/62	2.92142e-06	0.00114677	0	0	6.45161	82.2157	PSMD8;PSMB7;PSMD12;PSMD4;UBB;PSMA2;PSMB3;PSMC1;PSMC2;PSMD1
negative regulation of ubiquitin protein ligase activity (GO:1904667)	GO_Biological_Process_2018	11/77	3.22016e-06	0.00117375	0	0	5.71429	72.2633	PSMD8;MAD2L2;PSMB7;PSMD12;PSMD4;UBB;PSMA2;PSMB3;PSMC1;PSMC2;PSMD1
regulation of hematopoietic progenitor cell differentiation (GO:1901532)	GO_Biological_Process_2018	11/77	3.22016e-06	0.0010955	0	0	5.71429	72.2633	PSMD8;PSMB7;PSMD12;PSMD4;UBB;PSMA2;PSMB3;PSMC1;H3F3A;PSMC2;PSMD1
regulation of transcription from RNA polymerase II promoter in response to hypoxia (GO:0061418)	GO_Biological_Process_2018	11/78	3.66552e-06	0.00116907	0	0	5.64103	70.6061	PSMD8;PSMB7;PSMD12;PSMD4;UBB;PSMA2;PSMB3;PSMC1;PSMC2;PSMD1;STOX1
regulation of mRNA stability (GO:0043488)	GO_Biological_Process_2018	14/128	3.99481e-06	0.00119915	0	0	4.375	54.3835	HSPA8;PSMD12;PSMD8;PSMB7;CARHSP1;PSMD4;UBB;PCBP4;PSMA2;PSMB3;PSMC1;PSMC2;E2F1;PSMD1
anaphase-promoting complex-dependent catabolic process (GO:0031145)	GO_Biological_Process_2018	11/79	4.16383e-06	0.00118045	0	0	5.56962	69.0024	PSMD8;PSMB7;PSMD12;PSMD4;UBB;PSMA2;PSMB3;UBE2S;PSMC1;PSMC2;PSMD1
regulation of canonical Wnt signaling pathway (GO:0060828)	GO_Biological_Process_2018	18/213	7.29689e-06	0.00195979	0	0	3.38028	39.9822	PSMD12;SIAH2;PTPRO;NKD1;PSMD8;MAD2L2;PSMB7;PSMD4;UBB;PSMA2;PSMB3;PSMC1;PSMC2;PSMD1;FAM53B;NPHP4;NOTUM;RNF220
negative regulation of Wnt signaling pathway (GO:0030178)	GO_Biological_Process_2018	16/174	8.07529e-06	0.00206041	0	0	3.67816	43.1327	PSMD12;SIAH2;PTPRO;NKD1;PSMD8;MAD2L2;PSMB7;PSMD4;UBB;PSMA2;PSMB3;PSMC1;PSMC2;PSMD1;NPHP4;NOTUM
negative regulation of ubiquitin-protein ligase activity involved in mitotic cell cycle (GO:0051436)	GO_Biological_Process_2018	10/71	1.02622e-05	0.00249372	0	0	5.6338	64.7157	PSMD8;PSMB7;PSMD12;PSMD4;UBB;PSMA2;PSMB3;PSMC1;PSMC2;PSMD1
regulation of primary metabolic process (GO:0080090)	GO_Biological_Process_2018	14/139	1.04791e-05	0.00243067	0	0	4.02878	46.1945	PSMD12;ODC1;FHL2;OAZ1;PSMD8;PSMB7;PSMD4;SIN3B;PSMA2;PSMB3;PSMC1;PSMC2;PSMD1;PLPP1
SCF-dependent proteasomal ubiquitin-dependent protein catabolic process (GO:0031146)	GO_Biological_Process_2018	10/72	1.16545e-05	0.00258578	0	0	5.55556	63.1101	PSMD8;PSMB7;PSMD12;PSMD4;UBB;PSMA2;PSMB3;PSMC1;PSMC2;PSMD1
regulation of ubiquitin-protein ligase activity involved in mitotic cell cycle (GO:0051439)	GO_Biological_Process_2018	10/72	1.16545e-05	0.00247804	0	0	5.55556	63.1101	PSMD8;PSMB7;PSMD12;PSMD4;UBB;PSMA2;PSMB3;PSMC1;PSMC2;PSMD1
regulation of stem cell differentiation (GO:2000736)	GO_Biological_Process_2018	11/88	1.20483e-05	0.00245929	0	0	5	56.633	PSMD8;PSMB7;PSMD12;PSMD4;UBB;PSMA2;PSMB3;PSMC1;H3F3A;PSMC2;PSMD1
Wnt signaling pathway, planar cell polarity pathway (GO:0060071)	GO_Biological_Process_2018	11/88	1.20483e-05	0.0023647	0	0	5	56.633	PSMD8;PSMB7;PSMD12;PSMD4;UBB;PSMA2;PSMB3;PSMC1;PSMC2;PSMD1;CELSR2
response to increased oxygen levels (GO:0036296)	GO_Biological_Process_2018	4/7	1.27237e-05	0.00240479	0	0	22.8571	257.647	TMEM199;ATP6V1G1;ATP6AP1;CCDC115
regulation of establishment of planar polarity (GO:0090175)	GO_Biological_Process_2018	11/89	1.34423e-05	0.00244987	0	0	4.94382	55.4553	PSMD8;PSMB7;PSMD12;PSMD4;UBB;PSMA2;PSMB3;PSMC1;PSMC2;PSMD1;CELSR2
antigen processing and presentation of exogenous peptide antigen via MHC class I, TAP-dependent (GO:0002479)	GO_Biological_Process_2018	10/75	1.6851e-05	0.0029652	0	0	5.33333	58.6192	PSMD8;PSMB7;PSMD12;PSMD4;PSMA2;PSMB3;PSMC1;PSMC2;PSMD1;CALR
positive regulation of ubiquitin-protein ligase activity involved in regulation of mitotic cell cycle transition (GO:0051437)	GO_Biological_Process_2018	10/76	1.89765e-05	0.00322791	0	0	5.26316	57.2227	PSMD8;PSMB7;PSMD12;PSMD4;UBB;PSMA2;PSMB3;PSMC1;PSMC2;PSMD1
DNA damage response, signal transduction by p53 class mediator resulting in cell cycle arrest (GO:0006977)	GO_Biological_Process_2018	9/62	2.21891e-05	0.00365261	0	0	5.80645	62.2214	PLK3;BTG2;CNOT6L;UBB;PCBP4;GADD45A;E2F1;BAX;SFN
antigen processing and presentation of exogenous peptide antigen via MHC class I (GO:0042590)	GO_Biological_Process_2018	10/78	2.39257e-05	0.0038154	0	0	5.12821	54.567	PSMD8;PSMB7;PSMD12;PSMD4;PSMA2;PSMB3;PSMC1;PSMC2;PSMD1;CALR
signal transduction involved in mitotic G1 DNA damage checkpoint (GO:0072431)	GO_Biological_Process_2018	9/63	2.53213e-05	0.00391559	0	0	5.71429	60.4792	PLK3;BTG2;CNOT6L;UBB;PCBP4;GADD45A;E2F1;BAX;SFN
positive regulation of developmental process (GO:0051094)	GO_Biological_Process_2018	12/113	2.62001e-05	0.00393232	0	0	4.24779	44.8131	NEUROD1;VIL1;JUN;PAXIP1;JUND;BMP1;LHX1;LMNA;INSM1;ARHGEF7;ISL1;TAPT1
positive regulation of canonical Wnt signaling pathway (GO:0090263)	GO_Biological_Process_2018	12/113	2.62001e-05	0.00381997	0	0	4.24779	44.8131	PSMD8;PSMB7;PSMD12;PSMD4;UBB;PSMA2;PSMB3;PSMC1;PSMC2;PSMD1;FAM53B;RNF220
negative regulation of mitotic cell cycle phase transition (GO:1901991)	GO_Biological_Process_2018	10/79	2.67898e-05	0.00379745	0	0	5.06329	53.3037	PSMD8;PSMB7;PSMD12;PSMD4;UBB;PSMA2;PSMB3;PSMC1;PSMC2;PSMD1
cellular response to hypoxia (GO:0071456)	GO_Biological_Process_2018	13/132	2.74169e-05	0.00378131	0	0	3.93939	41.3808	PLK3;PSMD12;PSMD8;PSMB7;PSMD4;UBB;PSMA2;PSMB3;PSMC1;LMNA;PSMC2;PSMD1;STOX1
NIK/NF-kappaB signaling (GO:0038061)	GO_Biological_Process_2018	10/80	2.99426e-05	0.00402097	0	0	5	52.0811	PSMD8;PSMB7;PSMD12;PSMD4;UBB;PSMA2;PSMB3;PSMC1;PSMC2;PSMD1
DNA damage response, signal transduction by p53 class mediator (GO:0030330)	GO_Biological_Process_2018	10/82	3.72099e-05	0.00486878	0	0	4.87805	49.7509	PLK3;BTG2;CNOT6L;PAXIP1;UBB;PCBP4;GADD45A;E2F1;BAX;SFN
positive regulation of cell cycle arrest (GO:0071158)	GO_Biological_Process_2018	10/82	3.72099e-05	0.00474706	0	0	4.87805	49.7509	PLK3;BTG2;CNOT6L;UBB;PCBP4;GADD45A;E2F1;BAX;SFN;INSM1
cellular response to oxygen levels (GO:0071453)	GO_Biological_Process_2018	4/9	4.40111e-05	0.00547778	0	0	17.7778	178.33	TMEM199;ATP6V1G1;ATP6AP1;CCDC115
positive regulation of Wnt signaling pathway (GO:0030177)	GO_Biological_Process_2018	13/140	5.09675e-05	0.00619255	0	0	3.71429	36.7132	PSMD12;SULF2;PSMD8;PSMB7;PSMD4;UBB;PSMA2;PSMB3;PSMC1;PSMC2;PSMD1;FAM53B;RNF220
Fc-epsilon receptor signaling pathway (GO:0038095)	GO_Biological_Process_2018	15/182	5.56589e-05	0.00660528	0	0	3.2967	32.2954	PSMD12;JUN;PIK3R1;PSMD8;PPP3CA;PSMB7;FER;PSMD4;UBB;PSMA2;PSMB3;PSMC1;PSMC2;PSMD1;KRAS
Fc receptor signaling pathway (GO:0038093)	GO_Biological_Process_2018	15/183	5.92648e-05	0.00687338	0	0	3.27869	31.9131	PSMD12;JUN;PIK3R1;PSMD8;PPP3CA;PSMB7;FER;PSMD4;UBB;PSMA2;PSMB3;PSMC1;PSMC2;PSMD1;KRAS
tumor necrosis factor-mediated signaling pathway (GO:0033209)	GO_Biological_Process_2018	12/123	6.08872e-05	0.00690461	0	0	3.90244	37.879	PSMD8;PSMB7;PSMD12;CD40;PSMD4;UBB;PSMA2;PSMB3;TMSB4X;PSMC1;PSMC2;PSMD1
positive regulation of protein ubiquitination involved in ubiquitin-dependent protein catabolic process (GO:2000060)	GO_Biological_Process_2018	10/87	6.22618e-05	0.00690699	0	0	4.5977	44.5249	PSMD8;PSMB7;PSMD12;PSMD4;UBB;PSMA2;PSMB3;PSMC1;PSMC2;PSMD1
innate immune response activating cell surface receptor signaling pathway (GO:0002220)	GO_Biological_Process_2018	12/124	6.59115e-05	0.0071563	0	0	3.87097	37.2666	PSMD8;PSMB7;PSMD12;PSMD4;UBB;PSMA2;PSMB3;PSMC1;PSMC2;PSMD1;FFAR2;KRAS
non-canonical Wnt signaling pathway (GO:0035567)	GO_Biological_Process_2018	12/127	8.31891e-05	0.00884405	0	0	3.77953	35.5064	PSMD8;PPP3CA;PSMB7;PSMD12;PSMD4;UBB;PSMA2;PSMB3;PSMC1;PSMC2;PSMD1;CELSR2
cellular response to increased oxygen levels (GO:0036295)	GO_Biological_Process_2018	4/11	0.000110759	0.0115347	0	0	14.5455	132.482	TMEM199;ATP6V1G1;ATP6AP1;CCDC115
oxoacid metabolic process (GO:0043436)	GO_Biological_Process_2018	6/32	0.000123504	0.0126048	0	0	7.5	67.4943	TPST2;SULT2B1;TPST1;CHST1;BPNT1;SULF2
positive regulation of protein localization to membrane (GO:1905477)	GO_Biological_Process_2018	10/95	0.000131649	0.0131727	0	0	4.21053	37.6226	NECAB2;PRNP;MTCL1;KIF5B;E2F1;CIB1;SFN;PIK3R1;DYNLL2;YWHAG
interleukin-1-mediated signaling pathway (GO:0070498)	GO_Biological_Process_2018	10/95	0.000131649	0.0129194	0	0	4.21053	37.6226	PSMD8;PSMB7;PSMD12;PSMD4;UBB;PSMA2;PSMB3;PSMC1;PSMC2;PSMD1
stimulatory C-type lectin receptor signaling pathway (GO:0002223)	GO_Biological_Process_2018	11/121	0.000229661	0.0221125	0	0	3.63636	30.4687	PSMD8;PSMB7;PSMD12;PSMD4;UBB;PSMA2;PSMB3;PSMC1;PSMC2;PSMD1;KRAS
MAPK cascade (GO:0000165)	GO_Biological_Process_2018	18/278	0.000237206	0.022416	0	0	2.58993	21.617	RET;MAP2K1;PSMD12;SHC2;MAP2K2;GRIN2C;GFRA3;PSMD8;PSMB7;PSMD4;UBB;PSMA2;PSMB3;PSMC1;PSMC2;FGF18;PSMD1;KRAS
neuron projection morphogenesis (GO:0048812)	GO_Biological_Process_2018	13/163	0.000238138	0.0220949	0	0	3.19018	26.6146	APP;LINGO1;NYAP1;LRRN2;CCK;CELSR2;DNM2;ARC;UBB;MAP1B;LRFN1;MAP1A;SLIT1
positive regulation of microtubule motor activity (GO:2000576)	GO_Biological_Process_2018	3/6	0.000293634	0.0267574	0	0	20	162.664	MTCL1;DYNLL2;DYNC1I1
transport along microtubule (GO:0010970)	GO_Biological_Process_2018	4/15	0.000423084	0.0378772	0	0	10.6667	82.858	APP;HSPA8;DYNLL2;DYNC1I1
regulation of peptide hormone secretion (GO:0090276)	GO_Biological_Process_2018	8/73	0.000466637	0.041056	0	0	4.38356	33.6217	NEUROD1;MARCKS;CACNA1A;FFAR2;ADRA2C;SLC25A5;GCK;SYT7
cell morphogenesis involved in neuron differentiation (GO:0048667)	GO_Biological_Process_2018	9/97	0.000723452	0.0625725	0	0	3.71134	26.8385	APP;LINGO1;LRRN2;MAP1B;LRFN1;MAP1A;SLIT1;CCK;CELSR2
positive regulation of apoptotic process (GO:0043065)	GO_Biological_Process_2018	18/307	0.000770623	0.0655415	0	0	2.34528	16.8117	MTCH1;PRNP;JUN;GADD45A;F2R;TGFBR1;DNM2;NEUROD1;DNAJA1;PREX1;RYBP;SCIN;UBB;KCNMA1;E2F1;CYCS;BAX;ARHGEF7
regulation of insulin secretion (GO:0050796)	GO_Biological_Process_2018	9/98	0.000779347	0.0651968	0	0	3.67347	26.2912	NEUROD1;MARCKS;NNAT;CACNA1A;ADRA2C;SLC25A5;ISL1;SYT7;GCK
negative regulation of cAMP-dependent protein kinase activity (GO:2000480)	GO_Biological_Process_2018	3/8	0.000791945	0.0651821	0	0	15	107.115	PKIB;PRKAR1B;PRKAR1A
positive regulation of production of miRNAs involved in gene silencing by miRNA (GO:1903800)	GO_Biological_Process_2018	3/8	0.000791945	0.0641475	0	0	15	107.115	DDX5;MAP2K1;MAP2K2
T cell receptor signaling pathway (GO:0050852)	GO_Biological_Process_2018	12/163	0.000837342	0.0667649	0	0	2.94479	20.8646	PSMD8;PSMB7;PSMD12;EIF2B3;PSMD4;UBB;PSMA2;PSMB3;PSMC1;PSMC2;PSMD1;PIK3R1
transmembrane receptor protein tyrosine kinase signaling pathway (GO:0007169)	GO_Biological_Process_2018	21/396	0.00106418	0.0835464	0	0	2.12121	14.5209	CYFIP2;SHC2;HSP90AA1;ATP6V1G1;ATP6V0B;ATP6AP1;MVP;ARPC1A;INSRR;PIK3R1;DNM1;SULF2;FER;ARPC2;UBB;POLR2C;FGF18;PHIP;AP3S1;HNRNPA1;ARHGEF7
response to glucose (GO:0009749)	GO_Biological_Process_2018	6/47	0.00106653	0.0824625	0	0	5.10638	34.9447	NEUROD1;EIF2B3;INSRR;PDK3;NKX6-1;GCK
purine ribonucleoside bisphosphate metabolic process (GO:0034035)	GO_Biological_Process_2018	4/19	0.00110975	0.084523	0	0	8.42105	57.2937	TPST2;SULT2B1;TPST1;BPNT1
regulation of neuron differentiation (GO:0045664)	GO_Biological_Process_2018	8/84	0.00119218	0.0894663	0	0	3.80952	25.6456	NEUROD1;NEUROD2;CASZ1;NCS1;MMD2;CALR;ADRA2C;YWHAG
cellular response to tumor necrosis factor (GO:0071356)	GO_Biological_Process_2018	13/194	0.00123613	0.0914201	0	0	2.68041	17.9474	CD40;PSMD12;CIB1;PSMD8;PSMB7;PSMD4;UBB;PSMA2;PSMB3;TMSB4X;PSMC1;PSMC2;PSMD1
insulin receptor signaling pathway (GO:0008286)	GO_Biological_Process_2018	7/67	0.00139423	0.101639	0	0	4.1791	27.4793	ATP6V1G1;ATP6V0B;FER;ATP6AP1;PHIP;AP3S1;PIK3R1
actin filament depolymerization (GO:0030042)	GO_Biological_Process_2018	3/10	0.00163478	0.117497	0	0	12	76.995	VIL1;CFL1;MICAL2
negative regulation of neuron projection development (GO:0010977)	GO_Biological_Process_2018	6/51	0.00164476	0.116572	0	0	4.70588	30.1655	LINGO1;PTPRS;GDI1;PTPRO;CIB1;CBFA2T2
actin polymerization or depolymerization (GO:0008154)	GO_Biological_Process_2018	5/36	0.00190268	0.133005	0	0	5.55556	34.8027	VIL1;PREX1;CFL1;MSRB2;MICAL2
regulation of regulated secretory pathway (GO:1903305)	GO_Biological_Process_2018	5/37	0.00215544	0.148638	0	0	5.40541	33.1879	RAB15;RAB3D;C2CD4C;SYT13;SYT7
positive regulation of mitochondrial outer membrane permeabilization involved in apoptotic signaling pathway (GO:1901030)	GO_Biological_Process_2018	5/37	0.00215544	0.146656	0	0	5.40541	33.1879	E2F1;BAX;SFN;DYNLL2;YWHAG
proteasome assembly (GO:0043248)	GO_Biological_Process_2018	3/11	0.00220629	0.148141	0	0	10.9091	66.7248	PSMD8;PSMD4;ADRM1
cellular response to amyloid-beta (GO:1904646)	GO_Biological_Process_2018	4/23	0.00234258	0.155249	0	0	6.95652	42.1322	APP;PRNP;CACNA2D1;CACNA1A
axon development (GO:0061564)	GO_Biological_Process_2018	8/94	0.00245247	0.160448	0	0	3.40426	20.4618	APP;LINGO1;LRRN2;MAP1B;LRFN1;MAP1A;SLIT1;CCK
ubiquitin-dependent protein catabolic process (GO:0006511)	GO_Biological_Process_2018	18/341	0.0024787	0.160112	0	0	2.11144	12.6687	RANBP1;PSMD12;UBE2I;ADRM1;BTBD11;AGAP3;UBE2G2;PSMD8;TRIM9;PSMB7;PSMD4;UBB;PSMA2;PSMB3;UBE2S;PSMC1;PSMC2;PSMD1
regulation of apoptotic process (GO:0042981)	GO_Biological_Process_2018	34/815	0.00258008	0.164577	0	0	1.66871	9.94541	RET;MTCH1;BEX2;CD40;FHL2;CIB1;PIK3R1;NEUROD1;PREX1;SCIN;UBB;CFL1;E2F1;PIM2;PLK3;JUN;MAP2K1;PLK5;MAP2K2;ACTN3;GADD45A;SIAH2;INSRR;NME1;DNM2;DNAJA1;TOX3;RYBP;KCNMA1;BAX;PHIP;CIAPIN1;CALR;ARHGEF7
proteasomal protein catabolic process (GO:0010498)	GO_Biological_Process_2018	14/237	0.00267111	0.16828	0	0	2.36287	14.0006	PSMD12;SEL1L;BTBD11;AGAP3;PSMD8;TRIM9;PSMB7;PSMD4;UBB;PSMA2;PSMB3;PSMC1;PSMC2;PSMD1
regulation of alternative mRNA splicing, via spliceosome (GO:0000381)	GO_Biological_Process_2018	5/39	0.00273302	0.170081	0	0	5.12821	30.2684	DDX5;RBFOX3;CELF3;CELF4;HNRNPA1
proteasome-mediated ubiquitin-dependent protein catabolic process (GO:0043161)	GO_Biological_Process_2018	16/291	0.00282898	0.173931	0	0	2.19931	12.9052	PSMD12;SEL1L;BTBD11;AGAP3;UBE2G2;PSMD8;TRIM9;PSMB7;PSMD4;UBB;PSMA2;PSMB3;UBE2S;PSMC1;PSMC2;PSMD1
antigen processing and presentation of exogenous peptide antigen via MHC class II (GO:0019886)	GO_Biological_Process_2018	8/97	0.0029846	0.181314	0	0	3.29897	19.1812	KIF26A;DCTN3;CLTA;CTSF;KLC1;DYNLL2;DYNC1I1;DNM2
antigen processing and presentation of exogenous peptide antigen (GO:0002478)	GO_Biological_Process_2018	8/97	0.0029846	0.179181	0	0	3.29897	19.1812	KIF26A;DCTN3;CLTA;CTSF;KLC1;DYNLL2;DYNC1I1;DNM2
regulation of neuron projection development (GO:0010975)	GO_Biological_Process_2018	9/119	0.00302805	0.179676	0	0	3.02521	17.5457	RET;PLK5;PTPRS;PTPRO;NCS1;CIB1;SERPINI1;CBFA2T2;DBN1
antigen processing and presentation of peptide antigen via MHC class II (GO:0002495)	GO_Biological_Process_2018	8/98	0.00318062	0.18656	0	0	3.26531	18.7777	KIF26A;DCTN3;CLTA;CTSF;KLC1;DYNLL2;DYNC1I1;DNM2
positive regulation of neuron differentiation (GO:0045666)	GO_Biological_Process_2018	8/98	0.00318062	0.18444	0	0	3.26531	18.7777	NEUROD1;RET;NEUROD2;PLK5;MMD2;SERPINI1;ADRA2C;CBFA2T2
response to amyloid-beta (GO:1904645)	GO_Biological_Process_2018	4/25	0.00321718	0.184463	0	0	6.4	36.7312	APP;PRNP;CACNA2D1;CACNA1A
3'-phosphoadenosine 5'-phosphosulfate metabolic process (GO:0050427)	GO_Biological_Process_2018	4/25	0.00321718	0.182414	0	0	6.4	36.7312	TPST2;SULT2B1;TPST1;BPNT1
regulation of cell differentiation (GO:0045595)	GO_Biological_Process_2018	9/121	0.00338596	0.189874	0	0	2.97521	16.9233	NEUROD1;DDX5;JUN;SCIN;JUND;SPOCK2;INSM1;ISL1;TGFBR1
negative regulation of cell projection organization (GO:0031345)	GO_Biological_Process_2018	5/41	0.00341501	0.189422	0	0	4.87805	27.7052	PRNP;PTPRS;PTPRO;CIB1;CBFA2T2
synaptic vesicle cycle (GO:0099504)	GO_Biological_Process_2018	3/13	0.00368449	0.202171	0	0	9.23077	51.7258	SLC17A7;SYT7;SLC18A2
regulation of production of miRNAs involved in gene silencing by miRNA (GO:1903798)	GO_Biological_Process_2018	3/13	0.00368449	0.200021	0	0	9.23077	51.7258	DDX5;MAP2K1;MAP2K2
regulation of cAMP-dependent protein kinase activity (GO:2000479)	GO_Biological_Process_2018	3/13	0.00368449	0.197915	0	0	9.23077	51.7258	PKIB;PRKAR1B;PRKAR1A
cytoskeleton-dependent intracellular transport (GO:0030705)	GO_Biological_Process_2018	4/26	0.003728	0.198167	0	0	6.15385	34.4116	TUBA1A;KIF5B;DYNLL2;DYNC1I1
mitotic cell cycle phase transition (GO:0044772)	GO_Biological_Process_2018	13/221	0.00386956	0.203571	0	0	2.35294	13.0697	PLK3;RANBP1;HSP90AA1;DCTN3;GSPT1;TUBA4A;DNM2;TUBA1A;UBB;UBE2S;HAUS7;PIM2;YWHAG
protein catabolic process (GO:0030163)	GO_Biological_Process_2018	7/81	0.00413787	0.215465	0	0	3.45679	18.9694	PSMB7;HSPA8;HSP90AA1;PSMA2;PSMB3;SIAH2;UBE2G2
regulation of protein targeting to membrane (GO:0090313)	GO_Biological_Process_2018	4/27	0.00429112	0.221188	0	0	5.92593	32.3035	PRNP;GDI1;MTCL1;CIB1
G2/M transition of mitotic cell cycle (GO:0000086)	GO_Biological_Process_2018	9/126	0.00442702	0.225911	0	0	2.85714	15.4858	PLK3;HSP90AA1;TUBA1A;UBB;HAUS7;DCTN3;TUBA4A;YWHAG;DNM2
protein ubiquitination (GO:0016567)	GO_Biological_Process_2018	23/506	0.00451156	0.227945	0	0	1.81818	9.82021	ATG3;RNF10;PSMD12;SIAH2;BTBD11;FBXL16;UBE2G2;PSMD8;PSMB7;NEUROD2;PDZD4;PSMD4;UBB;PSMA2;PSMB3;KLHDC8A;UBE2S;PSMC1;RFWD3;KLHL7;PSMC2;PSMD1;RNF220
cellular response to interleukin-1 (GO:0071347)	GO_Biological_Process_2018	10/150	0.00452898	0.226582	0	0	2.66667	14.3927	PSMD8;PSMB7;PSMD12;PSMD4;UBB;PSMA2;PSMB3;PSMC1;PSMC2;PSMD1
mitotic cell cycle arrest (GO:0071850)	GO_Biological_Process_2018	3/14	0.00460303	0.228051	0	0	8.57143	46.1232	GADD45GIP1;GADD45A;CDC14B
regulation of calcineurin-NFAT signaling cascade (GO:0070884)	GO_Biological_Process_2018	3/14	0.00460303	0.225858	0	0	8.57143	46.1232	PRNP;ACTN3;CIB1
protein N-linked glycosylation via asparagine (GO:0018279)	GO_Biological_Process_2018	5/44	0.00465556	0.22626	0	0	4.54545	24.4077	MCFD2;ST6GALNAC2;ST3GAL6;UBE2G2;ST6GALNAC4
cell cycle G2/M phase transition (GO:0044839)	GO_Biological_Process_2018	9/127	0.00466229	0.22445	0	0	2.83465	15.2171	PLK3;HSP90AA1;TUBA1A;UBB;HAUS7;DCTN3;TUBA4A;YWHAG;DNM2
regulation of cell morphogenesis (GO:0022604)	GO_Biological_Process_2018	4/28	0.0049089	0.234113	0	0	5.71429	30.3812	VIL1;ARC;CFL1;PHIP
protein stabilization (GO:0050821)	GO_Biological_Process_2018	10/152	0.00496924	0.234797	0	0	2.63158	13.9592	HSP90AA1;PEX19;LAMP1;SEL1L;PIM2;PIK3R1;CALR;PPIB;CCT7;CCT5
positive regulation of blood vessel endothelial cell migration (GO:0043536)	GO_Biological_Process_2018	5/45	0.00513204	0.240264	0	0	4.44444	23.4322	ATP5B;CD40;TMSB4X;FGF18;CIB1
peptidyl-asparagine modification (GO:0018196)	GO_Biological_Process_2018	5/45	0.00513204	0.23808	0	0	4.44444	23.4322	MCFD2;ST6GALNAC2;ST3GAL6;UBE2G2;ST6GALNAC4
negative regulation of protein phosphorylation (GO:0001933)	GO_Biological_Process_2018	11/178	0.00527759	0.242627	0	0	2.47191	12.9634	PREX1;PRNP;CAMK2N1;MVP;CNKSR3;STRAP;CIB1;SFN;INSM1;CALM2;YWHAG
positive regulation of programmed cell death (GO:0043068)	GO_Biological_Process_2018	14/257	0.00547124	0.249283	0	0	2.17899	11.3487	MTCH1;JUN;GADD45A;DNM2;NEUROD1;DNAJA1;PREX1;RYBP;SCIN;UBB;KCNMA1;E2F1;BAX;ARHGEF7
regulation of cartilage development (GO:0061035)	GO_Biological_Process_2018	3/15	0.00564802	0.255061	0	0	8	41.4116	SCIN;BMP1;TAPT1
purine ribonucleotide metabolic process (GO:0009150)	GO_Biological_Process_2018	6/66	0.00606589	0.271528	0	0	3.63636	18.5639	TPST2;SULT2B1;ACLY;TPST1;HSPA8;BPNT1
regulation of protein insertion into mitochondrial membrane involved in apoptotic signaling pathway (GO:1900739)	GO_Biological_Process_2018	4/30	0.00631751	0.280333	0	0	5.33333	27.0103	E2F1;SFN;DYNLL2;YWHAG
regulation of developmental growth (GO:0048638)	GO_Biological_Process_2018	4/30	0.00631751	0.277916	0	0	5.33333	27.0103	APP;OLFM1;NKD1;DNM2
positive regulation of protein insertion into mitochondrial membrane involved in apoptotic signaling pathway (GO:1900740)	GO_Biological_Process_2018	4/30	0.00631751	0.275541	0	0	5.33333	27.0103	E2F1;SFN;DYNLL2;YWHAG
cellular response to insulin stimulus (GO:0032869)	GO_Biological_Process_2018	8/110	0.00639806	0.276689	0	0	2.90909	14.696	ATP6V1G1;FER;ATP6V0B;ATP6AP1;PHIP;PIK3R1;AP3S1;GCK
sialylation (GO:0097503)	GO_Biological_Process_2018	3/16	0.0068238	0.292621	0	0	7.5	37.405	ST6GALNAC2;ST3GAL6;ST6GALNAC4
positive regulation of regulated secretory pathway (GO:1903307)	GO_Biological_Process_2018	3/16	0.0068238	0.290182	0	0	7.5	37.405	RAB15;RAB3D;CACNA1H
proton transport (GO:0015992)	GO_Biological_Process_2018	4/31	0.00711269	0.299967	0	0	5.16129	25.5271	SLC36A1;ATP5B;ATP6V0B;ATP6AP1
positive regulation of telomere maintenance via telomerase (GO:0032212)	GO_Biological_Process_2018	4/32	0.0079712	0.333418	0	0	5	24.1596	PKIB;CCT7;HNRNPA1;CCT5
positive regulation of transcription initiation from RNA polymerase II promoter (GO:0060261)	GO_Biological_Process_2018	3/17	0.00813412	0.337467	0	0	7.05882	33.9649	PAXIP1;PSMC1;PSMC2
negative regulation of cellular carbohydrate metabolic process (GO:0010677)	GO_Biological_Process_2018	3/17	0.00813412	0.334745	0	0	7.05882	33.9649	ACTN3;CBFA2T3;GCK
synaptic vesicle transport (GO:0048489)	GO_Biological_Process_2018	3/17	0.00813412	0.332067	0	0	7.05882	33.9649	KIF5B;SYT7;DNM2
cellular transition metal ion homeostasis (GO:0046916)	GO_Biological_Process_2018	7/93	0.00874455	0.354154	0	0	3.01075	14.2689	TMEM199;APP;PRNP;ATP6V1G1;ATP6AP1;UBB;CCDC115
regulation of glomerular filtration (GO:0003093)	GO_Biological_Process_2018	2/6	0.00875241	0.351682	0	0	13.3333	63.179	F2R;PTPRO
protein sulfation (GO:0006477)	GO_Biological_Process_2018	2/6	0.00875241	0.348934	0	0	13.3333	63.179	TPST2;TPST1
neuron projection maintenance (GO:1990535)	GO_Biological_Process_2018	2/6	0.00875241	0.346229	0	0	13.3333	63.179	APP;PRNP
regulation of protein depolymerization (GO:1901879)	GO_Biological_Process_2018	2/6	0.00875241	0.343566	0	0	13.3333	63.179	MAP1B;MAP1A
regulation of extent of cell growth (GO:0061387)	GO_Biological_Process_2018	2/6	0.00875241	0.340943	0	0	13.3333	63.179	OLFM1;DNM2
negative regulation of glycolytic process (GO:0045820)	GO_Biological_Process_2018	2/6	0.00875241	0.33836	0	0	13.3333	63.179	ACTN3;CBFA2T3
glomerular epithelial cell differentiation (GO:0072311)	GO_Biological_Process_2018	2/6	0.00875241	0.335816	0	0	13.3333	63.179	BASP1;PTPRO
renal filtration cell differentiation (GO:0061318)	GO_Biological_Process_2018	2/6	0.00875241	0.33331	0	0	13.3333	63.179	BASP1;PTPRO
negative regulation of coenzyme metabolic process (GO:0051198)	GO_Biological_Process_2018	2/6	0.00875241	0.330841	0	0	13.3333	63.179	ACTN3;CBFA2T3
citrate metabolic process (GO:0006101)	GO_Biological_Process_2018	2/6	0.00875241	0.328409	0	0	13.3333	63.179	ACLY;ACO2
neurotransmitter loading into synaptic vesicle (GO:0098700)	GO_Biological_Process_2018	2/6	0.00875241	0.326011	0	0	13.3333	63.179	SLC17A7;SLC18A2
regulation of cytokine production involved in immune response (GO:0002718)	GO_Biological_Process_2018	2/6	0.00875241	0.323649	0	0	13.3333	63.179	TRIL;FFAR2
cellular glucose homeostasis (GO:0001678)	GO_Biological_Process_2018	4/33	0.00889498	0.326555	0	0	4.84848	22.8958	INSRR;PDK3;PIK3R1;GCK
actin filament polymerization (GO:0030041)	GO_Biological_Process_2018	3/18	0.00958222	0.349272	0	0	6.66667	30.9856	VIL1;PREX1;MSRB2
regulation of cAMP-mediated signaling (GO:0043949)	GO_Biological_Process_2018	3/18	0.00958222	0.346795	0	0	6.66667	30.9856	PEX5L;PDE2A;TCP11
negative regulation of calcium-mediated signaling (GO:0050849)	GO_Biological_Process_2018	3/18	0.00958222	0.344353	0	0	6.66667	30.9856	PRNP;ACTN3;CALM2
negative regulation of DNA binding (GO:0043392)	GO_Biological_Process_2018	4/34	0.00988591	0.352782	0	0	4.70588	21.7254	MAD2L2;JUN;KDM1A;E2F1
positive regulation of telomere maintenance via telomere lengthening (GO:1904358)	GO_Biological_Process_2018	4/34	0.00988591	0.350332	0	0	4.70588	21.7254	PKIB;CCT7;HNRNPA1;CCT5
anterior/posterior pattern specification (GO:0009952)	GO_Biological_Process_2018	4/34	0.00988591	0.347916	0	0	4.70588	21.7254	BASP1;LHX1;CELSR2;TGFBR1
ciliary basal body-plasma membrane docking (GO:0097711)	GO_Biological_Process_2018	7/96	0.0103272	0.360957	0	0	2.91667	13.3378	HSP90AA1;TUBA1A;HAUS7;DCTN3;NPHP4;YWHAG;TUBA4A
positive regulation of RNA metabolic process (GO:0051254)	GO_Biological_Process_2018	4/35	0.0109457	0.379973	0	0	4.57143	20.6391	DDX5;MAP2K1;MAP2K2;PIK3R1
positive regulation of ATPase activity (GO:0032781)	GO_Biological_Process_2018	4/35	0.0109457	0.377406	0	0	4.57143	20.6391	GABARAPL2;TMSB4X;DYNLL2;DYNC1I1
nervous system development (GO:0007399)	GO_Biological_Process_2018	20/455	0.0109848	0.37621	0	0	1.75824	7.93186	IGSF8;RBFOX3;APLP1;BTBD11;GFRA3;NEUROD1;OLFM1;NEUROD2;DPYSL4;DPYSL5;MDK;DPYSL2;LHX1;NHLH1;SPOCK2;ADAM23;DNER;BPNT1;SERPINI1;NEUROG3
positive regulation of epithelial cell differentiation (GO:0030858)	GO_Biological_Process_2018	3/19	0.0111708	0.380031	0	0	6.31579	28.386	SULT2B1;SFN;NKX6-1
skeletal system development (GO:0001501)	GO_Biological_Process_2018	9/146	0.0112616	0.380584	0	0	2.46575	11.0622	BMP1;GNAS;ALPL;COL9A2;PTH1R;PPIB;TGFBR1;DLL3;SULF2
positive regulation of cellular process (GO:0048522)	GO_Biological_Process_2018	22/519	0.011695	0.392629	0	0	1.69557	7.5429	RNF10;IL11;JUN;CNOT6L;JUND;H3F3A;F2R;TBC1D8;CIB1;ISL1;TGFBR1;NEUROD1;ACLY;FER;LMNA;PHIP;KRAS;INSM1;CALR;SLC25A5;STOX1;EIF4G2
negative regulation of extrinsic apoptotic signaling pathway (GO:2001237)	GO_Biological_Process_2018	6/76	0.011861	0.395598	0	0	3.15789	14.0037	MAPK7;EYA2;SIAH2;TMBIM1;PHIP;TGFBR1
positive regulation of DNA biosynthetic process (GO:2000573)	GO_Biological_Process_2018	5/55	0.0119322	0.395391	0	0	3.63636	16.1037	PKIB;HSP90AA1;CCT7;HNRNPA1;CCT5
regulation of cyclic-nucleotide phosphodiesterase activity (GO:0051342)	GO_Biological_Process_2018	2/7	0.0120517	0.396772	0	0	11.4286	50.4977	MAPK7;CALM2
positive regulation of lamellipodium morphogenesis (GO:2000394)	GO_Biological_Process_2018	2/7	0.0120517	0.394228	0	0	11.4286	50.4977	VIL1;ARHGEF7
positive regulation of glutamate receptor signaling pathway (GO:1900451)	GO_Biological_Process_2018	2/7	0.0120517	0.391717	0	0	11.4286	50.4977	NECAB2;ARC
negative regulation of synapse organization (GO:1905809)	GO_Biological_Process_2018	2/7	0.0120517	0.389238	0	0	11.4286	50.4977	NEUROD2;SLIT1
lysosomal lumen acidification (GO:0007042)	GO_Biological_Process_2018	2/7	0.0120517	0.38679	0	0	11.4286	50.4977	TMEM199;CCDC115
negative regulation of receptor internalization (GO:0002091)	GO_Biological_Process_2018	2/7	0.0120517	0.384373	0	0	11.4286	50.4977	NECAB2;LRPAP1
activation of cysteine-type endopeptidase activity involved in apoptotic process by cytochrome c (GO:0008635)	GO_Biological_Process_2018	2/7	0.0120517	0.381985	0	0	11.4286	50.4977	BAX;CYCS
cell differentiation in spinal cord (GO:0021515)	GO_Biological_Process_2018	2/7	0.0120517	0.379627	0	0	11.4286	50.4977	LHX1;ISL1
excitatory chemical synaptic transmission (GO:0098976)	GO_Biological_Process_2018	2/7	0.0120517	0.377298	0	0	11.4286	50.4977	GRIN2C;PDLIM4
transferrin transport (GO:0033572)	GO_Biological_Process_2018	4/36	0.0120761	0.375759	0	0	4.44444	19.629	ATP6V1G1;ATP6V0B;ATP6AP1;DNM2
ferric iron transport (GO:0015682)	GO_Biological_Process_2018	4/36	0.0120761	0.373481	0	0	4.44444	19.629	ATP6V1G1;ATP6V0B;ATP6AP1;DNM2
protein polyubiquitination (GO:0000209)	GO_Biological_Process_2018	14/283	0.0122066	0.375243	0	0	1.9788	8.71815	PSMD12;SIAH2;UBE2G2;FBXL16;PSMD8;PSMB7;PSMD4;UBB;PSMA2;PSMB3;UBE2S;PSMC1;PSMC2;PSMD1
cellular iron ion homeostasis (GO:0006879)	GO_Biological_Process_2018	5/56	0.0128403	0.392358	0	0	3.57143	15.5542	TMEM199;ATP6V1G1;ATP6AP1;UBB;CCDC115
vacuolar acidification (GO:0007035)	GO_Biological_Process_2018	3/20	0.0129021	0.391903	0	0	6	26.1022	TMEM199;ATP6V0B;CCDC115
positive regulation of gene silencing by miRNA (GO:2000637)	GO_Biological_Process_2018	3/20	0.0129021	0.389584	0	0	6	26.1022	DDX5;MAP2K1;MAP2K2
organelle disassembly (GO:1903008)	GO_Biological_Process_2018	3/20	0.0129021	0.387292	0	0	6	26.1022	PLK3;KIF5B;KLC1
protein deubiquitination (GO:0016579)	GO_Biological_Process_2018	13/257	0.013009	0.388217	0	0	2.02335	8.78559	PSMD12;SIAH2;ADRM1;TGFBR1;PSMD8;PSMB7;PSMD4;UBB;PSMA2;PSMB3;PSMC1;PSMC2;PSMD1
cytoskeleton organization (GO:0007010)	GO_Biological_Process_2018	8/126	0.0139307	0.413303	0	0	2.53968	10.8537	ARC;PCLO;DST;SH3KBP1;DPYSL2;CFL1;MICAL2;PHIP
response to calcium ion (GO:0051592)	GO_Biological_Process_2018	6/79	0.0141739	0.41809	0	0	3.03797	12.9307	PPP3CA;NEUROD2;KCNMA1;HPCA;ALG2;CALM2
protein modification by small protein removal (GO:0070646)	GO_Biological_Process_2018	13/261	0.0146236	0.428874	0	0	1.99234	8.41787	PSMD12;SIAH2;ADRM1;TGFBR1;PSMD8;PSMB7;PSMD4;UBB;PSMA2;PSMB3;PSMC1;PSMC2;PSMD1
positive regulation of lamellipodium organization (GO:1902745)	GO_Biological_Process_2018	3/21	0.014778	0.430926	0	0	5.71429	24.0835	VIL1;ARPC2;ARHGEF7
regulation of epidermal growth factor receptor signaling pathway (GO:0042058)	GO_Biological_Process_2018	5/58	0.014794	0.428941	0	0	3.44828	14.5294	APP;FER;UBB;SH3KBP1;ARHGEF7
ERBB signaling pathway (GO:0038127)	GO_Biological_Process_2018	6/80	0.0150101	0.432748	0	0	3	12.5971	VIL1;HSP90AA1;UBB;MVP;KRAS;PIK3R1
positive regulation of transcription, DNA-templated (GO:0045893)	GO_Biological_Process_2018	40/1120	0.0150257	0.430764	0	0	1.42857	5.99714	RET;RNF10;APP;CASZ1;CD40;DDX5;ELOF1;KDM1A;FHL2;PIK3R1;NEUROD1;PPP3CA;MAPK7;UBB;GALR2;GALR1;NHLH1;E2F1;PIM2;NKX6-1;IL11;JUN;MAP2K1;JUND;MAP2K2;F2R;POU3F1;ISL1;TGFBR1;DNM2;MAD2L2;CDK8;TOX3;RYBP;LHX1;PHIP;MAPRE3;LMX1B;SSBP3;NEUROG3
positive regulation of nucleic acid-templated transcription (GO:1903508)	GO_Biological_Process_2018	21/502	0.0155074	0.442091	0	0	1.67331	6.97173	RET;RNF10;JUN;MAP2K1;CASZ1;DDX5;MAP2K2;F2R;FHL2;POU3F1;TGFBR1;DNM2;MAD2L2;NEUROD1;TOX3;RYBP;LHX1;E2F1;PHIP;MAPRE3;PIM2
regulation of stress-activated protein kinase signaling cascade (GO:0070302)	GO_Biological_Process_2018	2/8	0.0158049	0.448069	0	0	10	41.4743	MAP2K1;MAP2K2
positive regulation of cell aging (GO:0090343)	GO_Biological_Process_2018	2/8	0.0158049	0.445594	0	0	10	41.4743	LMNA;YPEL3
regulation of amyloid precursor protein catabolic process (GO:1902991)	GO_Biological_Process_2018	2/8	0.0158049	0.443145	0	0	10	41.4743	FKBP1A;PRNP
positive regulation of protein localization to Cajal body (GO:1904871)	GO_Biological_Process_2018	2/8	0.0158049	0.440724	0	0	10	41.4743	CCT7;CCT5
amyloid fibril formation (GO:1990000)	GO_Biological_Process_2018	2/8	0.0158049	0.438329	0	0	10	41.4743	FKBP1A;APP
negative regulation of activated T cell proliferation (GO:0046007)	GO_Biological_Process_2018	2/8	0.0158049	0.435959	0	0	10	41.4743	PRNP;PRKAR1A
positive regulation of RNA polymerase II transcriptional preinitiation complex assembly (GO:0045899)	GO_Biological_Process_2018	2/8	0.0158049	0.433615	0	0	10	41.4743	PSMC1;PSMC2
regulation of cytoplasmic transport (GO:1903649)	GO_Biological_Process_2018	2/8	0.0158049	0.431297	0	0	10	41.4743	MAP2K1;MAP2K2
positive regulation of metanephros development (GO:0072216)	GO_Biological_Process_2018	2/8	0.0158049	0.429003	0	0	10	41.4743	RET;BASP1
regulation of protein localization to Cajal body (GO:1904869)	GO_Biological_Process_2018	2/8	0.0158049	0.426733	0	0	10	41.4743	CCT7;CCT5
regulation of protein metabolic process (GO:0051246)	GO_Biological_Process_2018	5/59	0.0158415	0.425469	0	0	3.38983	14.0513	FKBP1A;APP;MAPK7;ODC1;BTBD11
ERBB2 signaling pathway (GO:0038128)	GO_Biological_Process_2018	4/39	0.0159058	0.424959	0	0	4.10256	16.989	HSP90AA1;UBB;KRAS;PIK3R1
positive regulation of peptide hormone secretion (GO:0090277)	GO_Biological_Process_2018	4/39	0.0159058	0.422746	0	0	4.10256	16.989	SCT;NNAT;ISL1;GCK
negative regulation of binding (GO:0051100)	GO_Biological_Process_2018	6/82	0.0167839	0.443773	0	0	2.92683	11.9629	LRPAP1;JUN;PEX19;KDM1A;E2F1;BAX
positive regulation of protein targeting to membrane (GO:0090314)	GO_Biological_Process_2018	3/22	0.0167997	0.441902	0	0	5.45455	22.2894	PRNP;MTCL1;CIB1
peripheral nervous system development (GO:0007422)	GO_Biological_Process_2018	3/22	0.0167997	0.439636	0	0	5.45455	22.2894	SERPINI1;GFRA3;NEUROG3
negative regulation of actin filament polymerization (GO:0030837)	GO_Biological_Process_2018	3/22	0.0167997	0.437393	0	0	5.45455	22.2894	VIL1;SCIN;TMSB4X
regulation of microtubule depolymerization (GO:0031114)	GO_Biological_Process_2018	3/22	0.0167997	0.435172	0	0	5.45455	22.2894	MAP1B;MAP1A;CIB1
positive regulation of RNA splicing (GO:0033120)	GO_Biological_Process_2018	3/22	0.0167997	0.432974	0	0	5.45455	22.2894	CELF3;CELF4;PIK3R1
regulation of mRNA splicing, via spliceosome (GO:0048024)	GO_Biological_Process_2018	5/60	0.0169373	0.434327	0	0	3.33333	13.5941	DDX5;RBFOX3;CELF3;CELF4;HNRNPA1
regulation of protein secretion (GO:0050708)	GO_Biological_Process_2018	7/107	0.017928	0.457433	0	0	2.61682	10.5233	NEUROD1;MARCKS;CACNA1A;ADRA2C;SLC25A5;SYT7;GCK
regulation of cell cycle G2/M phase transition (GO:1902749)	GO_Biological_Process_2018	6/84	0.0186969	0.474679	0	0	2.85714	11.3697	HSP90AA1;TUBA1A;HAUS7;DCTN3;YWHAG;TUBA4A
cellular response to peptide (GO:1901653)	GO_Biological_Process_2018	4/41	0.0188377	0.475885	0	0	3.90244	15.5001	APP;PRNP;CACNA2D1;CACNA1A
regulation of protein localization (GO:0032880)	GO_Biological_Process_2018	4/41	0.0188377	0.473541	0	0	3.90244	15.5001	FKBP1A;KDM1A;DNAJB6;MMD2
regulation of interleukin-8 secretion (GO:2000482)	GO_Biological_Process_2018	3/23	0.0189683	0.474486	0	0	5.21739	20.6869	TMSB4X;F2R;FFAR2
negative regulation of axonogenesis (GO:0050771)	GO_Biological_Process_2018	3/23	0.0189683	0.472172	0	0	5.21739	20.6869	LINGO1;PTPRS;GDI1
cellular protein catabolic process (GO:0044257)	GO_Biological_Process_2018	5/62	0.0192771	0.47753	0	0	3.22581	12.7382	SCPEP1;SIAH2;CLTA;CTSF;UBE2G2
positive regulation of sequence-specific DNA binding transcription factor activity (GO:0051091)	GO_Biological_Process_2018	11/215	0.0197742	0.487476	0	0	2.04651	8.02924	NEUROD1;APP;NEUROD2;CD40;FER;KDM1A;UBB;CIB1;NKX6-1;NKX2-2;NEUROG3
regulation of cell cycle (GO:0051726)	GO_Biological_Process_2018	11/215	0.0197742	0.485133	0	0	2.04651	8.02924	CDK8;BEX2;JUN;MAP2K1;JUND;MAP2K2;GADD45A;CAMK2N1;CALR;PIM2;TTC28
dynamin family protein polymerization involved in membrane fission (GO:0003373)	GO_Biological_Process_2018	2/9	0.0199875	0.48802	0	0	8.88889	34.7791	DNM1;DNM2
neuron maturation (GO:0042551)	GO_Biological_Process_2018	2/9	0.0199875	0.485696	0	0	8.88889	34.7791	APP;MTCH1
regulation of amyloid precursor protein biosynthetic process (GO:0042984)	GO_Biological_Process_2018	2/9	0.0199875	0.483394	0	0	8.88889	34.7791	NECAB2;NECAB3
regulation of endoplasmic reticulum unfolded protein response (GO:1900101)	GO_Biological_Process_2018	2/9	0.0199875	0.481114	0	0	8.88889	34.7791	BAX;PIK3R1
positive regulation of epidermis development (GO:0045684)	GO_Biological_Process_2018	2/9	0.0199875	0.478855	0	0	8.88889	34.7791	SULT2B1;SFN
positive regulation of establishment of protein localization to telomere (GO:1904851)	GO_Biological_Process_2018	2/9	0.0199875	0.476618	0	0	8.88889	34.7791	CCT7;CCT5
glycine transport (GO:0015816)	GO_Biological_Process_2018	2/9	0.0199875	0.474401	0	0	8.88889	34.7791	SLC36A1;SLC38A5
dynamin family protein polymerization involved in mitochondrial fission (GO:0003374)	GO_Biological_Process_2018	2/9	0.0199875	0.472205	0	0	8.88889	34.7791	DNM1;DNM2
neuron projection organization (GO:0106027)	GO_Biological_Process_2018	2/9	0.0199875	0.470029	0	0	8.88889	34.7791	APP;PRNP
mitochondrial fragmentation involved in apoptotic process (GO:0043653)	GO_Biological_Process_2018	2/9	0.0199875	0.467872	0	0	8.88889	34.7791	ATG3;BAX
regulation of glycoprotein biosynthetic process (GO:0010559)	GO_Biological_Process_2018	2/9	0.0199875	0.465736	0	0	8.88889	34.7791	NECAB2;NECAB3
regulation of protein modification process (GO:0031399)	GO_Biological_Process_2018	4/42	0.0204208	0.47367	0	0	3.80952	14.8236	PPP1R14A;PPP1R14B;FER;PHIP
iron ion homeostasis (GO:0055072)	GO_Biological_Process_2018	5/63	0.0205227	0.47388	0	0	3.1746	12.3372	TMEM199;ATP6V1G1;ATP6AP1;UBB;CCDC115
negative regulation of cell proliferation (GO:0008285)	GO_Biological_Process_2018	16/363	0.0209722	0.482076	0	0	1.76309	6.81355	APP;BTG2;MAP2K1;F2R;CIB1;CBFA2T3;NME1;SULT2B1;SCIN;CAMK2N1;LMNA;E2F1;STRAP;PIM2;INSM1;PLPP1
negative regulation of protein localization to membrane (GO:1905476)	GO_Biological_Process_2018	3/24	0.0212843	0.487057	0	0	5	19.2489	TMEM59;GDI1;TMBIM1
positive regulation of purine nucleotide biosynthetic process (GO:1900373)	GO_Biological_Process_2018	3/24	0.0212843	0.484883	0	0	5	19.2489	SCT;TMSB4X;CALM2
proteasomal ubiquitin-independent protein catabolic process (GO:0010499)	GO_Biological_Process_2018	3/24	0.0212843	0.482728	0	0	5	19.2489	PSMB7;PSMA2;PSMB3
macromolecule modification (GO:0043412)	GO_Biological_Process_2018	3/24	0.0212843	0.480592	0	0	5	19.2489	ST6GALNAC2;ST3GAL6;ST6GALNAC4
regulation of neuronal synaptic plasticity (GO:0048168)	GO_Biological_Process_2018	3/24	0.0212843	0.478475	0	0	5	19.2489	APP;ARC;DBN1
actin nucleation (GO:0045010)	GO_Biological_Process_2018	3/24	0.0212843	0.476376	0	0	5	19.2489	SCIN;ARPC2;ARPC1A
negative regulation of neuron differentiation (GO:0045665)	GO_Biological_Process_2018	5/64	0.0218197	0.486227	0	0	3.125	11.9529	PTPRS;PTPRO;CIB1;CALR;CBFA2T2
regulation of cell division (GO:0051302)	GO_Biological_Process_2018	5/65	0.0231688	0.514045	0	0	3.07692	11.5845	PLK3;SDCCAG3;CIB1;SFN;CALM2
protein depolymerization (GO:0051261)	GO_Biological_Process_2018	3/25	0.023748	0.524615	0	0	4.8	17.9532	VIL1;CFL1;MICAL2
L-amino acid transport (GO:0015807)	GO_Biological_Process_2018	3/25	0.023748	0.522354	0	0	4.8	17.9532	SLC36A1;SLC25A22;SLC38A5
positive regulation of peptidyl-threonine phosphorylation (GO:0010800)	GO_Biological_Process_2018	3/25	0.023748	0.520112	0	0	4.8	17.9532	APP;CALM2;STOX1
signal transduction in response to DNA damage (GO:0042770)	GO_Biological_Process_2018	3/25	0.023748	0.517889	0	0	4.8	17.9532	MAD2L2;PAXIP1;GADD45A
adrenal gland development (GO:0030325)	GO_Biological_Process_2018	2/10	0.0245757	0.533658	0	0	8	29.648	MDK;INSM1
regulation of cellular respiration (GO:0043457)	GO_Biological_Process_2018	2/10	0.0245757	0.531397	0	0	8	29.648	ACTN3;CBFA2T3
cellular biogenic amine metabolic process (GO:0006576)	GO_Biological_Process_2018	2/10	0.0245757	0.529155	0	0	8	29.648	ODC1;OAZ1
cellular copper ion homeostasis (GO:0006878)	GO_Biological_Process_2018	2/10	0.0245757	0.526932	0	0	8	29.648	APP;PRNP
regulation of establishment of protein localization to telomere (GO:0070203)	GO_Biological_Process_2018	2/10	0.0245757	0.524727	0	0	8	29.648	CCT7;CCT5
motor neuron axon guidance (GO:0008045)	GO_Biological_Process_2018	2/10	0.0245757	0.522541	0	0	8	29.648	LHX1;SLIT1
actin filament capping (GO:0051693)	GO_Biological_Process_2018	2/10	0.0245757	0.520372	0	0	8	29.648	VIL1;SCIN
negative regulation of protein maturation (GO:1903318)	GO_Biological_Process_2018	2/10	0.0245757	0.518222	0	0	8	29.648	TMEM59;PRNP
mitotic G1/S transition checkpoint (GO:0044819)	GO_Biological_Process_2018	2/10	0.0245757	0.516089	0	0	8	29.648	PLK3;RFWD3
chaperone-mediated protein transport (GO:0072321)	GO_Biological_Process_2018	2/10	0.0245757	0.513974	0	0	8	29.648	HSPA8;PEX19
neurotransmitter receptor internalization (GO:0099590)	GO_Biological_Process_2018	2/10	0.0245757	0.511877	0	0	8	29.648	DNM1;DNM2
positive regulation of mRNA splicing, via spliceosome (GO:0048026)	GO_Biological_Process_2018	2/10	0.0245757	0.509796	0	0	8	29.648	CELF3;CELF4
sequestering of actin monomers (GO:0042989)	GO_Biological_Process_2018	2/10	0.0245757	0.507732	0	0	8	29.648	SCIN;TMSB4X
regulation of lysosomal lumen pH (GO:0035751)	GO_Biological_Process_2018	2/10	0.0245757	0.505684	0	0	8	29.648	TMEM199;CCDC115
protein polymerization (GO:0051258)	GO_Biological_Process_2018	4/45	0.0256499	0.525669	0	0	3.55556	13.0248	VIL1;PREX1;UBE2S;MSRB2
regulation of protein localization to plasma membrane (GO:1903076)	GO_Biological_Process_2018	5/67	0.026026	0.531242	0	0	2.98507	10.8915	TMEM59;KIF5B;TMBIM1;CIB1;PIK3R1
response to growth factor (GO:0070848)	GO_Biological_Process_2018	3/26	0.0263593	0.535903	0	0	4.61538	16.7812	MAPK7;PLK5;CIB1
regulation of supramolecular fiber organization (GO:1902903)	GO_Biological_Process_2018	3/26	0.0263593	0.533776	0	0	4.61538	16.7812	HSPA8;MAP1B;MAP1A
cellular protein complex assembly (GO:0043623)	GO_Biological_Process_2018	8/144	0.0284754	0.574347	0	0	2.22222	7.90826	PSMD8;NDC1;FKBP1A;HSP90AA1;PSMD4;ADRM1;CLTA;SEPT3
antigen receptor-mediated signaling pathway (GO:0050851)	GO_Biological_Process_2018	12/257	0.0287913	0.578433	0	0	1.8677	6.62602	PSMD8;PSMB7;PSMD12;EIF2B3;PSMD4;UBB;PSMA2;PSMB3;PSMC1;PSMC2;PSMD1;PIK3R1
positive regulation of protein serine/threonine kinase activity (GO:0071902)	GO_Biological_Process_2018	7/118	0.0287998	0.576335	0	0	2.37288	8.41753	MAP2K1;CD40;MAP2K2;FGF18;CIB1;MAPRE3;CALM2
transmembrane transport (GO:0055085)	GO_Biological_Process_2018	16/378	0.0290704	0.579477	0	0	1.69312	5.99033	ATP6V1G1;ATP6V0B;PSMD12;PEX19;ATP6AP1;SEL1L;PSMD8;PSMB7;PSMD4;UBB;FXYD3;PSMA2;PSMB3;PSMC1;PSMC2;PSMD1
regulation of extrinsic apoptotic signaling pathway in absence of ligand (GO:2001239)	GO_Biological_Process_2018	3/27	0.0291179	0.578165	0	0	4.44444	15.7174	RET;MAPK7;EYA2
positive regulation of substrate adhesion-dependent cell spreading (GO:1900026)	GO_Biological_Process_2018	3/27	0.0291179	0.575924	0	0	4.44444	15.7174	CIB1;CALR;ARHGEF7
cellular response to glucose stimulus (GO:0071333)	GO_Biological_Process_2018	3/27	0.0291179	0.5737	0	0	4.44444	15.7174	PTPRN2;INSRR;PDK3
positive regulation of protein kinase activity (GO:0045860)	GO_Biological_Process_2018	9/172	0.0292684	0.574449	0	0	2.09302	7.39098	PRNP;MAP2K1;MAP2K2;BAX;CIB1;MMD2;MAPRE3;CALM2;STOX1
positive regulation of protein localization to chromosome, telomeric region (GO:1904816)	GO_Biological_Process_2018	2/11	0.0295467	0.577689	0	0	7.27273	25.613	CCT7;CCT5
positive regulation by host of viral process (GO:0044794)	GO_Biological_Process_2018	2/11	0.0295467	0.575484	0	0	7.27273	25.613	CFL1;PPIB
regulation of lamellipodium morphogenesis (GO:2000392)	GO_Biological_Process_2018	2/11	0.0295467	0.573295	0	0	7.27273	25.613	VIL1;ARHGEF7
modulation by host of viral process (GO:0044788)	GO_Biological_Process_2018	2/11	0.0295467	0.571124	0	0	7.27273	25.613	CFL1;PPIB
calcium ion regulated exocytosis (GO:0017156)	GO_Biological_Process_2018	2/11	0.0295467	0.568969	0	0	7.27273	25.613	SCIN;SYT7
regulation of RNA polymerase II transcriptional preinitiation complex assembly (GO:0045898)	GO_Biological_Process_2018	2/11	0.0295467	0.56683	0	0	7.27273	25.613	PSMC1;PSMC2
negative regulation of cardiac muscle hypertrophy (GO:0010614)	GO_Biological_Process_2018	2/11	0.0295467	0.564707	0	0	7.27273	25.613	GLRX3;LMNA
establishment of synaptic vesicle localization (GO:0097480)	GO_Biological_Process_2018	2/11	0.0295467	0.5626	0	0	7.27273	25.613	KIF5B;DNM2
positive regulation of endothelial cell migration (GO:0010595)	GO_Biological_Process_2018	5/70	0.0307177	0.582722	0	0	2.85714	9.95119	ATP5B;CD40;TMSB4X;FGF18;CALR
positive regulation of protein phosphorylation (GO:0001934)	GO_Biological_Process_2018	17/412	0.030847	0.583008	0	0	1.65049	5.74157	RET;APP;IL11;PRNP;CD40;F2R;INSRR;MMD2;CIB1;ADRA2C;TGFBR1;MAD2L2;CDK2AP1;MAPRE3;KRAS;CALM2;STOX1
positive regulation of multicellular organismal process (GO:0051240)	GO_Biological_Process_2018	10/202	0.0310794	0.585233	0	0	1.9802	6.87368	VIL1;LRPAP1;OLFM1;PAXIP1;BMP1;LHX1;PPIB;NKX6-1;TAPT1;TGFBR1
negative regulation of mitotic cell cycle (GO:0045930)	GO_Biological_Process_2018	4/48	0.0316138	0.593107	0	0	3.33333	11.5139	GADD45GIP1;BTG2;GADD45A;CDC14B
cellular response to mechanical stimulus (GO:0071260)	GO_Biological_Process_2018	4/48	0.0316138	0.590934	0	0	3.33333	11.5139	CD40;GADD45A;PDE2A;TMEM150C
positive regulation of gene expression (GO:0010628)	GO_Biological_Process_2018	28/771	0.0316334	0.589143	0	0	1.45266	5.01682	RET;RNF10;APP;CASZ1;DDX5;FHL2;PIK3R1;NEUROD1;CAMK2N1;E2F1;PIM2;STOX1;JUN;MAP2K1;MAP2K2;H3F3A;F2R;POU3F1;TGFBR1;DNM2;MAD2L2;OLFM1;TOX3;RYBP;LHX1;PHIP;MAPRE3;KRAS
hydrogen ion transmembrane transport (GO:1902600)	GO_Biological_Process_2018	3/28	0.0320229	0.594229	0	0	4.28571	14.7484	ATP5B;ATP6V0B;ATP6AP1
organelle fission (GO:0048285)	GO_Biological_Process_2018	3/28	0.0320229	0.592076	0	0	4.28571	14.7484	PEX19;DNM1;DNM2
positive regulation of calcium-mediated signaling (GO:0050850)	GO_Biological_Process_2018	3/28	0.0320229	0.589939	0	0	4.28571	14.7484	NEUROD2;CIB1;CALM2
regulation of cell proliferation (GO:0042127)	GO_Biological_Process_2018	27/740	0.0327368	0.600921	0	0	1.45946	4.99026	APP;BTG2;CD40;CIB1;SCIN;CAMK2N1;LMNA;PIM2;STOX1;IL11;JUN;MAP2K1;CNOT6L;JUND;F2R;TBC1D8;CBFA2T3;TGFBR1;NME1;SULT2B1;FER;PHIP;KRAS;INSM1;CALR;SLC25A5;PLPP1
regulated exocytosis (GO:0045055)	GO_Biological_Process_2018	8/148	0.0327583	0.599159	0	0	2.16216	7.39157	APP;CD63;SCIN;STXBP1;TMSB4X;SERPING1;CD9;TUBA4A
positive regulation of MAP kinase activity (GO:0043406)	GO_Biological_Process_2018	9/177	0.0342514	0.624232	0	0	2.0339	6.86243	MAP2K1;MAP3K15;CD40;MAP2K2;UBB;GADD45A;F2R;FGF18;TGFBR1
fatty acid elongation (GO:0030497)	GO_Biological_Process_2018	2/12	0.0348785	0.633399	0	0	6.66667	22.3726	ELOVL1;TECR
positive regulation of establishment of protein localization (GO:1904951)	GO_Biological_Process_2018	2/12	0.0348785	0.631153	0	0	6.66667	22.3726	CCT7;CCT5
alternative mRNA splicing, via spliceosome (GO:0000380)	GO_Biological_Process_2018	2/12	0.0348785	0.628923	0	0	6.66667	22.3726	DDX5;CELF4
polyamine metabolic process (GO:0006595)	GO_Biological_Process_2018	2/12	0.0348785	0.626708	0	0	6.66667	22.3726	ODC1;OAZ1
positive regulation of endoplasmic reticulum unfolded protein response (GO:1900103)	GO_Biological_Process_2018	2/12	0.0348785	0.624509	0	0	6.66667	22.3726	BAX;PIK3R1
negative regulation of ATP metabolic process (GO:1903579)	GO_Biological_Process_2018	2/12	0.0348785	0.622326	0	0	6.66667	22.3726	ACTN3;CBFA2T3
cellular response to fatty acid (GO:0071398)	GO_Biological_Process_2018	2/12	0.0348785	0.620157	0	0	6.66667	22.3726	PDK3;FFAR2
regulation of hormone secretion (GO:0046883)	GO_Biological_Process_2018	2/12	0.0348785	0.618004	0	0	6.66667	22.3726	IL11;FFAR2
protein kinase C-activating G-protein coupled receptor signaling pathway (GO:0007205)	GO_Biological_Process_2018	2/12	0.0348785	0.615866	0	0	6.66667	22.3726	F2R;PLPP1
synaptic vesicle endocytosis (GO:0048488)	GO_Biological_Process_2018	3/29	0.0350736	0.617175	0	0	4.13793	13.8633	C2CD4C;DNM1;DNM2
protein N-linked glycosylation (GO:0006487)	GO_Biological_Process_2018	5/73	0.0359083	0.629691	0	0	2.73973	9.11448	MCFD2;ST6GALNAC2;ST3GAL6;UBE2G2;ST6GALNAC4
regulation of blood vessel endothelial cell migration (GO:0043535)	GO_Biological_Process_2018	4/50	0.0360045	0.629216	0	0	3.2	10.6372	ATP5B;CD40;TMSB4X;FGF18
heart morphogenesis (GO:0003007)	GO_Biological_Process_2018	4/50	0.0360045	0.627068	0	0	3.2	10.6372	FKBP1A;OLFM1;ISL1;TGFBR1
platelet degranulation (GO:0002576)	GO_Biological_Process_2018	7/124	0.036291	0.629908	0	0	2.25806	7.48816	APP;CD63;STXBP1;TMSB4X;SERPING1;CD9;TUBA4A
small GTPase mediated signal transduction (GO:0007264)	GO_Biological_Process_2018	6/99	0.0379013	0.655629	0	0	2.42424	7.93399	SHC2;JUN;SIAH2;CNKSR3;KRAS;RUNDC3A
fatty-acyl-CoA biosynthetic process (GO:0046949)	GO_Biological_Process_2018	3/30	0.0382688	0.659748	0	0	4	13.0525	ELOVL1;ACLY;TECR
positive regulation of cation channel activity (GO:2001259)	GO_Biological_Process_2018	3/30	0.0382688	0.657527	0	0	4	13.0525	ARC;GALR2;CALM2
regulation of telomere maintenance via telomerase (GO:0032210)	GO_Biological_Process_2018	4/51	0.0383252	0.656287	0	0	3.13725	10.2326	PKIB;CCT7;HNRNPA1;CCT5
cellular response to transforming growth factor beta stimulus (GO:0071560)	GO_Biological_Process_2018	6/100	0.0395068	0.674258	0	0	2.4	7.75508	FKBP1A;JUN;MAPK7;UBB;PDE2A;TGFBR1
negative regulation of phosphorylation (GO:0042326)	GO_Biological_Process_2018	5/75	0.0396512	0.674466	0	0	2.66667	8.60703	PRNP;ACTN3;CIB1;INSM1;CBFA2T3
regulation of interleukin-1 beta production (GO:0032651)	GO_Biological_Process_2018	2/13	0.0405502	0.687467	0	0	6.15385	19.7244	F2R;ISL1
very long-chain fatty acid biosynthetic process (GO:0042761)	GO_Biological_Process_2018	2/13	0.0405502	0.685191	0	0	6.15385	19.7244	ELOVL1;TECR
tricarboxylic acid metabolic process (GO:0072350)	GO_Biological_Process_2018	2/13	0.0405502	0.68293	0	0	6.15385	19.7244	ACLY;ACO2
positive regulation of endothelial cell chemotaxis (GO:2001028)	GO_Biological_Process_2018	2/13	0.0405502	0.680683	0	0	6.15385	19.7244	TMSB4X;FGF18
copper ion homeostasis (GO:0055070)	GO_Biological_Process_2018	2/13	0.0405502	0.678451	0	0	6.15385	19.7244	APP;PRNP
synaptic vesicle localization (GO:0097479)	GO_Biological_Process_2018	2/13	0.0405502	0.676234	0	0	6.15385	19.7244	KIF5B;DNM2
neuron fate commitment (GO:0048663)	GO_Biological_Process_2018	2/13	0.0405502	0.674031	0	0	6.15385	19.7244	ISL1;TGFBR1
negative regulation of hormone secretion (GO:0046888)	GO_Biological_Process_2018	2/13	0.0405502	0.671843	0	0	6.15385	19.7244	IL11;ADRA2C
glomerular visceral epithelial cell differentiation (GO:0072112)	GO_Biological_Process_2018	2/13	0.0405502	0.669669	0	0	6.15385	19.7244	BASP1;PTPRO
response to fatty acid (GO:0070542)	GO_Biological_Process_2018	2/13	0.0405502	0.667509	0	0	6.15385	19.7244	PDK3;FFAR2
ribonucleoprotein complex disassembly (GO:0032988)	GO_Biological_Process_2018	2/13	0.0405502	0.665362	0	0	6.15385	19.7244	KIF5B;KLC1
regulation of DNA binding (GO:0051101)	GO_Biological_Process_2018	4/52	0.0407297	0.666165	0	0	3.07692	9.84861	JUN;KDM1A;E2F1;NME1
regulation of protein ubiquitination (GO:0031396)	GO_Biological_Process_2018	6/101	0.0411548	0.670968	0	0	2.37624	7.58118	FKBP1A;DNAJA1;HSP90AA1;PAXIP1;UBB;TGFBR1
regulation of dendritic spine development (GO:0060998)	GO_Biological_Process_2018	3/31	0.0416069	0.676179	0	0	3.87097	12.3077	ARC;PTPRS;CFL1
negative regulation of cell-cell adhesion (GO:0022408)	GO_Biological_Process_2018	3/31	0.0416069	0.674032	0	0	3.87097	12.3077	MAD2L2;MAPK7;SPINT2
organelle transport along microtubule (GO:0072384)	GO_Biological_Process_2018	3/31	0.0416069	0.671899	0	0	3.87097	12.3077	UBB;KIF5B;DYNC1I1
regulation of protein tyrosine kinase activity (GO:0061097)	GO_Biological_Process_2018	3/31	0.0416069	0.669779	0	0	3.87097	12.3077	APP;PRNP;MVP
positive regulation of insulin secretion (GO:0032024)	GO_Biological_Process_2018	3/31	0.0416069	0.667673	0	0	3.87097	12.3077	NNAT;ISL1;GCK
regulation of calcium ion-dependent exocytosis (GO:0017158)	GO_Biological_Process_2018	4/53	0.0432179	0.691351	0	0	3.01887	9.48377	C2CD4C;SYT13;CACNA1H;SYT7
regulation of macromolecule metabolic process (GO:0060255)	GO_Biological_Process_2018	7/129	0.0434365	0.692676	0	0	2.17054	6.80781	APP;EIF4A1;MFAP4;MAPK7;LHX1;INSM1;STOX1
generation of neurons (GO:0048699)	GO_Biological_Process_2018	7/130	0.0449669	0.714848	0	0	2.15385	6.68086	MAP2K1;MYEF2;TUBB3;DNER;CCK;LMX1B;POMGNT2
regulation of glutamate receptor signaling pathway (GO:1900449)	GO_Biological_Process_2018	3/32	0.0450865	0.714523	0	0	3.75	11.6219	NECAB2;APP;CNIH2
cellular response to glucagon stimulus (GO:0071377)	GO_Biological_Process_2018	3/32	0.0450865	0.71231	0	0	3.75	11.6219	PRKAR1B;GNG4;PRKAR1A
global genome nucleotide-excision repair (GO:0070911)	GO_Biological_Process_2018	3/32	0.0450865	0.710112	0	0	3.75	11.6219	UBE2I;UBB;SUMO2
positive regulation of response to stimulus (GO:0048584)	GO_Biological_Process_2018	4/54	0.0457898	0.718971	0	0	2.96296	9.13687	MAP2K1;DDX5;MAP2K2;YPEL3
positive regulation of cell adhesion mediated by integrin (GO:0033630)	GO_Biological_Process_2018	2/14	0.0465414	0.72853	0	0	5.71429	17.5281	RET;CIB1
regulation of Golgi organization (GO:1903358)	GO_Biological_Process_2018	2/14	0.0465414	0.726302	0	0	5.71429	17.5281	MAP2K1;MAP2K2
pancreas development (GO:0031016)	GO_Biological_Process_2018	2/14	0.0465414	0.724088	0	0	5.71429	17.5281	NKX6-1;ISL1
regulation of protein modification by small protein conjugation or removal (GO:1903320)	GO_Biological_Process_2018	2/14	0.0465414	0.721887	0	0	5.71429	17.5281	HSP90AA1;TGFBR1
positive regulation of interleukin-8 secretion (GO:2000484)	GO_Biological_Process_2018	2/14	0.0465414	0.719699	0	0	5.71429	17.5281	F2R;FFAR2
regulation of axonogenesis (GO:0050770)	GO_Biological_Process_2018	4/55	0.0484453	0.746878	0	0	2.90909	8.80675	OLFM1;LINGO1;GDI1;DNM2
activation of MAPKK activity (GO:0000186)	GO_Biological_Process_2018	3/33	0.0487056	0.748629	0	0	3.63636	10.9889	MAP3K15;F2R;TGFBR1
regulation of neurotransmitter receptor activity (GO:0099601)	GO_Biological_Process_2018	3/33	0.0487056	0.746381	0	0	3.63636	10.9889	APP;LYNX1;CNIH2
regulation of protein serine/threonine kinase activity (GO:0071900)	GO_Biological_Process_2018	5/80	0.0500122	0.764108	0	0	2.5	7.48872	MAP2K1;MAP2K2;GADD45A;CIB1;CALM2
chordate embryonic development (GO:0043009)	GO_Biological_Process_2018	4/56	0.0511842	0.77968	0	0	2.85714	8.49236	LMX1B;ISL1;TGFBR1;SULF2
apoptotic mitochondrial changes (GO:0008637)	GO_Biological_Process_2018	3/34	0.0524624	0.796772	0	0	3.52941	10.4035	ATG3;BAX;SFN
positive regulation of exocytosis (GO:0045921)	GO_Biological_Process_2018	3/34	0.0524624	0.794408	0	0	3.52941	10.4035	ATP6AP1;RAB15;RAB3D
response to peptide (GO:1901652)	GO_Biological_Process_2018	3/34	0.0524624	0.792058	0	0	3.52941	10.4035	PRNP;EIF2B3;CACNA1A
bone development (GO:0060348)	GO_Biological_Process_2018	3/34	0.0524624	0.789721	0	0	3.52941	10.4035	GNAS;PPIB;SULF2
ventricular cardiac muscle tissue morphogenesis (GO:0055010)	GO_Biological_Process_2018	3/34	0.0524624	0.787399	0	0	3.52941	10.4035	FKBP1A;ISL1;TGFBR1
regulation of axon extension (GO:0030516)	GO_Biological_Process_2018	3/34	0.0524624	0.785089	0	0	3.52941	10.4035	OLFM1;PTPRS;DNM2
response to glucagon (GO:0033762)	GO_Biological_Process_2018	3/34	0.0524624	0.782794	0	0	3.52941	10.4035	PRKAR1B;GNG4;PRKAR1A
myotube differentiation (GO:0014902)	GO_Biological_Process_2018	2/15	0.0528327	0.786021	0	0	5.33333	15.6833	MYEF2;CACNA1H
vitamin D metabolic process (GO:0042359)	GO_Biological_Process_2018	2/15	0.0528327	0.783736	0	0	5.33333	15.6833	UBE2I;SUMO2
positive regulation of mesonephros development (GO:0061213)	GO_Biological_Process_2018	2/15	0.0528327	0.781465	0	0	5.33333	15.6833	BASP1;LHX1
positive regulation of telomerase RNA localization to Cajal body (GO:1904874)	GO_Biological_Process_2018	2/15	0.0528327	0.779206	0	0	5.33333	15.6833	CCT7;CCT5
negative regulation of cellular component movement (GO:0051271)	GO_Biological_Process_2018	2/15	0.0528327	0.77696	0	0	5.33333	15.6833	CD9;SPINT2
negative regulation of protein processing (GO:0010955)	GO_Biological_Process_2018	2/15	0.0528327	0.774728	0	0	5.33333	15.6833	PRNP;TMEM59
embryonic cranial skeleton morphogenesis (GO:0048701)	GO_Biological_Process_2018	2/15	0.0528327	0.772508	0	0	5.33333	15.6833	LHX1;TGFBR1
establishment of protein localization to endoplasmic reticulum (GO:0072599)	GO_Biological_Process_2018	2/15	0.0528327	0.770301	0	0	5.33333	15.6833	SRP68;SRP14
mitochondrial transport (GO:0006839)	GO_Biological_Process_2018	7/135	0.0531361	0.772517	0	0	2.07407	6.0872	ATP5B;HSP90AA1;PAM16;ATP5F1;SLC25A5;SLC25A44;SLC25A22
regulation of glycolytic process (GO:0006110)	GO_Biological_Process_2018	4/57	0.0540061	0.782935	0	0	2.80702	8.19272	NDC1;ACTN3;CBFA2T3;GCK
regulation of cyclin-dependent protein kinase activity (GO:1904029)	GO_Biological_Process_2018	3/35	0.0563546	0.814667	0	0	3.42857	9.86089	CAMK2N1;GADD45A;STOX1
regulation of mitochondrial membrane potential (GO:0051881)	GO_Biological_Process_2018	3/35	0.0563546	0.812365	0	0	3.42857	9.86089	UBB;BAX;STOX1
ubiquitin-dependent ERAD pathway (GO:0030433)	GO_Biological_Process_2018	4/58	0.0569107	0.818072	0	0	2.75862	7.90696	PSMC1;SEL1L;PSMC2;UBE2G2
negative regulation of signaling (GO:0023057)	GO_Biological_Process_2018	5/83	0.0569227	0.815945	0	0	2.40964	6.90617	RET;IL11;KIF26A;MVP;INSRR
macroautophagy (GO:0016236)	GO_Biological_Process_2018	6/110	0.057935	0.82813	0	0	2.18182	6.21476	ATG3;GABARAPL2;UBB;EI24;DYNLL2;TECPR1
positive regulation of establishment of protein localization to mitochondrion (GO:1903749)	GO_Biological_Process_2018	6/110	0.057935	0.825817	0	0	2.18182	6.21476	PSMD8;PSMB7;E2F1;SFN;DYNLL2;YWHAG
cellular response to peptide hormone stimulus (GO:0071375)	GO_Biological_Process_2018	6/110	0.057935	0.823517	0	0	2.18182	6.21476	FER;PRKAR1B;PRKAR1A;GNG4;PIK3R1;GCK
protein modification process (GO:0036211)	GO_Biological_Process_2018	5/84	0.059342	0.841173	0	0	2.38095	6.72485	ATG3;UBE2I;UBE2S;CPE;ST3GAL6
regulation of actin nucleation (GO:0051125)	GO_Biological_Process_2018	2/16	0.0594054	0.839739	0	0	5	14.1168	VIL1;SCIN
positive regulation of secretion (GO:0051047)	GO_Biological_Process_2018	2/16	0.0594054	0.837419	0	0	5	14.1168	SCIN;SCT
positive regulation of mRNA processing (GO:0050685)	GO_Biological_Process_2018	2/16	0.0594054	0.835112	0	0	5	14.1168	CELF3;CELF4
negative regulation of transcription regulatory region DNA binding (GO:2000678)	GO_Biological_Process_2018	2/16	0.0594054	0.832818	0	0	5	14.1168	MAD2L2;TMSB4X
positive regulation of cilium assembly (GO:0045724)	GO_Biological_Process_2018	2/16	0.0594054	0.830536	0	0	5	14.1168	WRAP73;TAPT1
regulation of protein homodimerization activity (GO:0043496)	GO_Biological_Process_2018	2/16	0.0594054	0.828267	0	0	5	14.1168	BAX;ISL1
cardiac epithelial to mesenchymal transition (GO:0060317)	GO_Biological_Process_2018	2/16	0.0594054	0.82601	0	0	5	14.1168	OLFM1;TGFBR1
activation of protein kinase A activity (GO:0034199)	GO_Biological_Process_2018	2/16	0.0594054	0.823766	0	0	5	14.1168	PRKAR1B;PRKAR1A
myoblast differentiation (GO:0045445)	GO_Biological_Process_2018	2/16	0.0594054	0.821533	0	0	5	14.1168	DDX5;ANKRD2
neurotransmitter transport (GO:0006836)	GO_Biological_Process_2018	2/16	0.0594054	0.819313	0	0	5	14.1168	SLC17A7;SLC18A2
mesenchyme development (GO:0060485)	GO_Biological_Process_2018	2/16	0.0594054	0.817105	0	0	5	14.1168	ISL1;TGFBR1
positive regulation of response to endoplasmic reticulum stress (GO:1905898)	GO_Biological_Process_2018	2/16	0.0594054	0.814908	0	0	5	14.1168	BAX;PIK3R1
positive regulation of DNA-templated transcription, initiation (GO:2000144)	GO_Biological_Process_2018	2/16	0.0594054	0.812723	0	0	5	14.1168	JUN;PAXIP1
positive regulation of MAPK cascade (GO:0043410)	GO_Biological_Process_2018	12/289	0.0603592	0.823564	0	0	1.6609	4.66288	NECAB2;RET;APP;IL11;CD40;MAP2K1;ATP6AP1;INSRR;F2R;FGF18;CIB1;ADRA2C
regulation of potassium ion transport (GO:0043266)	GO_Biological_Process_2018	3/36	0.0603799	0.821649	0	0	3.33333	9.357	CD63;KIF5B;KCNIP3
muscle cell differentiation (GO:0042692)	GO_Biological_Process_2018	3/36	0.0603799	0.819464	0	0	3.33333	9.357	DDX5;KDM1A;ANKRD2
calcium ion transmembrane import into cytosol (GO:0097553)	GO_Biological_Process_2018	3/36	0.0603799	0.817291	0	0	3.33333	9.357	CACNA2D1;F2R;GRIN2C
vesicle-mediated transport in synapse (GO:0099003)	GO_Biological_Process_2018	3/36	0.0603799	0.815128	0	0	3.33333	9.357	KIF5B;C2CD4C;DNM2
regulation of ubiquitin protein ligase activity (GO:1904666)	GO_Biological_Process_2018	3/36	0.0603799	0.812978	0	0	3.33333	9.357	MAD2L2;UBE2S;CDC14B
regulation of cellular component organization (GO:0051128)	GO_Biological_Process_2018	7/140	0.0621792	0.835002	0	0	2	5.55547	MAD2L2;HSPA8;ARC;HSP90AA1;CFL1;PHIP;INSM1
negative regulation of apoptotic process (GO:0043066)	GO_Biological_Process_2018	18/485	0.0630302	0.844208	0	0	1.48454	4.10347	RET;PLK3;SIAH2;F2R;INSRR;FHL2;CIB1;PIK3R1;ISL1;DNAJA1;TOX3;DNAJB6;UBB;CFL1;SFN;PHIP;CIAPIN1;PIM2
regulation of peptidyl-serine phosphorylation (GO:0033135)	GO_Biological_Process_2018	5/86	0.0643541	0.859683	0	0	2.32558	6.37989	MAD2L2;APP;IL11;CNKSR3;STOX1
epithelial to mesenchymal transition (GO:0001837)	GO_Biological_Process_2018	3/37	0.0645359	0.859861	0	0	3.24324	8.88822	OLFM1;DDX5;TGFBR1
regulation of peptidyl-threonine phosphorylation (GO:0010799)	GO_Biological_Process_2018	3/37	0.0645359	0.857621	0	0	3.24324	8.88822	APP;CALM2;STOX1
protein targeting to membrane (GO:0006612)	GO_Biological_Process_2018	4/61	0.0661159	0.876336	0	0	2.62295	7.12484	ATG3;PEX19;ATG4A;SRP14
regulation of multicellular organism growth (GO:0040014)	GO_Biological_Process_2018	2/17	0.0662416	0.875728	0	0	4.70588	12.7739	APP;PPIB
positive regulation of epidermal cell differentiation (GO:0045606)	GO_Biological_Process_2018	2/17	0.0662416	0.873465	0	0	4.70588	12.7739	SULT2B1;SFN
positive regulation of nitrogen compound metabolic process (GO:0051173)	GO_Biological_Process_2018	2/17	0.0662416	0.871214	0	0	4.70588	12.7739	APP;MAPK7
regulation of mitochondrial outer membrane permeabilization involved in apoptotic signaling pathway (GO:1901028)	GO_Biological_Process_2018	2/17	0.0662416	0.868974	0	0	4.70588	12.7739	BAX;SLC25A5
pharyngeal system development (GO:0060037)	GO_Biological_Process_2018	2/17	0.0662416	0.866746	0	0	4.70588	12.7739	ISL1;TGFBR1
response to purine-containing compound (GO:0014074)	GO_Biological_Process_2018	2/17	0.0662416	0.864529	0	0	4.70588	12.7739	JUN;JUND
positive regulation of signal transduction by p53 class mediator (GO:1901798)	GO_Biological_Process_2018	2/17	0.0662416	0.862324	0	0	4.70588	12.7739	DDX5;UBB
long-term memory (GO:0007616)	GO_Biological_Process_2018	2/17	0.0662416	0.860129	0	0	4.70588	12.7739	PRNP;ARC
regulation of lamellipodium organization (GO:1902743)	GO_Biological_Process_2018	2/17	0.0662416	0.857946	0	0	4.70588	12.7739	VIL1;FER
positive regulation of cartilage development (GO:0061036)	GO_Biological_Process_2018	2/17	0.0662416	0.855774	0	0	4.70588	12.7739	BMP1;TAPT1
regulation of early endosome to late endosome transport (GO:2000641)	GO_Biological_Process_2018	2/17	0.0662416	0.853613	0	0	4.70588	12.7739	MAP2K1;MAP2K2
regulation of signal transduction (GO:0009966)	GO_Biological_Process_2018	10/233	0.0687249	0.883383	0	0	1.71674	4.59681	RET;APP;CD63;MTCH1;KIF26A;GNG4;MFNG;RGS16;INSRR;YWHAG
activation of protein kinase activity (GO:0032147)	GO_Biological_Process_2018	10/233	0.0687249	0.881163	0	0	1.71674	4.59681	MAP2K1;MAP3K15;MAP2K2;PRKAR1B;UBB;PRKAR1A;GADD45A;F2R;ADRA2C;TGFBR1
mitochondrion disassembly (GO:0061726)	GO_Biological_Process_2018	3/38	0.06882	0.880171	0	0	3.15789	8.45135	ATG3;GABARAPL2;ATG4A
homotypic cell-cell adhesion (GO:0034109)	GO_Biological_Process_2018	3/38	0.06882	0.877971	0	0	3.15789	8.45135	MEGF11;STXBP1;GNAS
regulation of neuron apoptotic process (GO:0043523)	GO_Biological_Process_2018	5/89	0.0723034	0.920111	0	0	2.24719	5.90311	TOX3;PRNP;F2R;BAX;ISL1
oligosaccharide metabolic process (GO:0009311)	GO_Biological_Process_2018	4/63	0.0726563	0.922301	0	0	2.53968	6.65909	GALNT12;ST6GALNAC2;ST3GAL6;ST6GALNAC4
positive regulation of cell projection organization (GO:0031346)	GO_Biological_Process_2018	4/63	0.0726563	0.920012	0	0	2.53968	6.65909	RET;PLK5;SERPINI1;CBFA2T2
long-chain fatty-acyl-CoA biosynthetic process (GO:0035338)	GO_Biological_Process_2018	2/18	0.073324	0.92617	0	0	4.44444	11.6127	ELOVL1;TECR
membrane lipid metabolic process (GO:0006643)	GO_Biological_Process_2018	2/18	0.073324	0.923883	0	0	4.44444	11.6127	ST3GAL6;ST6GALNAC4
regulation of telomerase RNA localization to Cajal body (GO:1904872)	GO_Biological_Process_2018	2/18	0.073324	0.921607	0	0	4.44444	11.6127	CCT7;CCT5
regulation of amyloid-beta formation (GO:1902003)	GO_Biological_Process_2018	2/18	0.073324	0.919343	0	0	4.44444	11.6127	APP;PRNP
iron-sulfur cluster assembly (GO:0016226)	GO_Biological_Process_2018	2/18	0.073324	0.917089	0	0	4.44444	11.6127	GLRX3;CIAPIN1
release of cytochrome c from mitochondria (GO:0001836)	GO_Biological_Process_2018	2/18	0.073324	0.914847	0	0	4.44444	11.6127	BAX;SFN
positive regulation of cyclic nucleotide biosynthetic process (GO:0030804)	GO_Biological_Process_2018	2/18	0.073324	0.912616	0	0	4.44444	11.6127	SCT;CALM2
regulation of dephosphorylation (GO:0035303)	GO_Biological_Process_2018	2/18	0.073324	0.910395	0	0	4.44444	11.6127	PPP1R14A;PPP1R14B
insulin secretion (GO:0030073)	GO_Biological_Process_2018	2/18	0.073324	0.908186	0	0	4.44444	11.6127	NEUROD1;PTPRN2
heart trabecula morphogenesis (GO:0061384)	GO_Biological_Process_2018	2/18	0.073324	0.905987	0	0	4.44444	11.6127	FKBP1A;TGFBR1
regulation of microtubule polymerization or depolymerization (GO:0031110)	GO_Biological_Process_2018	2/18	0.073324	0.903798	0	0	4.44444	11.6127	MAP1B;MAP1A
cell-substrate adherens junction assembly (GO:0007045)	GO_Biological_Process_2018	2/18	0.073324	0.90162	0	0	4.44444	11.6127	ACTN3;ARHGEF7
response to organophosphorus (GO:0046683)	GO_Biological_Process_2018	2/18	0.073324	0.899453	0	0	4.44444	11.6127	JUN;JUND
focal adhesion assembly (GO:0048041)	GO_Biological_Process_2018	2/18	0.073324	0.897296	0	0	4.44444	11.6127	ACTN3;ARHGEF7
regulation of programmed cell death (GO:0043067)	GO_Biological_Process_2018	11/268	0.0746522	0.911364	0	0	1.64179	4.26031	TOX3;BEX2;CD40;MAP2K1;PLK5;MAP2K2;ACTN3;UBB;BAX;CALR;NME1
negative regulation of epidermal growth factor receptor signaling pathway (GO:0042059)	GO_Biological_Process_2018	3/40	0.0777617	0.947059	0	0	3	7.66232	UBB;SH3KBP1;ARHGEF7
regulation of protein dephosphorylation (GO:0035304)	GO_Biological_Process_2018	3/40	0.0777617	0.944804	0	0	3	7.66232	PPP1R14A;PPP1R14B;CALM2
autophagy of mitochondrion (GO:0000422)	GO_Biological_Process_2018	3/40	0.0777617	0.94256	0	0	3	7.66232	ATG3;GABARAPL2;ATG4A
response to cAMP (GO:0051591)	GO_Biological_Process_2018	3/40	0.0777617	0.940326	0	0	3	7.66232	JUN;JUND;PDE2A
androgen receptor signaling pathway (GO:0030521)	GO_Biological_Process_2018	3/40	0.0777617	0.938103	0	0	3	7.66232	DDX5;FHL2;PLPP1
negative regulation of catabolic process (GO:0009895)	GO_Biological_Process_2018	3/40	0.0777617	0.935891	0	0	3	7.66232	MAD2L2;ACTN3;CBFA2T3
neuron migration (GO:0001764)	GO_Biological_Process_2018	3/40	0.0777617	0.933689	0	0	3	7.66232	DNER;CCK;POMGNT2
negative regulation of cellular process (GO:0048523)	GO_Biological_Process_2018	19/534	0.0792113	0.948862	0	0	1.42322	3.60877	LRPAP1;APP;BTG2;MAP2K1;EI24;F2R;TXNDC12;CIB1;CBFA2T3;NME1;SULT2B1;SCIN;GNG4;CAMK2N1;LMNA;CD9;PIM2;INSM1;PLPP1
negative regulation of apoptotic signaling pathway (GO:2001234)	GO_Biological_Process_2018	4/65	0.0795127	0.950242	0	0	2.46154	6.23222	SIAH2;PHIP;SLC25A5;TGFBR1
negative regulation of protein localization to plasma membrane (GO:1903077)	GO_Biological_Process_2018	2/19	0.0806362	0.961417	0	0	4.21053	10.6013	TMEM59;TMBIM1
endoplasmic reticulum mannose trimming (GO:1904380)	GO_Biological_Process_2018	2/19	0.0806362	0.959176	0	0	4.21053	10.6013	UBB;SEL1L
regulation of long-term synaptic potentiation (GO:1900271)	GO_Biological_Process_2018	2/19	0.0806362	0.956945	0	0	4.21053	10.6013	APP;ARC
vesicle transport along microtubule (GO:0047496)	GO_Biological_Process_2018	2/19	0.0806362	0.954725	0	0	4.21053	10.6013	KIF5B;DYNC1I1
negative regulation of protein localization to cell periphery (GO:1904376)	GO_Biological_Process_2018	2/19	0.0806362	0.952515	0	0	4.21053	10.6013	TMEM59;TMBIM1
calcium ion transport into cytosol (GO:0060402)	GO_Biological_Process_2018	2/19	0.0806362	0.950315	0	0	4.21053	10.6013	CACNA2D1;GRIN2C
regulation of cAMP biosynthetic process (GO:0030817)	GO_Biological_Process_2018	2/19	0.0806362	0.948125	0	0	4.21053	10.6013	SCT;CALM2
response to interferon-beta (GO:0035456)	GO_Biological_Process_2018	2/19	0.0806362	0.945946	0	0	4.21053	10.6013	IFITM2;UBE2G2
positive regulation of neuron apoptotic process (GO:0043525)	GO_Biological_Process_2018	2/19	0.0806362	0.943776	0	0	4.21053	10.6013	PRNP;BAX
mesenchymal cell differentiation (GO:0048762)	GO_Biological_Process_2018	3/41	0.0824136	0.962372	0	0	2.92683	7.30538	DDX5;ISL1;TGFBR1
[truncated: 1,923 more rows]

## Sheet: Syt13_low Fev+ genes
	Names	Scores	log foldchange	p-value	adjusted p-value
[truncated: 300 more rows]

## Sheet: Syt13_low Fev+ GO
Term	Gene_set	Overlap	P-value	Adjusted P-value	Old P-value	Old Adjusted P-value	Odds Ratio	Combined Score	Genes
[truncated: 1,688 more rows]

[truncated: 2 more sheets: Syt13_high Fev+ genes, Syt13_high Fev+ GO]
