# Supplementary material for: Synaptotagmin-13 orchestrates pancreatic endocrine cell egression and islet morphogenesis
Source: Nat Commun. 2022 Aug 4;13:4540. doi: 10.1038/s41467-022-31862-8 (PMC9352765; doi:10.1038/s41467-022-31862-8)
Supplement: Supplementary file 5 — Supplementary Data 3 [file 41467_2022_31862_MOESM5_ESM.xlsx]

## Sheet: BioID interactom list
T: Protein IDs	T: Protein names	T: Gene names	SYT_x/y_Cont	N: -Log Student's T-test p-value Cont_SYT	N: SYT_x/y_Cont Significance A	C: Student's T-test Significant Cont_SYT	C: SYT_x/y_Cont A significant	N: Peptides	N: Razor + unique peptides	N: Unique peptides	N: Sequence coverage [%]	N: Unique + razor sequence coverage [%]	N: Unique sequence coverage [%]	N: Mol. weight [kDa]	N: Q-value	N: Score	N: Intensity	N: MS/MS Count
Q14677	Clathrin interactor 1	CLINT1	24.2768	5.87249	1.78544e-05	+	+	11	11	11	18.2	18.2	18.2	68.259	0	323.31	31.9398	60
O14964	Hepatocyte growth factor-regulated tyrosine kinase substrate	HGS	20.1329	8.32969	5.72362e-05	+	+	5	5	5	6.9	6.9	6.9	86.191	0	87.859	29.3719	23
Q96C19;Q9BUP0	EF-hand domain-containing protein D2	EFHD2	18.7812	6.66098	8.65995e-05	+	+	6	6	6	21.7	21.7	21.7	26.697	0	71.989	29.419	25
Q12955;Q01484	Ankyrin-3	ANK3	16.0702	5.1765	0.000211453	+	+	7	7	7	2.3	2.3	2.3	480.4	0	56.694	30.4279	14
Q7L8C5	Synaptotagmin-13	SYT13	14.4138	9.05161	0.000382746	+	+	5	5	5	9.6	9.6	9.6	46.884	0	33.542	29.4824	16
Q03135;P56539	Caveolin-1	CAV1	11.8899	3.25841	0.00103094	+	+	7	7	7	46.1	46.1	46.1	20.471	0	97.203	31.5844	31
P50851	Lipopolysaccharide-responsive and beige-like anchor protein	LRBA	10.6011	6.84254	0.00179552	+	+	15	15	13	6.4	6.4	5.4	319.1	0	261.43	30.4218	43
Q9H3P7	Golgi resident protein GCP60	ACBD3	9.80277	8.01638	0.00258234	+	+	3	3	3	6.2	6.2	6.2	60.593	0	182.23	29.0978	14
Q9UBF2	Coatomer subunit gamma-2	COPG2	9.65724	3.33859	0.00276412	+	+	8	7	7	12.4	11	11	97.621	0	60.714	29.0494	17
Q9NQC3	Reticulon-4	RTN4	7.09908	3.14273	0.0101489	+	+	4	4	4	3.7	3.7	3.7	129.93	0	170.2	30.3554	26
Q92734	Protein TFG	TFG	6.96541	3.73378	0.0109306	+	+	4	4	4	13	13	13	43.447	0	35.811	29.3579	13
Q8IW52	SLIT and NTRK-like protein 4	SLITRK4	6.42044	2.60836	0.0149031	+	+	7	7	7	9.6	9.6	9.6	94.33	0	77.914	29.6282	15
P57088	Transmembrane protein 33	TMEM33	6.38516	2.58933	0.0152118	+	+	2	2	2	9.3	9.3	9.3	27.978	0	40.669	28.6546	17
P40227;Q92526	T-complex protein 1 subunit zeta;T-complex protein 1 subunit zeta-2	CCT6A;CCT6B	5.8234	2.00892	0.0212417	+	+	4	4	4	10.5	10.5	10.5	58.024	0	213.45	28.2082	13
Q6Y7W6	PERQ amino acid-rich with GYF domain-containing protein 2	GIGYF2	5.53986	5.07514	0.0252822	+	+	5	5	5	5.2	5.2	5.2	150.07	0	100.27	28.6381	13
Q9NZJ5	Eukaryotic translation initiation factor 2-alpha kinase 3	EIF2AK3	5.29287	5.62734	0.0295186	+	+	5	5	5	5.4	5.4	5.4	125.21	0	69.099	27.9229	14
Q9HD26	Golgi-associated PDZ and coiled-coil motif-containing protein	GOPC	4.96875	3.20418	0.0363471	+	+	5	5	5	14.1	14.1	14.1	50.519	0	60.296	28.0057	13
P50990	T-complex protein 1 subunit theta	CCT8	4.95455	4.12349	0.0366847	+	+	7	7	7	15.9	15.9	15.9	59.62	0	174.45	31.0594	37
Q9NZM1	Myoferlin	MYOF	4.87166	4.24957	0.0387273	+	+	7	7	7	4.4	4.4	4.4	234.71	0	44.62	28.3103	15
Q9Y6M7;Q2Y0W8;Q6U841	Sodium bicarbonate cotransporter 3	SLC4A7	4.7209	4.24758	0.0427794	+	+	6	6	6	5.4	5.4	5.4	136.04	0	66.006	28.5467	18
O75886	Signal transducing adapter molecule 2	STAM2	4.67032	4.0935	0.0442445	+	+	5	5	3	7.8	7.8	4.2	58.164	0	31.451	28.5983	12
Q9Y485	DmX-like protein 1	DMXL1	4.53079	6.63327	0.048588	+	+	10	10	10	4.1	4.1	4.1	337.83	0	70.68	28.4417	16
P46778	60S ribosomal protein L21	RPL21	4.85358	0.471096	0.0391896		+	3	3	3	16.9	16.9	16.9	18.565	0	179.21	29.8892	23
Q9H8Y8;Q9BQQ3	Golgi reassembly-stacking protein 2	GORASP2	3.95613	2.40927	0.0723192	+		3	3	3	6.6	6.6	6.6	47.145	0	48.143	27.7294	14
Q9UM54	Unconventional myosin-VI	MYO6	3.93801	2.65029	0.0732555	+		12	12	12	11	11	11	149.69	0	76.847	29.1974	30
Q02790	Peptidyl-prolyl cis-trans isomerase FKBP4;Peptidyl-prolyl cis-trans isomerase FKBP4, N-terminally processed	FKBP4	3.81461	2.35179	0.0800073	+		5	5	5	15	15	15	51.804	0	158.17	28.7418	21
Q9NZC7	WW domain-containing oxidoreductase	WWOX	3.72092	2.36691	0.0855995	+		3	3	3	9.2	9.2	9.2	46.676	0	114.72	28.3761	16
P36873;P62136	Serine/threonine-protein phosphatase PP1-gamma catalytic subunit;Serine/threonine-protein phosphatase PP1-alpha catalytic subunit	PPP1CC;PPP1CA	3.23968	3.04673	0.122178	+		4	4	1	16.1	16.1	4.3	36.983	0	282.66	28.4956	22
P14625;Q58FF3	Endoplasmin	HSP90B1	3.19654	1.41409	0.126229	+		6	5	5	8.6	7.1	7.1	92.468	0	31.386	29.0005	8
Q9Y2Z0	Suppressor of G2 allele of SKP1 homolog	SUGT1	3.11272	2.42084	0.134531	+		3	3	3	9.6	9.6	9.6	41.024	0	19.496	27.1913	8
P61020;P20339	Ras-related protein Rab-5B;Ras-related protein Rab-5A	RAB5B;RAB5A	2.94533	2.08902	0.152982	+		4	4	1	20.5	20.5	5.6	23.707	0	267.37	30.8331	39
P83731	60S ribosomal protein L24	RPL24	2.85267	2.44398	0.164385	+		5	5	5	31.2	31.2	31.2	17.779	0	33.072	29.0751	16
P17987	T-complex protein 1 subunit alpha	TCP1	2.82206	4.01157	0.168355	+		9	9	9	17.8	17.8	17.8	60.343	0	71.3	28.2978	22
P35268	60S ribosomal protein L22	RPL22	2.8076	1.87071	0.170266	+		2	2	2	18.8	18.8	18.8	14.787	0	13.33	29.9886	13
Q9NZ01	Very-long-chain enoyl-CoA reductase	TECR	2.77463	2.53522	0.174713	+		4	4	4	12.3	12.3	12.3	36.034	0	123.78	29.4605	29
Q9Y5L0	Transportin-3	TNPO3	2.73373	2.29484	0.18041	+		7	7	7	11.1	11.1	11.1	104.2	0	67.118	29.3152	43
Q6P3W7	SCY1-like protein 2	SCYL2	2.69763	2.17832	0.185605	+		3	3	3	4.2	4.2	4.2	103.71	0	30.555	27.7303	9
Q9HD45	Transmembrane 9 superfamily member 3	TM9SF3	2.48762	2.54967	0.219254	+		4	4	4	7.5	7.5	7.5	67.887	0	73.344	29.5639	25
P06493;Q00526;P11802;P50750;Q96Q40;O94921;Q07002;Q00536;Q00537;Q9NYV4;Q14004	Cyclin-dependent kinase 1	CDK1	2.4728	1.45697	0.221867	+		5	5	3	18.5	18.5	12.1	34.095	0	97.874	28.6973	27
Q03001	Dystonin	DST	2.45828	2.94238	0.22446	+		6	6	6	1.1	1.1	1.1	860.65	0	115.2	27.3795	21
P78371	T-complex protein 1 subunit beta	CCT2	2.33924	1.97177	0.246976	+		8	8	8	16.4	16.4	16.4	57.488	0	249.56	28.8754	37
P62917	60S ribosomal protein L8	RPL8	2.23597	2.2791	0.268463	+		2	2	2	7	7	7	28.024	0	11.787	28.0094	11
Q9Y4E8;Q13107	Ubiquitin carboxyl-terminal hydrolase 15	USP15	2.21099	2.70588	0.273951	+		3	3	3	3.2	3.2	3.2	112.42	0	20.168	25.3303	3
P62879;P62873;Q9HAV0;P16520	Guanine nucleotide-binding protein G(I)/G(S)/G(T) subunit beta-2;Guanine nucleotide-binding protein G(I)/G(S)/G(T) subunit beta-1;Guanine nucleotide-binding protein subunit beta-4	GNB2;GNB1;GNB4	2.19018	1.92737	0.278615	+		5	5	5	14.4	14.4	14.4	37.331	0	31.916	28.139	12
P52272	Heterogeneous nuclear ribonucleoprotein M	HNRNPM	2.12818	1.33053	0.293007	+		3	3	3	6.7	6.7	6.7	77.515	0	77.697	27.8824	9
P21333	Filamin-A	FLNA	2.09709	3.13127	0.300512	+		65	65	62	32.8	32.8	31.9	280.74	0	323.31	34.2928	468
Q86VP6	Cullin-associated NEDD8-dissociated protein 1	CAND1	2.00398	1.85546	0.324209	+		15	15	15	15	15	15	136.37	0	116.32	30.5281	37
P15880	40S ribosomal protein S2	RPS2	1.8394	1.41189	0.370843	+		6	6	6	23.9	23.9	23.9	31.324	0	44.38	28.3646	17
P26196	Probable ATP-dependent RNA helicase DDX6	DDX6	1.81242	2.34068	0.379106	+		9	9	9	22.2	22.2	22.2	54.416	0	55.818	28.3711	22
P46779	60S ribosomal protein L28	RPL28	1.80837	2.70649	0.380361	+		4	4	4	24.1	24.1	24.1	15.747	0	31.746	29.0005	33
Q6P1R3	Myb/SANT-like DNA-binding domain-containing protein 2	MSANTD2	1.79693	1.90856	0.383931	+		2	2	2	4.5	4.5	4.5	61.319	0	14.545	27.5255	9
P11021	78 kDa glucose-regulated protein	HSPA5	1.73118	1.64951	0.405082	+		10	9	9	20.3	17.9	17.9	72.332	0	275.7	30.2581	49
Q9Y262	Eukaryotic translation initiation factor 3 subunit L	EIF3L	1.72756	2.38059	0.406278	+		11	11	11	23.8	23.8	23.8	66.726	0	85.641	28.663	32
P60842;Q14240	Eukaryotic initiation factor 4A-I;Eukaryotic initiation factor 4A-II;Eukaryotic initiation factor 4A-II, N-terminally processed	EIF4A1;EIF4A2	1.69199	2.77299	0.418216	+		15	15	12	36.7	36.7	30.8	46.153	0	323.31	32.3113	82
Q9Y678	Coatomer subunit gamma-1	COPG1	1.64656	1.70301	0.43395	+		8	8	7	10.3	10.3	8.9	97.717	0	117.26	29.7683	39
Q14204	Cytoplasmic dynein 1 heavy chain 1	DYNC1H1	1.61743	1.74909	0.444326	+		18	18	18	4.5	4.5	4.5	532.4	0	109.56	29.0663	28
Q07020	60S ribosomal protein L18	RPL18	1.58806	1.46097	0.455017	+		7	7	7	33	33	33	21.634	0	149.72	30.6812	49
P62979	Ubiquitin-40S ribosomal protein S27a;Ubiquitin;40S ribosomal protein S27a	RPS27A	1.58535	1.61385	0.456016	+		9	9	3	52.6	52.6	21.2	17.965	0	323.31	34.0704	91
P62826	GTP-binding nuclear protein Ran	RAN	1.57173	1.57689	0.461064	+		10	10	10	38.9	38.9	38.9	24.423	0	130.82	31.2379	36
P61619;Q9H9S3	Protein transport protein Sec61 subunit alpha isoform 1	SEC61A1	1.55076	2.03996	0.468933	+		5	5	5	12.8	12.8	12.8	52.264	0	65.085	31.0284	27
P46977	Dolichyl-diphosphooligosaccharide--protein glycosyltransferase subunit STT3A	STT3A	1.53617	2.2319	0.474479	+		5	5	5	6.8	6.8	6.8	80.529	0	107.98	29.2837	21
P62753	40S ribosomal protein S6	RPS6	1.48817	1.97378	0.493135	+		5	5	5	21.3	21.3	21.3	28.68	0	57.673	29.3365	33
P25705	ATP synthase subunit alpha, mitochondrial	ATP5A1	1.45306	1.60791	0.507179	+		16	16	16	32	32	32	59.75	0	323.31	31.7524	108
P32969	60S ribosomal protein L9	RPL9	1.36865	1.83125	0.542301	+		6	6	6	33.9	33.9	33.9	21.863	0	285.47	29.7618	42
P62280	40S ribosomal protein S11	RPS11	1.31705	1.36684	0.564696	+		7	7	7	41.8	41.8	41.8	18.431	0	93.923	30.8664	52
P54886	Delta-1-pyrroline-5-carboxylate synthase;Glutamate 5-kinase;Gamma-glutamyl phosphate reductase	ALDH18A1	1.28045	1.84375	0.580998	+		10	10	10	13.2	13.2	13.2	87.301	0	64.436	28.3692	28
P63244	Guanine nucleotide-binding protein subunit beta-2-like 1;Guanine nucleotide-binding protein subunit beta-2-like 1, N-terminally processed	GNB2L1	1.27195	1.75152	0.58483	+		d	11	11	44.8	44.8	44.8	35.076	0	323.31	31.3468	75
P05165	Propionyl-CoA carboxylase alpha chain, mitochondrial	PCCA	0.663963	2.34877	0.879547	+		13	13	13	21.7	21.7	21.7	80.058	0	293.24	32.6337	123
P02751	Fibronectin;Anastellin;Ugl-Y1;Ugl-Y2;Ugl-Y3	FN1	0.574742	1.681	0.917047	+		17	17	17	10.4	10.4	10.4	262.62	0	323.31	31.1162	67
Q5T750	Skin-specific protein 32	XP32	0.239244	1.90664	0.996293	+		6	6	6	21.2	21.2	21.2	26.238	0	38.434	28.5295	22

## Sheet: BioID pathway analysis
GroupID	Category	Term	Description	LogP	Log(q-value)	InTerm_InList	Genes	Symbols
1_Summary	Reactome Gene Sets	R-HSA-156827	L13a-mediated translational silencing of Ceruloplasmin expression	-18.3617	-14.3311	14/111	1973,1974,6132,6133,6141,6144,6146,6152,6158,6187,6194,6205,6233,51386,5499,9451,908,983,2316,3309,5901,6950,9146,10576,10694,23534,29927,57142,288,10399,26003,57120,857,56889,1656,26058,4670,667,2335,22820,26958,5832,1778,2288	EIF4A1,EIF4A2,RPL8,RPL9,RPL18,RPL21,RPL22,RPL24,RPL28,RPS2,RPS6,RPS11,RPS27A,EIF3L,PPP1CA,EIF2AK3,CCT6A,CDK1,FLNA,HSPA5,RAN,TCP1,HGS,CCT2,CCT8,TNPO3,SEC61A1,RTN4,ANK3,RACK1,GORASP2,GOPC,CAV1,TM9SF3,DDX6,GIGYF2,HNRNPM,DST,FN1,COPG1,COPG2,ALDH18A1,DYNC1H1,FKBP4
1_Member	Reactome Gene Sets	R-HSA-156827	L13a-mediated translational silencing of Ceruloplasmin expression	-18.3617	-14.3311	14/111	1973,1974,6132,6133,6141,6144,6146,6152,6158,6187,6194,6205,6233,51386	EIF4A1,EIF4A2,RPL8,RPL9,RPL18,RPL21,RPL22,RPL24,RPL28,RPS2,RPS6,RPS11,RPS27A,EIF3L
1_Member	Reactome Gene Sets	R-HSA-72706	GTP hydrolysis and joining of the 60S ribosomal subunit	-18.3048	-14.3311	14/112	1973,1974,6132,6133,6141,6144,6146,6152,6158,6187,6194,6205,6233,51386	EIF4A1,EIF4A2,RPL8,RPL9,RPL18,RPL21,RPL22,RPL24,RPL28,RPS2,RPS6,RPS11,RPS27A,EIF3L
1_Member	GO Biological Processes	GO:0006413	translational initiation	-18.0173	-14.3311	16/192	1973,1974,5499,6132,6133,6141,6144,6146,6152,6158,6187,6194,6205,6233,9451,51386	EIF4A1,EIF4A2,PPP1CA,RPL8,RPL9,RPL18,RPL21,RPL22,RPL24,RPL28,RPS2,RPS6,RPS11,RPS27A,EIF2AK3,EIF3L
1_Member	GO Biological Processes	GO:0072594	establishment of protein localization to organelle	-17.9874	-14.3311	22/548	908,983,2316,3309,5901,6132,6133,6141,6144,6146,6152,6158,6187,6194,6205,6233,6950,9146,10576,10694,23534,29927	CCT6A,CDK1,FLNA,HSPA5,RAN,RPL8,RPL9,RPL18,RPL21,RPL22,RPL24,RPL28,RPS2,RPS6,RPS11,RPS27A,TCP1,HGS,CCT2,CCT8,TNPO3,SEC61A1
1_Member	Reactome Gene Sets	R-HSA-72613	Eukaryotic Translation Initiation	-17.921	-14.3311	14/119	1973,1974,6132,6133,6141,6144,6146,6152,6158,6187,6194,6205,6233,51386	EIF4A1,EIF4A2,RPL8,RPL9,RPL18,RPL21,RPL22,RPL24,RPL28,RPS2,RPS6,RPS11,RPS27A,EIF3L
1_Member	Reactome Gene Sets	R-HSA-72737	Cap-dependent Translation Initiation	-17.921	-14.3311	14/119	1973,1974,6132,6133,6141,6144,6146,6152,6158,6187,6194,6205,6233,51386	EIF4A1,EIF4A2,RPL8,RPL9,RPL18,RPL21,RPL22,RPL24,RPL28,RPS2,RPS6,RPS11,RPS27A,EIF3L
1_Member	GO Biological Processes	GO:0070972	protein localization to endoplasmic reticulum	-16.9459	-13.423	14/139	3309,6132,6133,6141,6144,6146,6152,6158,6187,6194,6205,6233,29927,57142	HSPA5,RPL8,RPL9,RPL18,RPL21,RPL22,RPL24,RPL28,RPS2,RPS6,RPS11,RPS27A,SEC61A1,RTN4
1_Member	GO Biological Processes	GO:0045047	protein targeting to ER	-16.7321	-13.2673	13/109	3309,6132,6133,6141,6144,6146,6152,6158,6187,6194,6205,6233,29927	HSPA5,RPL8,RPL9,RPL18,RPL21,RPL22,RPL24,RPL28,RPS2,RPS6,RPS11,RPS27A,SEC61A1
1_Member	GO Biological Processes	GO:0072599	establishment of protein localization to endoplasmic reticulum	-16.521	-13.1072	13/113	3309,6132,6133,6141,6144,6146,6152,6158,6187,6194,6205,6233,29927	HSPA5,RPL8,RPL9,RPL18,RPL21,RPL22,RPL24,RPL28,RPS2,RPS6,RPS11,RPS27A,SEC61A1
1_Member	GO Biological Processes	GO:0006614	SRP-dependent cotranslational protein targeting to membrane	-15.7738	-12.4059	12/95	6132,6133,6141,6144,6146,6152,6158,6187,6194,6205,6233,29927	RPL8,RPL9,RPL18,RPL21,RPL22,RPL24,RPL28,RPS2,RPS6,RPS11,RPS27A,SEC61A1
1_Member	GO Biological Processes	GO:0090150	establishment of protein localization to membrane	-15.6979	-12.3714	17/326	288,3309,6132,6133,6141,6144,6146,6152,6158,6187,6194,6205,6233,10399,26003,29927,57120	ANK3,HSPA5,RPL8,RPL9,RPL18,RPL21,RPL22,RPL24,RPL28,RPS2,RPS6,RPS11,RPS27A,RACK1,GORASP2,SEC61A1,GOPC
1_Member	GO Biological Processes	GO:0072657	protein localization to membrane	-15.5877	-12.2989	21/625	288,857,2316,3309,6132,6133,6141,6144,6146,6152,6158,6187,6194,6205,6233,9146,10399,26003,29927,56889,57120	ANK3,CAV1,FLNA,HSPA5,RPL8,RPL9,RPL18,RPL21,RPL22,RPL24,RPL28,RPS2,RPS6,RPS11,RPS27A,HGS,RACK1,GORASP2,SEC61A1,TM9SF3,GOPC
1_Member	GO Biological Processes	GO:0006613	cotranslational protein targeting to membrane	-15.5499	-12.2959	12/99	6132,6133,6141,6144,6146,6152,6158,6187,6194,6205,6233,29927	RPL8,RPL9,RPL18,RPL21,RPL22,RPL24,RPL28,RPS2,RPS6,RPS11,RPS27A,SEC61A1
1_Member	Reactome Gene Sets	R-HSA-72689	Formation of a pool of free 40S subunits	-15.4416	-12.2198	12/101	6132,6133,6141,6144,6146,6152,6158,6187,6194,6205,6233,51386	RPL8,RPL9,RPL18,RPL21,RPL22,RPL24,RPL28,RPS2,RPS6,RPS11,RPS27A,EIF3L
1_Member	GO Biological Processes	GO:0006612	protein targeting to membrane	-14.8911	-11.7207	14/194	288,3309,6132,6133,6141,6144,6146,6152,6158,6187,6194,6205,6233,29927	ANK3,HSPA5,RPL8,RPL9,RPL18,RPL21,RPL22,RPL24,RPL28,RPS2,RPS6,RPS11,RPS27A,SEC61A1
1_Member	Reactome Gene Sets	R-HSA-1799339	SRP-dependent cotranslational protein targeting to membrane	-14.8845	-11.7207	12/112	6132,6133,6141,6144,6146,6152,6158,6187,6194,6205,6233,29927	RPL8,RPL9,RPL18,RPL21,RPL22,RPL24,RPL28,RPS2,RPS6,RPS11,RPS27A,SEC61A1
1_Member	Reactome Gene Sets	R-HSA-156902	Peptide chain elongation	-14.3744	-11.2369	11/89	6132,6133,6141,6144,6146,6152,6158,6187,6194,6205,6233	RPL8,RPL9,RPL18,RPL21,RPL22,RPL24,RPL28,RPS2,RPS6,RPS11,RPS27A
1_Member	Reactome Gene Sets	R-HSA-156842	Eukaryotic Translation Elongation	-14.1562	-11.0892	11/93	6132,6133,6141,6144,6146,6152,6158,6187,6194,6205,6233	RPL8,RPL9,RPL18,RPL21,RPL22,RPL24,RPL28,RPS2,RPS6,RPS11,RPS27A
1_Member	Reactome Gene Sets	R-HSA-2408557	Selenocysteine synthesis	-14.1562	-11.0892	11/93	6132,6133,6141,6144,6146,6152,6158,6187,6194,6205,6233	RPL8,RPL9,RPL18,RPL21,RPL22,RPL24,RPL28,RPS2,RPS6,RPS11,RPS27A
1_Member	Reactome Gene Sets	R-HSA-72764	Eukaryotic Translation Termination	-14.1562	-11.0892	11/93	6132,6133,6141,6144,6146,6152,6158,6187,6194,6205,6233	RPL8,RPL9,RPL18,RPL21,RPL22,RPL24,RPL28,RPS2,RPS6,RPS11,RPS27A
1_Member	Reactome Gene Sets	R-HSA-975956	Nonsense Mediated Decay (NMD) independent of the Exon Junction Complex (EJC)	-14.0508	-11.0051	11/95	6132,6133,6141,6144,6146,6152,6158,6187,6194,6205,6233	RPL8,RPL9,RPL18,RPL21,RPL22,RPL24,RPL28,RPS2,RPS6,RPS11,RPS27A
1_Member	Reactome Gene Sets	R-HSA-192823	Viral mRNA Translation	-13.7976	-10.7721	11/100	6132,6133,6141,6144,6146,6152,6158,6187,6194,6205,6233	RPL8,RPL9,RPL18,RPL21,RPL22,RPL24,RPL28,RPS2,RPS6,RPS11,RPS27A
1_Member	Reactome Gene Sets	R-HSA-72766	Translation	-13.7765	-10.7702	15/291	1973,1974,6132,6133,6141,6144,6146,6152,6158,6187,6194,6205,6233,29927,51386	EIF4A1,EIF4A2,RPL8,RPL9,RPL18,RPL21,RPL22,RPL24,RPL28,RPS2,RPS6,RPS11,RPS27A,SEC61A1,EIF3L
1_Member	Reactome Gene Sets	R-HSA-9633012	Response of EIF2AK4 (GCN2) to amino acid deficiency	-13.7486	-10.7609	11/101	6132,6133,6141,6144,6146,6152,6158,6187,6194,6205,6233	RPL8,RPL9,RPL18,RPL21,RPL22,RPL24,RPL28,RPS2,RPS6,RPS11,RPS27A
1_Member	Reactome Gene Sets	R-HSA-927802	Nonsense-Mediated Decay (NMD)	-13.1127	-10.1597	11/115	6132,6133,6141,6144,6146,6152,6158,6187,6194,6205,6233	RPL8,RPL9,RPL18,RPL21,RPL22,RPL24,RPL28,RPS2,RPS6,RPS11,RPS27A
1_Member	Reactome Gene Sets	R-HSA-975957	Nonsense Mediated Decay (NMD) enhanced by the Exon Junction Complex (EJC)	-13.1127	-10.1597	11/115	6132,6133,6141,6144,6146,6152,6158,6187,6194,6205,6233	RPL8,RPL9,RPL18,RPL21,RPL22,RPL24,RPL28,RPS2,RPS6,RPS11,RPS27A
1_Member	Reactome Gene Sets	R-HSA-2408522	Selenoamino acid metabolism	-12.9873	-10.0507	11/118	6132,6133,6141,6144,6146,6152,6158,6187,6194,6205,6233	RPL8,RPL9,RPL18,RPL21,RPL22,RPL24,RPL28,RPS2,RPS6,RPS11,RPS27A
1_Member	GO Biological Processes	GO:0000184	nuclear-transcribed mRNA catabolic process, nonsense-mediated decay	-12.9056	-9.98476	11/120	6132,6133,6141,6144,6146,6152,6158,6187,6194,6205,6233	RPL8,RPL9,RPL18,RPL21,RPL22,RPL24,RPL28,RPS2,RPS6,RPS11,RPS27A
1_Member	Reactome Gene Sets	R-HSA-168255	Influenza Infection	-12.8031	-9.89752	12/166	5901,6132,6133,6141,6144,6146,6152,6158,6187,6194,6205,6233	RAN,RPL8,RPL9,RPL18,RPL21,RPL22,RPL24,RPL28,RPS2,RPS6,RPS11,RPS27A
1_Member	GO Biological Processes	GO:0019080	viral gene expression	-11.9946	-9.12932	12/194	6132,6133,6141,6144,6146,6152,6158,6187,6194,6205,6233,51386	RPL8,RPL9,RPL18,RPL21,RPL22,RPL24,RPL28,RPS2,RPS6,RPS11,RPS27A,EIF3L
1_Member	Reactome Gene Sets	R-HSA-168273	Influenza Viral RNA Transcription and Replication	-11.9921	-9.12932	11/145	6132,6133,6141,6144,6146,6152,6158,6187,6194,6205,6233	RPL8,RPL9,RPL18,RPL21,RPL22,RPL24,RPL28,RPS2,RPS6,RPS11,RPS27A
1_Member	KEGG Pathway	hsa03010	Ribosome	-11.7352	-8.8857	11/153	6132,6133,6141,6144,6146,6152,6158,6187,6194,6205,6233	RPL8,RPL9,RPL18,RPL21,RPL22,RPL24,RPL28,RPS2,RPS6,RPS11,RPS27A
1_Member	GO Biological Processes	GO:0000956	nuclear-transcribed mRNA catabolic process	-11.587	-8.76312	12/210	1656,6132,6133,6141,6144,6146,6152,6158,6187,6194,6205,6233	DDX6,RPL8,RPL9,RPL18,RPL21,RPL22,RPL24,RPL28,RPS2,RPS6,RPS11,RPS27A
1_Member	GO Molecular Functions	GO:0003735	structural constituent of ribosome	-11.4627	-8.65753	11/162	6132,6133,6141,6144,6146,6152,6158,6187,6194,6205,6233	RPL8,RPL9,RPL18,RPL21,RPL22,RPL24,RPL28,RPS2,RPS6,RPS11,RPS27A
1_Member	GO Biological Processes	GO:0006605	protein targeting	-11.3831	-8.59491	15/426	288,3309,6132,6133,6141,6144,6146,6152,6158,6187,6194,6205,6233,9146,29927	ANK3,HSPA5,RPL8,RPL9,RPL18,RPL21,RPL22,RPL24,RPL28,RPS2,RPS6,RPS11,RPS27A,HGS,SEC61A1
1_Member	Reactome Gene Sets	R-HSA-9010553	Regulation of expression of SLITs and ROBOs	-11.206	-8.42909	11/171	6132,6133,6141,6144,6146,6152,6158,6187,6194,6205,6233	RPL8,RPL9,RPL18,RPL21,RPL22,RPL24,RPL28,RPS2,RPS6,RPS11,RPS27A
1_Member	GO Biological Processes	GO:0006412	translation	-11.1279	-8.36194	18/723	1973,1974,5499,6132,6133,6141,6144,6146,6152,6158,6187,6194,6205,6233,9451,10399,26058,51386	EIF4A1,EIF4A2,PPP1CA,RPL8,RPL9,RPL18,RPL21,RPL22,RPL24,RPL28,RPS2,RPS6,RPS11,RPS27A,EIF2AK3,RACK1,GIGYF2,EIF3L
1_Member	GO Biological Processes	GO:0006402	mRNA catabolic process	-11.0498	-8.29805	14/370	1656,4670,6132,6133,6141,6144,6146,6152,6158,6187,6194,6205,6233,26058	DDX6,HNRNPM,RPL8,RPL9,RPL18,RPL21,RPL22,RPL24,RPL28,RPS2,RPS6,RPS11,RPS27A,GIGYF2
1_Member	GO Biological Processes	GO:0019083	viral transcription	-11.0428	-8.29805	11/177	6132,6133,6141,6144,6146,6152,6158,6187,6194,6205,6233	RPL8,RPL9,RPL18,RPL21,RPL22,RPL24,RPL28,RPS2,RPS6,RPS11,RPS27A
1_Member	GO Biological Processes	GO:0043043	peptide biosynthetic process	-10.8748	-8.14027	18/749	1973,1974,5499,6132,6133,6141,6144,6146,6152,6158,6187,6194,6205,6233,9451,10399,26058,51386	EIF4A1,EIF4A2,PPP1CA,RPL8,RPL9,RPL18,RPL21,RPL22,RPL24,RPL28,RPS2,RPS6,RPS11,RPS27A,EIF2AK3,RACK1,GIGYF2,EIF3L
1_Member	Reactome Gene Sets	R-HSA-6791226	Major pathway of rRNA processing in the nucleolus and cytosol	-10.8087	-8.08421	11/186	6132,6133,6141,6144,6146,6152,6158,6187,6194,6205,6233	RPL8,RPL9,RPL18,RPL21,RPL22,RPL24,RPL28,RPS2,RPS6,RPS11,RPS27A
1_Member	Reactome Gene Sets	R-HSA-8868773	rRNA processing in the nucleus and cytosol	-10.5625	-7.84777	11/196	6132,6133,6141,6144,6146,6152,6158,6187,6194,6205,6233	RPL8,RPL9,RPL18,RPL21,RPL22,RPL24,RPL28,RPS2,RPS6,RPS11,RPS27A
1_Member	GO Biological Processes	GO:0006401	RNA catabolic process	-10.4291	-7.7239	14/412	1656,4670,6132,6133,6141,6144,6146,6152,6158,6187,6194,6205,6233,26058	DDX6,HNRNPM,RPL8,RPL9,RPL18,RPL21,RPL22,RPL24,RPL28,RPS2,RPS6,RPS11,RPS27A,GIGYF2
1_Member	Reactome Gene Sets	R-HSA-72312	rRNA processing	-10.3294	-7.63357	11/206	6132,6133,6141,6144,6146,6152,6158,6187,6194,6205,6233	RPL8,RPL9,RPL18,RPL21,RPL22,RPL24,RPL28,RPS2,RPS6,RPS11,RPS27A
1_Member	Reactome Gene Sets	R-HSA-376176	Signaling by ROBO receptors	-10.0653	-7.38751	11/218	6132,6133,6141,6144,6146,6152,6158,6187,6194,6205,6233	RPL8,RPL9,RPL18,RPL21,RPL22,RPL24,RPL28,RPS2,RPS6,RPS11,RPS27A
1_Member	Reactome Gene Sets	R-HSA-8953854	Metabolism of RNA	-9.57764	-6.92568	16/675	1656,1973,1974,4670,5901,6132,6133,6141,6144,6146,6152,6158,6187,6194,6205,6233	DDX6,EIF4A1,EIF4A2,HNRNPM,RAN,RPL8,RPL9,RPL18,RPL21,RPL22,RPL24,RPL28,RPS2,RPS6,RPS11,RPS27A
1_Member	GO Molecular Functions	GO:0005198	structural molecule activity	-9.22355	-6.58841	16/714	288,667,2335,6132,6133,6141,6144,6146,6152,6158,6187,6194,6205,6233,22820,26958	ANK3,DST,FN1,RPL8,RPL9,RPL18,RPL21,RPL22,RPL24,RPL28,RPS2,RPS6,RPS11,RPS27A,COPG1,COPG2
1_Member	GO Biological Processes	GO:0002181	cytoplasmic translation	-8.97842	-6.3813	8/101	1973,1974,6132,6133,6141,6146,6152,51386	EIF4A1,EIF4A2,RPL8,RPL9,RPL18,RPL22,RPL24,EIF3L
1_Member	Reactome Gene Sets	R-HSA-71291	Metabolism of amino acids and derivatives	-8.69319	-6.10337	12/374	5832,6132,6133,6141,6144,6146,6152,6158,6187,6194,6205,6233	ALDH18A1,RPL8,RPL9,RPL18,RPL21,RPL22,RPL24,RPL28,RPS2,RPS6,RPS11,RPS27A
1_Member	Reactome Gene Sets	R-HSA-2262752	Cellular responses to stress	-8.45129	-5.86865	14/585	1778,2288,3309,6132,6133,6141,6144,6146,6152,6158,6187,6194,6205,6233	DYNC1H1,FKBP4,HSPA5,RPL8,RPL9,RPL18,RPL21,RPL22,RPL24,RPL28,RPS2,RPS6,RPS11,RPS27A
1_Member	Reactome Gene Sets	R-HSA-8953897	Cellular responses to external stimuli	-8.32072	-5.74514	14/599	1778,2288,3309,6132,6133,6141,6144,6146,6152,6158,6187,6194,6205,6233	DYNC1H1,FKBP4,HSPA5,RPL8,RPL9,RPL18,RPL21,RPL22,RPL24,RPL28,RPS2,RPS6,RPS11,RPS27A
1_Member	GO Biological Processes	GO:0034655	nucleobase-containing compound catabolic process	-7.75668	-5.22755	14/664	1656,4670,6132,6133,6141,6144,6146,6152,6158,6187,6194,6205,6233,26058	DDX6,HNRNPM,RPL8,RPL9,RPL18,RPL21,RPL22,RPL24,RPL28,RPS2,RPS6,RPS11,RPS27A,GIGYF2
1_Member	GO Biological Processes	GO:0046700	heterocycle catabolic process	-7.34156	-4.87668	14/717	1656,4670,6132,6133,6141,6144,6146,6152,6158,6187,6194,6205,6233,26058	DDX6,HNRNPM,RPL8,RPL9,RPL18,RPL21,RPL22,RPL24,RPL28,RPS2,RPS6,RPS11,RPS27A,GIGYF2
1_Member	GO Biological Processes	GO:0044270	cellular nitrogen compound catabolic process	-7.33407	-4.87458	14/718	1656,4670,6132,6133,6141,6144,6146,6152,6158,6187,6194,6205,6233,26058	DDX6,HNRNPM,RPL8,RPL9,RPL18,RPL21,RPL22,RPL24,RPL28,RPS2,RPS6,RPS11,RPS27A,GIGYF2
1_Member	GO Biological Processes	GO:0019439	aromatic compound catabolic process	-7.24512	-4.79623	14/730	1656,4670,6132,6133,6141,6144,6146,6152,6158,6187,6194,6205,6233,26058	DDX6,HNRNPM,RPL8,RPL9,RPL18,RPL21,RPL22,RPL24,RPL28,RPS2,RPS6,RPS11,RPS27A,GIGYF2
1_Member	GO Biological Processes	GO:1901361	organic cyclic compound catabolic process	-6.97427	-4.54079	14/768	1656,4670,6132,6133,6141,6144,6146,6152,6158,6187,6194,6205,6233,26058	DDX6,HNRNPM,RPL8,RPL9,RPL18,RPL21,RPL22,RPL24,RPL28,RPS2,RPS6,RPS11,RPS27A,GIGYF2
1_Member	Reactome Gene Sets	R-HSA-422475	Axon guidance	-6.83056	-4.42163	12/552	288,6132,6133,6141,6144,6146,6152,6158,6187,6194,6205,6233	ANK3,RPL8,RPL9,RPL18,RPL21,RPL22,RPL24,RPL28,RPS2,RPS6,RPS11,RPS27A
1_Member	Reactome Gene Sets	R-HSA-9675108	Nervous system development	-6.62436	-4.23412	12/577	288,6132,6133,6141,6144,6146,6152,6158,6187,6194,6205,6233	ANK3,RPL8,RPL9,RPL18,RPL21,RPL22,RPL24,RPL28,RPS2,RPS6,RPS11,RPS27A
1_Member	GO Molecular Functions	GO:0019843	rRNA binding	-2.98393	-1.0242	3/63	6132,6133,6205	RPL8,RPL9,RPS11
2_Summary	Reactome Gene Sets	R-HSA-6814122	Cooperation of PDCL (PhLP1) and TRiC/CCT in G-protein beta folding	-12.1477	-9.2569	8/42	908,2782,2783,6950,10576,10693,10694,59345,983,2316,5901,9451,2288,3309,7184,288,10399,57142,57120,23534,10910,2335,498,1778,6233,9146	CCT6A,GNB1,GNB2,TCP1,CCT2,CCT6B,CCT8,GNB4,CDK1,FLNA,RAN,EIF2AK3,FKBP4,HSPA5,HSP90B1,ANK3,RACK1,RTN4,GOPC,TNPO3,SUGT1,FN1,ATP5F1A,DYNC1H1,RPS27A,HGS
2_Member	Reactome Gene Sets	R-HSA-6814122	Cooperation of PDCL (PhLP1) and TRiC/CCT in G-protein beta folding	-12.1477	-9.2569	8/42	908,2782,2783,6950,10576,10693,10694,59345	CCT6A,GNB1,GNB2,TCP1,CCT2,CCT6B,CCT8,GNB4
2_Member	Reactome Gene Sets	R-HSA-390450	Folding of actin by CCT/TriC	-10.1731	-7.48638	5/10	908,6950,10576,10693,10694	CCT6A,TCP1,CCT2,CCT6B,CCT8
2_Member	GO Biological Processes	GO:1900182	positive regulation of protein localization to nucleus	-9.88885	-7.21985	8/78	908,983,2316,5901,6950,9451,10576,10694	CCT6A,CDK1,FLNA,RAN,TCP1,EIF2AK3,CCT2,CCT8
2_Member	GO Biological Processes	GO:0006457	protein folding	-9.85684	-7.19644	11/228	908,2288,2782,2783,3309,6950,7184,10576,10693,10694,59345	CCT6A,FKBP4,GNB1,GNB2,HSPA5,TCP1,HSP90B1,CCT2,CCT6B,CCT8,GNB4
2_Member	Reactome Gene Sets	R-HSA-390466	Chaperonin-mediated protein folding	-9.19269	-6.5729	8/95	908,2782,2783,6950,10576,10693,10694,59345	CCT6A,GNB1,GNB2,TCP1,CCT2,CCT6B,CCT8,GNB4
2_Member	Reactome Gene Sets	R-HSA-391251	Protein folding	-8.97842	-6.3813	8/101	908,2782,2783,6950,10576,10693,10694,59345	CCT6A,GNB1,GNB2,TCP1,CCT2,CCT6B,CCT8,GNB4
2_Member	GO Biological Processes	GO:1900180	regulation of protein localization to nucleus	-8.29515	-5.72652	8/123	908,983,2316,5901,6950,9451,10576,10694	CCT6A,CDK1,FLNA,RAN,TCP1,EIF2AK3,CCT2,CCT8
2_Member	GO Biological Processes	GO:1903829	positive regulation of cellular protein localization	-8.15366	-5.59187	11/331	288,908,983,2316,5901,6950,9451,10399,10576,10694,57142	ANK3,CCT6A,CDK1,FLNA,RAN,TCP1,EIF2AK3,RACK1,CCT2,CCT8,RTN4
2_Member	GO Biological Processes	GO:1904869	regulation of protein localization to Cajal body	-7.94838	-5.39995	4/9	908,6950,10576,10694	CCT6A,TCP1,CCT2,CCT8
2_Member	GO Biological Processes	GO:1904871	positive regulation of protein localization to Cajal body	-7.94838	-5.39995	4/9	908,6950,10576,10694	CCT6A,TCP1,CCT2,CCT8
2_Member	Reactome Gene Sets	R-HSA-389960	Formation of tubulin folding intermediates by CCT/TriC	-7.86514	-5.32325	5/25	908,6950,10576,10693,10694	CCT6A,TCP1,CCT2,CCT6B,CCT8
2_Member	GO Biological Processes	GO:1903405	protein localization to nuclear body	-7.72756	-5.21693	4/10	908,6950,10576,10694	CCT6A,TCP1,CCT2,CCT8
2_Member	GO Biological Processes	GO:1904851	positive regulation of establishment of protein localization to telomere	-7.72756	-5.21693	4/10	908,6950,10576,10694	CCT6A,TCP1,CCT2,CCT8
2_Member	GO Biological Processes	GO:1904867	protein localization to Cajal body	-7.72756	-5.21693	4/10	908,6950,10576,10694	CCT6A,TCP1,CCT2,CCT8
2_Member	Reactome Gene Sets	R-HSA-389957	Prefoldin mediated transfer of substrate to CCT/TriC	-7.60121	-5.10247	5/28	908,6950,10576,10693,10694	CCT6A,TCP1,CCT2,CCT6B,CCT8
2_Member	GO Biological Processes	GO:0070203	regulation of establishment of protein localization to telomere	-7.53231	-5.0394	4/11	908,6950,10576,10694	CCT6A,TCP1,CCT2,CCT8
2_Member	GO Biological Processes	GO:0070202	regulation of establishment of protein localization to chromosome	-7.35725	-4.88691	4/12	908,6950,10576,10694	CCT6A,TCP1,CCT2,CCT8
2_Member	GO Biological Processes	GO:1904816	positive regulation of protein localization to chromosome, telomeric region	-7.35725	-4.88691	4/12	908,6950,10576,10694	CCT6A,TCP1,CCT2,CCT8
2_Member	GO Biological Processes	GO:1990173	protein localization to nucleoplasm	-7.35725	-4.88691	4/12	908,6950,10576,10694	CCT6A,TCP1,CCT2,CCT8
2_Member	Reactome Gene Sets	R-HSA-389958	Cooperation of Prefoldin and TriC/CCT in actin and tubulin folding	-7.29392	-4.83977	5/32	908,6950,10576,10693,10694	CCT6A,TCP1,CCT2,CCT6B,CCT8
2_Member	GO Biological Processes	GO:1904814	regulation of protein localization to chromosome, telomeric region	-7.0535	-4.61494	4/14	908,6950,10576,10694	CCT6A,TCP1,CCT2,CCT8
2_Member	GO Biological Processes	GO:1903827	regulation of cellular protein localization	-6.9682	-4.54038	12/536	288,908,983,2316,5901,6950,9451,10399,10576,10694,57120,57142	ANK3,CCT6A,CDK1,FLNA,RAN,TCP1,EIF2AK3,RACK1,CCT2,CCT8,GOPC,RTN4
2_Member	GO Biological Processes	GO:1901998	toxin transport	-6.96387	-4.54038	5/37	3309,6950,10576,10693,10694	HSPA5,TCP1,CCT2,CCT6B,CCT8
2_Member	GO Biological Processes	GO:1904874	positive regulation of telomerase RNA localization to Cajal body	-6.91983	-4.50125	4/15	908,6950,10576,10694	CCT6A,TCP1,CCT2,CCT8
2_Member	Reactome Gene Sets	R-HSA-390471	Association of TriC/CCT with target proteins during biosynthesis	-6.84514	-4.43141	5/39	908,6950,10576,10693,10694	CCT6A,TCP1,CCT2,CCT6B,CCT8
2_Member	GO Molecular Functions	GO:0051082	unfolded protein binding	-6.81798	-4.4138	7/127	908,3309,6950,7184,10576,10693,10694	CCT6A,HSPA5,TCP1,HSP90B1,CCT2,CCT6B,CCT8
2_Member	GO Biological Processes	GO:0070200	establishment of protein localization to telomere	-6.79593	-4.39644	4/16	908,6950,10576,10694	CCT6A,TCP1,CCT2,CCT8
2_Member	GO Biological Processes	GO:0034504	protein localization to nucleus	-6.72584	-4.331	9/272	908,983,2316,5901,6950,9451,10576,10694,23534	CCT6A,CDK1,FLNA,RAN,TCP1,EIF2AK3,CCT2,CCT8,TNPO3
2_Member	GO Biological Processes	GO:1904872	regulation of telomerase RNA localization to Cajal body	-6.57235	-4.18665	4/18	908,6950,10576,10694	CCT6A,TCP1,CCT2,CCT8
2_Member	GO Biological Processes	GO:0090670	RNA localization to Cajal body	-6.47073	-4.10276	4/19	908,6950,10576,10694	CCT6A,TCP1,CCT2,CCT8
2_Member	GO Biological Processes	GO:0090671	telomerase RNA localization to Cajal body	-6.47073	-4.10276	4/19	908,6950,10576,10694	CCT6A,TCP1,CCT2,CCT8
2_Member	GO Biological Processes	GO:0090672	telomerase RNA localization	-6.47073	-4.10276	4/19	908,6950,10576,10694	CCT6A,TCP1,CCT2,CCT8
2_Member	GO Biological Processes	GO:0090685	RNA localization to nucleus	-6.47073	-4.10276	4/19	908,6950,10576,10694	CCT6A,TCP1,CCT2,CCT8
2_Member	GO Biological Processes	GO:0070199	establishment of protein localization to chromosome	-5.96323	-3.60386	4/25	908,6950,10576,10694	CCT6A,TCP1,CCT2,CCT8
2_Member	GO Biological Processes	GO:0050821	protein stabilization	-5.71423	-3.36329	7/185	908,2316,6950,10576,10694,10910,57142	CCT6A,FLNA,TCP1,CCT2,CCT8,SUGT1,RTN4
2_Member	GO Biological Processes	GO:0070198	protein localization to chromosome, telomeric region	-5.69379	-3.347	4/29	908,6950,10576,10694	CCT6A,TCP1,CCT2,CCT8
2_Member	GO Biological Processes	GO:0032212	positive regulation of telomere maintenance via telomerase	-5.40835	-3.0738	4/34	908,6950,10576,10694	CCT6A,TCP1,CCT2,CCT8
2_Member	GO Biological Processes	GO:1904358	positive regulation of telomere maintenance via telomere lengthening	-5.25791	-2.92736	4/37	908,6950,10576,10694	CCT6A,TCP1,CCT2,CCT8
2_Member	GO Biological Processes	GO:0034502	protein localization to chromosome	-5.18925	-2.86267	5/83	908,983,6950,10576,10694	CCT6A,CDK1,TCP1,CCT2,CCT8
2_Member	GO Biological Processes	GO:1904951	positive regulation of establishment of protein localization	-4.82335	-2.5046	9/464	288,908,983,2316,5901,6950,10399,10576,10694	ANK3,CCT6A,CDK1,FLNA,RAN,TCP1,RACK1,CCT2,CCT8
2_Member	GO Biological Processes	GO:0032206	positive regulation of telomere maintenance	-4.69446	-2.38719	4/51	908,6950,10576,10694	CCT6A,TCP1,CCT2,CCT8
2_Member	GO Biological Processes	GO:0032210	regulation of telomere maintenance via telomerase	-4.5953	-2.30287	4/54	908,6950,10576,10694	CCT6A,TCP1,CCT2,CCT8
2_Member	GO Biological Processes	GO:0070201	regulation of establishment of protein localization	-4.54415	-2.25897	11/772	288,908,983,2316,2335,5901,6950,10399,10576,10694,57120	ANK3,CCT6A,CDK1,FLNA,FN1,RAN,TCP1,RACK1,CCT2,CCT8,GOPC
2_Member	GO Biological Processes	GO:0031647	regulation of protein stability	-4.43396	-2.1629	7/291	908,2316,6950,10576,10694,10910,57142	CCT6A,FLNA,TCP1,CCT2,CCT8,SUGT1,RTN4
2_Member	GO Biological Processes	GO:1904356	regulation of telomere maintenance via telomere lengthening	-4.35708	-2.1077	4/62	908,6950,10576,10694	CCT6A,TCP1,CCT2,CCT8
2_Member	Reactome Gene Sets	R-HSA-5620922	BBSome-mediated cargo-targeting to cilium	-4.29539	-2.06414	3/23	6950,10576,10694	TCP1,CCT2,CCT8
2_Member	GO Biological Processes	GO:2000573	positive regulation of DNA biosynthetic process	-4.17406	-1.96445	4/69	908,6950,10576,10694	CCT6A,TCP1,CCT2,CCT8
2_Member	GO Biological Processes	GO:0007004	telomere maintenance via telomerase	-4.14954	-1.94888	4/70	908,6950,10576,10694	CCT6A,TCP1,CCT2,CCT8
2_Member	GO Biological Processes	GO:0006278	RNA-dependent DNA biosynthetic process	-3.98769	-1.82016	4/77	908,6950,10576,10694	CCT6A,TCP1,CCT2,CCT8
2_Member	GO Biological Processes	GO:0032204	regulation of telomere maintenance	-3.90212	-1.74704	4/81	908,6950,10576,10694	CCT6A,TCP1,CCT2,CCT8
2_Member	GO Biological Processes	GO:0010833	telomere maintenance via telomere lengthening	-3.88143	-1.73357	4/82	908,6950,10576,10694	CCT6A,TCP1,CCT2,CCT8
2_Member	GO Biological Processes	GO:0007339	binding of sperm to zona pellucida	-3.66694	-1.56378	3/37	6950,10576,10694	TCP1,CCT2,CCT8
2_Member	Reactome Gene Sets	R-HSA-1852241	Organelle biogenesis and maintenance	-3.46503	-1.40456	6/296	498,983,1778,6950,10576,10694	ATP5F1A,CDK1,DYNC1H1,TCP1,CCT2,CCT8
2_Member	GO Molecular Functions	GO:0044389	ubiquitin-like protein ligase binding	-3.3735	-1.32424	6/308	3309,6233,6950,9146,10576,57142	HSPA5,RPS27A,TCP1,HGS,CCT2,RTN4
2_Member	GO Biological Processes	GO:0071897	DNA biosynthetic process	-3.36218	-1.32241	5/201	908,6233,6950,10576,10694	CCT6A,RPS27A,TCP1,CCT2,CCT8
2_Member	Reactome Gene Sets	R-HSA-5617833	Cilium Assembly	-3.36218	-1.32241	5/201	983,1778,6950,10576,10694	CDK1,DYNC1H1,TCP1,CCT2,CCT8
2_Member	GO Biological Processes	GO:2000278	regulation of DNA biosynthetic process	-3.3329	-1.29934	4/114	908,6950,10576,10694	CCT6A,TCP1,CCT2,CCT8
2_Member	GO Biological Processes	GO:0035036	sperm-egg recognition	-3.2525	-1.23672	3/51	6950,10576,10694	TCP1,CCT2,CCT8
2_Member	Reactome Gene Sets	R-HSA-5620920	Cargo trafficking to the periciliary membrane	-3.2525	-1.23672	3/51	6950,10576,10694	TCP1,CCT2,CCT8
2_Member	GO Biological Processes	GO:0006403	RNA localization	-3.04732	-1.07559	5/236	908,5901,6950,10576,10694	CCT6A,RAN,TCP1,CCT2,CCT8
2_Member	GO Biological Processes	GO:0051054	positive regulation of DNA metabolic process	-3.03911	-1.07082	5/237	908,983,6950,10576,10694	CCT6A,CDK1,TCP1,CCT2,CCT8
2_Member	GO Biological Processes	GO:0007338	single fertilization	-2.89828	-0.951911	4/149	983,6950,10576,10694	CDK1,TCP1,CCT2,CCT8
2_Member	GO Biological Processes	GO:0009988	cell-cell recognition	-2.8161	-0.883579	3/72	6950,10576,10694	TCP1,CCT2,CCT8
2_Member	GO Biological Processes	GO:0000723	telomere maintenance	-2.76488	-0.845611	4/162	908,6950,10576,10694	CCT6A,TCP1,CCT2,CCT8
2_Member	GO Biological Processes	GO:0032200	telomere organization	-2.6429	-0.755321	4/175	908,6950,10576,10694	CCT6A,TCP1,CCT2,CCT8
2_Member	GO Molecular Functions	GO:0031625	ubiquitin protein ligase binding	-2.64042	-0.755321	5/292	3309,6233,6950,10576,57142	HSPA5,RPS27A,TCP1,CCT2,RTN4
2_Member	GO Biological Processes	GO:0009566	fertilization	-2.57278	-0.704494	4/183	983,6950,10576,10694	CDK1,TCP1,CCT2,CCT8
2_Member	GO Biological Processes	GO:2001252	positive regulation of chromosome organization	-2.56426	-0.701435	4/184	908,6950,10576,10694	CCT6A,TCP1,CCT2,CCT8
2_Member	GO Biological Processes	GO:0008037	cell recognition	-2.30223	-0.490557	4/218	6950,10576,10694,57142	TCP1,CCT2,CCT8,RTN4
3_Summary	GO Molecular Functions	GO:0045296	cadherin binding	-11.6989	-8.86241	14/331	288,1656,2316,3309,5499,5901,6152,6187,9685,10399,10694,26058,57142,79180,667,2335	ANK3,DDX6,FLNA,HSPA5,PPP1CA,RAN,RPL24,RPS2,CLINT1,RACK1,CCT8,GIGYF2,RTN4,EFHD2,DST,FN1
3_Member	GO Molecular Functions	GO:0045296	cadherin binding	-11.6989	-8.86241	14/331	288,1656,2316,3309,5499,5901,6152,6187,9685,10399,10694,26058,57142,79180	ANK3,DDX6,FLNA,HSPA5,PPP1CA,RAN,RPL24,RPS2,CLINT1,RACK1,CCT8,GIGYF2,RTN4,EFHD2
3_Member	GO Molecular Functions	GO:0050839	cell adhesion molecule binding	-11.4573	-8.65753	16/504	288,667,1656,2316,2335,3309,5499,5901,6152,6187,9685,10399,10694,26058,57142,79180	ANK3,DST,DDX6,FLNA,FN1,HSPA5,PPP1CA,RAN,RPL24,RPS2,CLINT1,RACK1,CCT8,GIGYF2,RTN4,EFHD2
4_Summary	Reactome Gene Sets	R-HSA-72649	Translation initiation complex formation	-9.21602	-6.58841	7/58	1973,1974,6187,6194,6205,6233,51386,2316,1656	EIF4A1,EIF4A2,RPS2,RPS6,RPS11,RPS27A,EIF3L,FLNA,DDX6
4_Member	Reactome Gene Sets	R-HSA-72649	Translation initiation complex formation	-9.21602	-6.58841	7/58	1973,1974,6187,6194,6205,6233,51386	EIF4A1,EIF4A2,RPS2,RPS6,RPS11,RPS27A,EIF3L
4_Member	Reactome Gene Sets	R-HSA-72702	Ribosomal scanning and start codon recognition	-9.21602	-6.58841	7/58	1973,1974,6187,6194,6205,6233,51386	EIF4A1,EIF4A2,RPS2,RPS6,RPS11,RPS27A,EIF3L
4_Member	Reactome Gene Sets	R-HSA-72662	Activation of the mRNA upon binding of the cap-binding complex and eIFs, and subsequent binding to 4	-9.16226	-6.55017	7/59	1973,1974,6187,6194,6205,6233,51386	EIF4A1,EIF4A2,RPS2,RPS6,RPS11,RPS27A,EIF3L
4_Member	Reactome Gene Sets	R-HSA-72695	Formation of the ternary complex, and subsequently, the 43S complex	-6.24725	-3.8836	5/51	6187,6194,6205,6233,51386	RPS2,RPS6,RPS11,RPS27A,EIF3L
4_Member	Reactome Gene Sets	R-HSA-1169410	Antiviral mechanism by IFN-stimulated genes	-3.90212	-1.74704	4/81	1973,1974,2316,6233	EIF4A1,EIF4A2,FLNA,RPS27A
4_Member	GO Biological Processes	GO:0002183	cytoplasmic translational initiation	-3.81656	-1.69162	3/33	1973,1974,51386	EIF4A1,EIF4A2,EIF3L
4_Member	GO Molecular Functions	GO:0003743	translation initiation factor activity	-3.2525	-1.23672	3/51	1973,1974,51386	EIF4A1,EIF4A2,EIF3L
4_Member	Reactome Gene Sets	R-HSA-429914	Deadenylation-dependent mRNA decay	-3.15613	-1.15551	3/55	1656,1973,1974	DDX6,EIF4A1,EIF4A2
4_Member	Reactome Gene Sets	R-HSA-1169408	ISG15 antiviral mechanism	-2.79885	-0.870217	3/73	1973,1974,6233	EIF4A1,EIF4A2,RPS27A
4_Member	GO Molecular Functions	GO:0003724	RNA helicase activity	-2.74859	-0.832409	3/76	1656,1973,1974	DDX6,EIF4A1,EIF4A2
4_Member	GO Molecular Functions	GO:0008135	translation factor activity, RNA binding	-2.60971	-0.732186	3/85	1973,1974,51386	EIF4A1,EIF4A2,EIF3L
4_Member	Reactome Gene Sets	R-HSA-913531	Interferon Signaling	-2.43463	-0.601953	4/200	1973,1974,2316,6233	EIF4A1,EIF4A2,FLNA,RPS27A
5_Summary	GO Biological Processes	GO:0010256	endomembrane system organization	-7.77626	-5.2408	12/452	288,857,983,5869,9146,9451,10254,26003,26509,29927,55161,57142,4670,26058	ANK3,CAV1,CDK1,RAB5B,HGS,EIF2AK3,STAM2,GORASP2,MYOF,SEC61A1,TMEM33,RTN4,HNRNPM,GIGYF2
5_Member	GO Biological Processes	GO:0010256	endomembrane system organization	-7.77626	-5.2408	12/452	288,857,983,5869,9146,9451,10254,26003,26509,29927,55161,57142	ANK3,CAV1,CDK1,RAB5B,HGS,EIF2AK3,STAM2,GORASP2,MYOF,SEC61A1,TMEM33,RTN4
5_Member	GO Biological Processes	GO:0007029	endoplasmic reticulum organization	-4.44236	-2.16781	4/59	9451,29927,55161,57142	EIF2AK3,SEC61A1,TMEM33,RTN4
5_Member	GO Biological Processes	GO:0007169	transmembrane receptor protein tyrosine kinase signaling pathway	-2.07222	-0.30103	7/737	4670,9146,9451,10254,26058,26509,57142	HNRNPM,HGS,EIF2AK3,STAM2,GIGYF2,MYOF,RTN4
6_Summary	Reactome Gene Sets	R-HSA-5653656	Vesicle-mediated transport	-7.68356	-5.17891	14/673	288,1778,4646,5868,5869,6233,7184,9146,9685,10254,10342,22820,26958,64746,3703,57120,10399,667,5901,983	ANK3,DYNC1H1,MYO6,RAB5A,RAB5B,RPS27A,HSP90B1,HGS,CLINT1,STAM2,TFG,COPG1,COPG2,ACBD3,STT3A,GOPC,RACK1,DST,RAN,CDK1
6_Member	Reactome Gene Sets	R-HSA-5653656	Vesicle-mediated transport	-7.68356	-5.17891	14/673	288,1778,4646,5868,5869,6233,7184,9146,9685,10254,10342,22820,26958,64746	ANK3,DYNC1H1,MYO6,RAB5A,RAB5B,RPS27A,HSP90B1,HGS,CLINT1,STAM2,TFG,COPG1,COPG2,ACBD3
6_Member	Reactome Gene Sets	R-HSA-199991	Membrane Trafficking	-7.08009	-4.6364	13/634	288,1778,4646,5868,5869,6233,9146,9685,10254,10342,22820,26958,64746	ANK3,DYNC1H1,MYO6,RAB5A,RAB5B,RPS27A,HGS,CLINT1,STAM2,TFG,COPG1,COPG2,ACBD3
6_Member	Reactome Gene Sets	R-HSA-446203	Asparagine N-linked glycosylation	-4.31384	-2.07297	7/304	288,1778,3703,6233,10342,22820,26958	ANK3,DYNC1H1,STT3A,RPS27A,TFG,COPG1,COPG2
6_Member	GO Biological Processes	GO:0006888	ER to Golgi vesicle-mediated transport	-4.24198	-2.01963	6/213	288,1778,10342,22820,26958,57120	ANK3,DYNC1H1,TFG,COPG1,COPG2,GOPC
6_Member	Reactome Gene Sets	R-HSA-199977	ER to Golgi Anterograde Transport	-3.89753	-1.74704	5/154	288,1778,10342,22820,26958	ANK3,DYNC1H1,TFG,COPG1,COPG2
6_Member	GO Biological Processes	GO:0048193	Golgi vesicle transport	-3.73991	-1.62919	7/376	288,1778,10342,10399,22820,26958,57120	ANK3,DYNC1H1,TFG,RACK1,COPG1,COPG2,GOPC
6_Member	Reactome Gene Sets	R-HSA-6807878	COPI-mediated anterograde transport	-3.53285	-1.45044	4/101	288,1778,22820,26958	ANK3,DYNC1H1,COPG1,COPG2
6_Member	Reactome Gene Sets	R-HSA-948021	Transport to the Golgi and subsequent modification	-3.52728	-1.44934	5/185	288,1778,10342,22820,26958	ANK3,DYNC1H1,TFG,COPG1,COPG2
6_Member	GO Biological Processes	GO:0030705	cytoskeleton-dependent intracellular transport	-3.36218	-1.32241	5/201	667,1778,4646,22820,26958	DST,DYNC1H1,MYO6,COPG1,COPG2
6_Member	GO Biological Processes	GO:0051656	establishment of organelle localization	-2.82803	-0.891426	7/536	1778,4646,5868,5901,10342,22820,26958	DYNC1H1,MYO6,RAB5A,RAN,TFG,COPG1,COPG2
6_Member	GO Biological Processes	GO:0010970	transport along microtubule	-2.76488	-0.845611	4/162	667,1778,22820,26958	DST,DYNC1H1,COPG1,COPG2
6_Member	GO Biological Processes	GO:0099111	microtubule-based transport	-2.76488	-0.845611	4/162	667,1778,22820,26958	DST,DYNC1H1,COPG1,COPG2
6_Member	GO Biological Processes	GO:0051640	organelle localization	-2.67728	-0.78353	8/732	983,1778,4646,5868,5901,10342,22820,26958	CDK1,DYNC1H1,MYO6,RAB5A,RAN,TFG,COPG1,COPG2
6_Member	GO Biological Processes	GO:0072384	organelle transport along microtubule	-2.60971	-0.732186	3/85	1778,22820,26958	DYNC1H1,COPG1,COPG2
6_Member	Reactome Gene Sets	R-HSA-8856688	Golgi-to-ER retrograde transport	-2.06748	-0.30103	3/133	1778,22820,26958	DYNC1H1,COPG1,COPG2
7_Summary	GO Biological Processes	GO:2000286	receptor internalization involved in canonical Wnt signaling pathway	-7.52391	-5.03676	3/3	857,5868,55681,2782,5499,6233,10399,51741,5869,9146,57120,57586,5901,6194,9451	CAV1,RAB5A,SCYL2,GNB1,PPP1CA,RPS27A,RACK1,WWOX,RAB5B,HGS,GOPC,SYT13,RAN,RPS6,EIF2AK3
7_Member	GO Biological Processes	GO:2000286	receptor internalization involved in canonical Wnt signaling pathway	-7.52391	-5.03676	3/3	857,5868,55681	CAV1,RAB5A,SCYL2
7_Member	GO Biological Processes	GO:0016055	Wnt signaling pathway	-3.61339	-1.51493	8/525	857,2782,5499,5868,6233,10399,51741,55681	CAV1,GNB1,PPP1CA,RAB5A,RPS27A,RACK1,WWOX,SCYL2
7_Member	GO Biological Processes	GO:0198738	cell-cell signaling by wnt	-3.60227	-1.50614	8/527	857,2782,5499,5868,6233,10399,51741,55681	CAV1,GNB1,PPP1CA,RAB5A,RPS27A,RACK1,WWOX,SCYL2
7_Member	GO Biological Processes	GO:0060627	regulation of vesicle-mediated transport	-3.50975	-1.43624	8/544	857,5868,5869,9146,10399,55681,57120,57586	CAV1,RAB5A,RAB5B,HGS,RACK1,SCYL2,GOPC,SYT13
7_Member	GO Biological Processes	GO:2001238	positive regulation of extrinsic apoptotic signaling pathway	-3.30374	-1.27622	3/49	857,5499,51741	CAV1,PPP1CA,WWOX
7_Member	GO Biological Processes	GO:1905114	cell surface receptor signaling pathway involved in cell-cell signaling	-3.08592	-1.09816	8/631	857,2782,5499,5868,6233,10399,51741,55681	CAV1,GNB1,PPP1CA,RAB5A,RPS27A,RACK1,WWOX,SCYL2
7_Member	GO Biological Processes	GO:2001235	positive regulation of apoptotic signaling pathway	-2.6074	-0.732186	4/179	857,5499,10399,51741	CAV1,PPP1CA,RACK1,WWOX
7_Member	GO Biological Processes	GO:0043393	regulation of protein binding	-2.33771	-0.52119	4/213	857,5499,5901,10399	CAV1,PPP1CA,RAN,RACK1
7_Member	GO Biological Processes	GO:0032091	negative regulation of protein binding	-2.32804	-0.512741	3/107	857,5499,10399	CAV1,PPP1CA,RACK1
7_Member	GO Biological Processes	GO:0030178	negative regulation of Wnt signaling pathway	-2.28829	-0.482615	4/220	857,10399,51741,55681	CAV1,RACK1,WWOX,SCYL2
7_Member	GO Biological Processes	GO:0043065	positive regulation of apoptotic process	-2.25995	-0.461356	7/679	857,5499,6194,6233,9451,10399,51741	CAV1,PPP1CA,RPS6,RPS27A,EIF2AK3,RACK1,WWOX
7_Member	GO Biological Processes	GO:0031623	receptor internalization	-2.25153	-0.455267	3/114	857,5868,55681	CAV1,RAB5A,SCYL2
7_Member	GO Biological Processes	GO:0043068	positive regulation of programmed cell death	-2.22945	-0.436668	7/688	857,5499,6194,6233,9451,10399,51741	CAV1,PPP1CA,RPS6,RPS27A,EIF2AK3,RACK1,WWOX
7_Member	GO Biological Processes	GO:0030111	regulation of Wnt signaling pathway	-2.17627	-0.390362	5/376	857,5499,10399,51741,55681	CAV1,PPP1CA,RACK1,WWOX,SCYL2
7_Member	GO Biological Processes	GO:0010942	positive regulation of cell death	-2.0661	-0.30103	7/739	857,5499,6194,6233,9451,10399,51741	CAV1,PPP1CA,RPS6,RPS27A,EIF2AK3,RACK1,WWOX
7_Member	GO Biological Processes	GO:2001233	regulation of apoptotic signaling pathway	-2.0315	-0.274191	5/408	857,5499,9451,10399,51741	CAV1,PPP1CA,EIF2AK3,RACK1,WWOX
8_Summary	Reactome Gene Sets	R-HSA-2173788	Downregulation of TGF-beta receptor signaling	-5.89172	-3.53659	4/26	5499,5501,6233,9958,288,857,2316,2335,6194,7184,9451,10399,983,3309,1778,5901,5095,5868,9524	PPP1CA,PPP1CC,RPS27A,USP15,ANK3,CAV1,FLNA,FN1,RPS6,HSP90B1,EIF2AK3,RACK1,CDK1,HSPA5,DYNC1H1,RAN,PCCA,RAB5A,TECR
8_Member	Reactome Gene Sets	R-HSA-2173788	Downregulation of TGF-beta receptor signaling	-5.89172	-3.53659	4/26	5499,5501,6233,9958	PPP1CA,PPP1CC,RPS27A,USP15
8_Member	Reactome Gene Sets	R-HSA-2173789	TGF-beta receptor signaling activates SMADs	-5.51675	-3.17409	4/32	5499,5501,6233,9958	PPP1CA,PPP1CC,RPS27A,USP15
8_Member	KEGG Pathway	hsa05205	Proteoglycans in cancer	-5.44704	-3.10845	7/203	288,857,2316,2335,5499,5501,6194	ANK3,CAV1,FLNA,FN1,PPP1CA,PPP1CC,RPS6
8_Member	Reactome Gene Sets	R-HSA-163560	Triglyceride catabolism	-4.23838	-2.01963	3/24	857,5499,5501	CAV1,PPP1CA,PPP1CC
8_Member	GO Molecular Functions	GO:0019903	protein phosphatase binding	-4.09254	-1.89776	5/140	5499,5501,7184,9451,10399	PPP1CA,PPP1CC,HSP90B1,EIF2AK3,RACK1
8_Member	Reactome Gene Sets	R-HSA-170834	Signaling by TGF-beta Receptor Complex	-4.07815	-1.88627	4/73	5499,5501,6233,9958	PPP1CA,PPP1CC,RPS27A,USP15
8_Member	Reactome Gene Sets	R-HSA-8979227	Triglyceride metabolism	-3.66694	-1.56378	3/37	857,5499,5501	CAV1,PPP1CA,PPP1CC
8_Member	GO Molecular Functions	GO:0019902	phosphatase binding	-3.52728	-1.44934	5/185	5499,5501,7184,9451,10399	PPP1CA,PPP1CC,HSP90B1,EIF2AK3,RACK1
8_Member	Reactome Gene Sets	R-HSA-9006936	Signaling by TGF-beta family members	-3.51651	-1.4408	4/102	5499,5501,6233,9958	PPP1CA,PPP1CC,RPS27A,USP15
8_Member	KEGG Pathway	hsa04510	Focal adhesion	-3.382	-1.33	5/199	857,2316,2335,5499,5501	CAV1,FLNA,FN1,PPP1CA,PPP1CC
8_Member	Reactome Gene Sets	R-HSA-400253	Circadian Clock	-2.85138	-0.908291	3/70	5499,5501,6233	PPP1CA,PPP1CC,RPS27A
8_Member	GO Biological Processes	GO:0048511	rhythmic process	-2.59599	-0.723566	5/299	983,3309,5499,5501,10399	CDK1,HSPA5,PPP1CA,PPP1CC,RACK1
8_Member	KEGG Pathway	hsa05168	Herpes simplex infection	-2.55579	-0.694321	4/185	983,5499,5501,9451	CDK1,PPP1CA,PPP1CC,EIF2AK3
8_Member	GO Biological Processes	GO:0051301	cell division	-2.51672	-0.661963	7/609	288,983,1778,5499,5501,5901,10399	ANK3,CDK1,DYNC1H1,PPP1CA,PPP1CC,RAN,RACK1
8_Member	GO Biological Processes	GO:0042752	regulation of circadian rhythm	-2.24102	-0.445922	3/115	983,5499,5501	CDK1,PPP1CA,PPP1CC
8_Member	KEGG Pathway	hsa04114	Oocyte meiosis	-2.15076	-0.367118	3/124	983,5499,5501	CDK1,PPP1CA,PPP1CC
8_Member	Reactome Gene Sets	R-HSA-556833	Metabolism of lipids	-2.0661	-0.30103	7/739	857,5095,5499,5501,5868,5901,9524	CAV1,PCCA,PPP1CA,PPP1CC,RAB5A,RAN,TECR
8_Member	KEGG Pathway	hsa04910	Insulin signaling pathway	-2.02388	-0.268794	3/138	5499,5501,6194	PPP1CA,PPP1CC,RPS6
9_Summary	GO Biological Processes	GO:1905897	regulation of response to endoplasmic reticulum stress	-5.11344	-2.79079	5/86	857,3309,9451,10399,55161,7184,26003,288,983,5499,57586,3703,29927,2288,10576	CAV1,HSPA5,EIF2AK3,RACK1,TMEM33,HSP90B1,GORASP2,ANK3,CDK1,PPP1CA,SYT13,STT3A,SEC61A1,FKBP4,CCT2
9_Member	GO Biological Processes	GO:1905897	regulation of response to endoplasmic reticulum stress	-5.11344	-2.79079	5/86	857,3309,9451,10399,55161	CAV1,HSPA5,EIF2AK3,RACK1,TMEM33
9_Member	GO Biological Processes	GO:0006984	ER-nucleus signaling pathway	-4.80003	-2.48513	4/48	3309,7184,9451,55161	HSPA5,HSP90B1,EIF2AK3,TMEM33
9_Member	GO Biological Processes	GO:0036499	PERK-mediated unfolded protein response	-4.41779	-2.15771	3/21	3309,9451,55161	HSPA5,EIF2AK3,TMEM33
9_Member	GO Biological Processes	GO:0034976	response to endoplasmic reticulum stress	-4.41509	-2.15771	7/293	857,3309,7184,9451,10399,26003,55161	CAV1,HSPA5,HSP90B1,EIF2AK3,RACK1,GORASP2,TMEM33
9_Member	GO Biological Processes	GO:0030968	endoplasmic reticulum unfolded protein response	-4.32654	-2.08242	5/125	3309,7184,9451,10399,55161	HSPA5,HSP90B1,EIF2AK3,RACK1,TMEM33
9_Member	GO Biological Processes	GO:1900101	regulation of endoplasmic reticulum unfolded protein response	-4.13158	-1.93387	3/26	3309,10399,55161	HSPA5,RACK1,TMEM33
9_Member	GO Biological Processes	GO:0034620	cellular response to unfolded protein	-4.02055	-1.83727	5/145	3309,7184,9451,10399,55161	HSPA5,HSP90B1,EIF2AK3,RACK1,TMEM33
9_Member	GO Biological Processes	GO:0010038	response to metal ion	-3.83366	-1.69869	7/363	288,857,983,3309,5499,9451,57586	ANK3,CAV1,CDK1,HSPA5,PPP1CA,EIF2AK3,SYT13
9_Member	GO Biological Processes	GO:0035967	cellular response to topologically incorrect protein	-3.76975	-1.64976	5/164	3309,7184,9451,10399,55161	HSPA5,HSP90B1,EIF2AK3,RACK1,TMEM33
9_Member	KEGG Pathway	hsa04141	Protein processing in endoplasmic reticulum	-3.74522	-1.62919	5/166	3309,3703,7184,9451,29927	HSPA5,STT3A,HSP90B1,EIF2AK3,SEC61A1
9_Member	GO Biological Processes	GO:0006986	response to unfolded protein	-3.56	-1.47306	5/182	3309,7184,9451,10399,55161	HSPA5,HSP90B1,EIF2AK3,RACK1,TMEM33
9_Member	GO Biological Processes	GO:0010035	response to inorganic substance	-3.40528	-1.35118	8/564	288,857,983,3309,5499,9451,10399,57586	ANK3,CAV1,CDK1,HSPA5,PPP1CA,EIF2AK3,RACK1,SYT13
9_Member	GO Biological Processes	GO:0035966	response to topologically incorrect protein	-3.33286	-1.29934	5/204	3309,7184,9451,10399,55161	HSPA5,HSP90B1,EIF2AK3,RACK1,TMEM33
9_Member	GO Molecular Functions	GO:0031072	heat shock protein binding	-3.23523	-1.22137	4/121	983,2288,3309,9451	CDK1,FKBP4,HSPA5,EIF2AK3
9_Member	GO Molecular Functions	GO:0043021	ribonucleoprotein complex binding	-3.06919	-1.08456	4/134	3309,5499,10399,29927	HSPA5,PPP1CA,RACK1,SEC61A1
9_Member	GO Molecular Functions	GO:0043022	ribosome binding	-3.06692	-1.08456	3/59	3309,10399,29927	HSPA5,RACK1,SEC61A1
9_Member	GO Biological Processes	GO:0061077	chaperone-mediated protein folding	-3.04562	-1.07559	3/60	2288,3309,10576	FKBP4,HSPA5,CCT2
9_Member	GO Biological Processes	GO:0071248	cellular response to metal ion	-2.50603	-0.654169	4/191	288,3309,9451,57586	ANK3,HSPA5,EIF2AK3,SYT13
9_Member	Reactome Gene Sets	R-HSA-381119	Unfolded Protein Response (UPR)	-2.48586	-0.637722	3/94	3309,7184,9451	HSPA5,HSP90B1,EIF2AK3
9_Member	GO Biological Processes	GO:0071241	cellular response to inorganic substance	-2.29524	-0.486534	4/219	288,3309,9451,57586	ANK3,HSPA5,EIF2AK3,SYT13
10_Summary	Reactome Gene Sets	R-HSA-8875360	InlB-mediated entry of Listeria monocytogenes into host cell	-4.70519	-2.39413	3/17	6233,9146,10254,5868,5869,2335,857,10342,57586,983,9958,57142	RPS27A,HGS,STAM2,RAB5A,RAB5B,FN1,CAV1,TFG,SYT13,CDK1,USP15,RTN4
10_Member	Reactome Gene Sets	R-HSA-8875360	InlB-mediated entry of Listeria monocytogenes into host cell	-4.70519	-2.39413	3/17	6233,9146,10254	RPS27A,HGS,STAM2
10_Member	Reactome Gene Sets	R-HSA-9636383	Prevention of phagosomal-lysosomal fusion	-4.627	-2.33091	3/18	5868,6233,9146	RAB5A,RPS27A,HGS
10_Member	Reactome Gene Sets	R-HSA-6807004	Negative regulation of MET activity	-4.41779	-2.15771	3/21	6233,9146,10254	RPS27A,HGS,STAM2
10_Member	Reactome Gene Sets	R-HSA-8876384	Listeria monocytogenes entry into host cells	-4.29539	-2.06414	3/23	6233,9146,10254	RPS27A,HGS,STAM2
10_Member	Reactome Gene Sets	R-HSA-9637687	Suppression of phagosomal maturation	-4.29539	-2.06414	3/23	5868,6233,9146	RAB5A,RPS27A,HGS
10_Member	Reactome Gene Sets	R-HSA-8856828	Clathrin-mediated endocytosis	-4.00647	-1.82602	5/146	5868,5869,6233,9146,10254	RAB5A,RAB5B,RPS27A,HGS,STAM2
10_Member	Reactome Gene Sets	R-HSA-6806834	Signaling by MET	-3.94433	-1.78048	4/79	2335,6233,9146,10254	FN1,RPS27A,HGS,STAM2
10_Member	Reactome Gene Sets	R-HSA-182971	EGFR downregulation	-3.89874	-1.74704	3/31	6233,9146,10254	RPS27A,HGS,STAM2
10_Member	Reactome Gene Sets	R-HSA-917729	Endosomal Sorting Complex Required For Transport (ESCRT)	-3.85697	-1.71945	3/32	6233,9146,10254	RPS27A,HGS,STAM2
10_Member	Reactome Gene Sets	R-HSA-9637690	Response of Mtb to phagocytosis	-3.6322	-1.5314	3/38	5868,6233,9146	RAB5A,RPS27A,HGS
10_Member	Reactome Gene Sets	R-HSA-177929	Signaling by EGFR	-3.27785	-1.2523	3/50	6233,9146,10254	RPS27A,HGS,STAM2
10_Member	GO Biological Processes	GO:0016050	vesicle organization	-3.18178	-1.17554	6/335	857,5869,9146,10254,10342,57586	CAV1,RAB5B,HGS,STAM2,TFG,SYT13
10_Member	KEGG Pathway	hsa04144	Endocytosis	-2.86061	-0.915883	5/260	857,5868,5869,9146,10254	CAV1,RAB5A,RAB5B,HGS,STAM2
10_Member	Reactome Gene Sets	R-HSA-9635486	Infection with Mycobacterium tuberculosis	-2.71625	-0.807676	3/78	5868,6233,9146	RAB5A,RPS27A,HGS
10_Member	GO Biological Processes	GO:0007032	endosome organization	-2.70042	-0.79634	3/79	5869,9146,10254	RAB5B,HGS,STAM2
10_Member	GO Biological Processes	GO:0016579	protein deubiquitination	-2.69274	-0.791639	5/284	983,6233,9146,9958,10254	CDK1,RPS27A,HGS,USP15,STAM2
10_Member	Reactome Gene Sets	R-HSA-5688426	Deubiquitination	-2.60856	-0.732186	5/297	983,6233,9146,9958,10254	CDK1,RPS27A,HGS,USP15,STAM2
10_Member	GO Biological Processes	GO:0070646	protein modification by small protein removal	-2.58974	-0.718704	5/300	983,6233,9146,9958,10254	CDK1,RPS27A,HGS,USP15,STAM2
10_Member	GO Biological Processes	GO:1901184	regulation of ERBB signaling pathway	-2.4729	-0.629977	3/95	9146,10254,57142	HGS,STAM2,RTN4
10_Member	Reactome Gene Sets	R-HSA-8856825	Cargo recognition for clathrin-mediated endocytosis	-2.33942	-0.521678	3/106	6233,9146,10254	RPS27A,HGS,STAM2
10_Member	Reactome Gene Sets	R-HSA-5689880	Ub-specific processing proteases	-2.28829	-0.482615	4/220	6233,9146,9958,10254	RPS27A,HGS,USP15,STAM2
11_Summary	GO Biological Processes	GO:0045185	maintenance of protein location	-4.63155	-2.33091	5/108	288,857,2316,3309,57120,10399,26003,7184,26509,983,2335,5901,2288	ANK3,CAV1,FLNA,HSPA5,GOPC,RACK1,GORASP2,HSP90B1,MYOF,CDK1,FN1,RAN,FKBP4
11_Member	GO Biological Processes	GO:0045185	maintenance of protein location	-4.63155	-2.33091	5/108	288,857,2316,3309,57120	ANK3,CAV1,FLNA,HSPA5,GOPC
11_Member	GO Biological Processes	GO:0061951	establishment of protein localization to plasma membrane	-4.38501	-2.13098	4/61	288,10399,26003,57120	ANK3,RACK1,GORASP2,GOPC
11_Member	GO Biological Processes	GO:0098901	regulation of cardiac muscle cell action potential	-3.77742	-1.65496	3/34	288,857,2316	ANK3,CAV1,FLNA
11_Member	GO Biological Processes	GO:0043001	Golgi to plasma membrane protein transport	-3.53353	-1.45044	3/41	288,10399,57120	ANK3,RACK1,GOPC
11_Member	GO Biological Processes	GO:1990778	protein localization to cell periphery	-3.26469	-1.24111	6/323	288,857,2316,10399,26003,57120	ANK3,CAV1,FLNA,RACK1,GORASP2,GOPC
11_Member	GO Biological Processes	GO:0098900	regulation of action potential	-3.13319	-1.13629	3/56	288,857,2316	ANK3,CAV1,FLNA
11_Member	GO Molecular Functions	GO:0044325	ion channel binding	-3.13088	-1.13582	4/129	288,857,2316,57120	ANK3,CAV1,FLNA,GOPC
11_Member	GO Biological Processes	GO:0051235	maintenance of location	-3.12841	-1.13519	6/343	288,857,2316,3309,7184,57120	ANK3,CAV1,FLNA,HSPA5,HSP90B1,GOPC
11_Member	GO Biological Processes	GO:0006893	Golgi to plasma membrane transport	-3.0247	-1.05813	3/61	288,10399,57120	ANK3,RACK1,GOPC
11_Member	GO Biological Processes	GO:0072659	protein localization to plasma membrane	-2.78857	-0.861508	5/270	288,2316,10399,26003,57120	ANK3,FLNA,RACK1,GORASP2,GOPC
11_Member	GO Biological Processes	GO:0086001	cardiac muscle cell action potential	-2.76511	-0.845611	3/75	288,857,2316	ANK3,CAV1,FLNA
11_Member	GO Biological Processes	GO:0032507	maintenance of protein location in cell	-2.73231	-0.817659	3/77	288,857,3309	ANK3,CAV1,HSPA5
11_Member	GO Biological Processes	GO:0032413	negative regulation of ion transmembrane transporter activity	-2.62434	-0.740669	3/84	288,857,57120	ANK3,CAV1,GOPC
11_Member	GO Biological Processes	GO:1901379	regulation of potassium ion transmembrane transport	-2.553	-0.692882	3/89	288,857,2316	ANK3,CAV1,FLNA
11_Member	GO Biological Processes	GO:0051899	membrane depolarization	-2.52566	-0.669577	3/91	288,857,10399	ANK3,CAV1,RACK1
11_Member	GO Biological Processes	GO:0032410	negative regulation of transporter activity	-2.4729	-0.629977	3/95	288,857,57120	ANK3,CAV1,GOPC
11_Member	GO Biological Processes	GO:0098876	vesicle-mediated transport to the plasma membrane	-2.4729	-0.629977	3/95	288,10399,57120	ANK3,RACK1,GOPC
11_Member	GO Biological Processes	GO:0051651	maintenance of location in cell	-2.44742	-0.610289	3/97	288,857,3309	ANK3,CAV1,HSPA5
11_Member	GO Biological Processes	GO:0006892	post-Golgi vesicle-mediated transport	-2.37427	-0.554075	3/103	288,10399,57120	ANK3,RACK1,GOPC
11_Member	GO Biological Processes	GO:0034766	negative regulation of ion transmembrane transport	-2.31678	-0.503906	3/108	288,857,57120	ANK3,CAV1,GOPC
11_Member	GO Biological Processes	GO:0043266	regulation of potassium ion transport	-2.2946	-0.486534	3/110	288,857,2316	ANK3,CAV1,FLNA
11_Member	GO Biological Processes	GO:0007009	plasma membrane organization	-2.27285	-0.471908	3/112	288,857,26509	ANK3,CAV1,MYOF
11_Member	GO Biological Processes	GO:0051223	regulation of protein transport	-2.10941	-0.332501	7/725	288,983,2316,2335,5901,10399,57120	ANK3,CDK1,FLNA,FN1,RAN,RACK1,GOPC
11_Member	GO Biological Processes	GO:0034763	negative regulation of transmembrane transport	-2.06748	-0.30103	3/133	288,857,57120	ANK3,CAV1,GOPC
11_Member	GO Molecular Functions	GO:0060090	molecular adaptor activity	-2.06003	-0.297026	4/256	288,857,2288,10399	ANK3,CAV1,FKBP4,RACK1
11_Member	GO Biological Processes	GO:0001508	action potential	-2.04982	-0.29038	3/135	288,857,2316	ANK3,CAV1,FLNA
11_Member	GO Biological Processes	GO:0090087	regulation of peptide transport	-2.01795	-0.264881	7/755	288,983,2316,2335,5901,10399,57120	ANK3,CDK1,FLNA,FN1,RAN,RACK1,GOPC
12_Summary	Reactome Gene Sets	R-HSA-8964315	G beta:gamma signalling through BTK	-4.627	-2.33091	3/18	2782,2783,59345,5499,5501,857,2288,2335,6194,7184,5868,5869,6233,10342,5901,4646,10910,139065	GNB1,GNB2,GNB4,PPP1CA,PPP1CC,CAV1,FKBP4,FN1,RPS6,HSP90B1,RAB5A,RAB5B,RPS27A,TFG,RAN,MYO6,SUGT1,SLITRK4
12_Member	Reactome Gene Sets	R-HSA-8964315	G beta:gamma signalling through BTK	-4.627	-2.33091	3/18	2782,2783,59345	GNB1,GNB2,GNB4
12_Member	Reactome Gene Sets	R-HSA-392851	Prostacyclin signalling through prostacyclin receptor	-4.55335	-2.26456	3/19	2782,2783,59345	GNB1,GNB2,GNB4
12_Member	Reactome Gene Sets	R-HSA-418217	G beta:gamma signalling through PLC beta	-4.48375	-2.20568	3/20	2782,2783,59345	GNB1,GNB2,GNB4
12_Member	Reactome Gene Sets	R-HSA-8964616	G beta:gamma signalling through CDC42	-4.48375	-2.20568	3/20	2782,2783,59345	GNB1,GNB2,GNB4
12_Member	Reactome Gene Sets	R-HSA-500657	Presynaptic function of Kainate receptors	-4.41779	-2.15771	3/21	2782,2783,59345	GNB1,GNB2,GNB4
12_Member	Reactome Gene Sets	R-HSA-392170	ADP signalling through P2Y purinoceptor 12	-4.3551	-2.1077	3/22	2782,2783,59345	GNB1,GNB2,GNB4
12_Member	KEGG Pathway	hsa04728	Dopaminergic synapse	-4.2453	-2.01963	5/130	2782,2783,5499,5501,59345	GNB1,GNB2,PPP1CA,PPP1CC,GNB4
12_Member	Reactome Gene Sets	R-HSA-428930	Thromboxane signalling through TP receptor	-4.23838	-2.01963	3/24	2782,2783,59345	GNB1,GNB2,GNB4
12_Member	Reactome Gene Sets	R-HSA-392451	G beta:gamma signalling through PI3Kgamma	-4.18384	-1.97121	3/25	2782,2783,59345	GNB1,GNB2,GNB4
12_Member	Reactome Gene Sets	R-HSA-418592	ADP signalling through P2Y purinoceptor 1	-4.18384	-1.97121	3/25	2782,2783,59345	GNB1,GNB2,GNB4
12_Member	Reactome Gene Sets	R-HSA-202040	G-protein activation	-4.03317	-1.84705	3/28	2782,2783,59345	GNB1,GNB2,GNB4
12_Member	Reactome Gene Sets	R-HSA-400042	Adrenaline,noradrenaline inhibits insulin secretion	-4.03317	-1.84705	3/28	2782,2783,59345	GNB1,GNB2,GNB4
12_Member	Reactome Gene Sets	R-HSA-9009391	Extra-nuclear estrogen signaling	-3.98769	-1.82016	4/77	857,2782,2783,59345	CAV1,GNB1,GNB2,GNB4
12_Member	Reactome Gene Sets	R-HSA-1296041	Activation of G protein gated Potassium channels	-3.98673	-1.82016	3/29	2782,2783,59345	GNB1,GNB2,GNB4
12_Member	Reactome Gene Sets	R-HSA-1296059	G protein gated Potassium channels	-3.98673	-1.82016	3/29	2782,2783,59345	GNB1,GNB2,GNB4
12_Member	Reactome Gene Sets	R-HSA-997272	Inhibition of voltage gated Ca2+ channels via Gbeta/gamma subunits	-3.98673	-1.82016	3/29	2782,2783,59345	GNB1,GNB2,GNB4
12_Member	Reactome Gene Sets	R-HSA-397795	G-protein beta:gamma signalling	-3.85697	-1.71945	3/32	2782,2783,59345	GNB1,GNB2,GNB4
12_Member	Reactome Gene Sets	R-HSA-451326	Activation of kainate receptors upon glutamate binding	-3.85697	-1.71945	3/32	2782,2783,59345	GNB1,GNB2,GNB4
12_Member	Reactome Gene Sets	R-HSA-456926	Thrombin signalling through proteinase activated receptors (PARs)	-3.85697	-1.71945	3/32	2782,2783,59345	GNB1,GNB2,GNB4
12_Member	Reactome Gene Sets	R-HSA-163359	Glucagon signaling in metabolic regulation	-3.81656	-1.69162	3/33	2782,2783,59345	GNB1,GNB2,GNB4
12_Member	Reactome Gene Sets	R-HSA-392518	Signal amplification	-3.81656	-1.69162	3/33	2782,2783,59345	GNB1,GNB2,GNB4
12_Member	Reactome Gene Sets	R-HSA-420092	Glucagon-type ligand receptors	-3.81656	-1.69162	3/33	2782,2783,59345	GNB1,GNB2,GNB4
12_Member	Reactome Gene Sets	R-HSA-1296065	Inwardly rectifying K+ channels	-3.73948	-1.62919	3/35	2782,2783,59345	GNB1,GNB2,GNB4
12_Member	Reactome Gene Sets	R-HSA-111885	Opioid Signalling	-3.6883	-1.5804	4/92	2782,2783,5499,59345	GNB1,GNB2,PPP1CA,GNB4
12_Member	KEGG Pathway	hsa05034	Alcoholism	-3.58215	-1.49064	5/180	2782,2783,5499,5501,59345	GNB1,GNB2,PPP1CA,PPP1CC,GNB4
12_Member	Reactome Gene Sets	R-HSA-381676	Glucagon-like Peptide-1 (GLP1) regulates insulin secretion	-3.50232	-1.43321	3/42	2782,2783,59345	GNB1,GNB2,GNB4
12_Member	Reactome Gene Sets	R-HSA-432040	Vasopressin regulates renal water homeostasis via Aquaporins	-3.4719	-1.40928	3/43	2782,2783,59345	GNB1,GNB2,GNB4
12_Member	Reactome Gene Sets	R-HSA-977444	GABA B receptor activation	-3.4719	-1.40928	3/43	2782,2783,59345	GNB1,GNB2,GNB4
12_Member	Reactome Gene Sets	R-HSA-991365	Activation of GABAB receptors	-3.4719	-1.40928	3/43	2782,2783,59345	GNB1,GNB2,GNB4
12_Member	Reactome Gene Sets	R-HSA-418597	G alpha (z) signalling events	-3.3302	-1.29869	3/48	2782,2783,59345	GNB1,GNB2,GNB4
12_Member	Reactome Gene Sets	R-HSA-445717	Aquaporin-mediated transport	-3.22768	-1.21573	3/52	2782,2783,59345	GNB1,GNB2,GNB4
12_Member	Reactome Gene Sets	R-HSA-8939211	ESR-mediated signaling	-3.15772	-1.15551	5/223	857,2288,2782,2783,59345	CAV1,FKBP4,GNB1,GNB2,GNB4
12_Member	KEGG Pathway	hsa04151	PI3K-Akt signaling pathway	-3.135	-1.13629	6/342	2335,2782,2783,6194,7184,59345	FN1,GNB1,GNB2,RPS6,HSP90B1,GNB4
12_Member	KEGG Pathway	hsa04014	Ras signaling pathway	-3.12299	-1.13341	5/227	2782,2783,5868,5869,59345	GNB1,GNB2,RAB5A,RAB5B,GNB4
12_Member	Reactome Gene Sets	R-HSA-977443	GABA receptor activation	-3.04562	-1.07559	3/60	2782,2783,59345	GNB1,GNB2,GNB4
12_Member	KEGG Pathway	hsa04371	Apelin signaling pathway	-3.02163	-1.05678	4/138	2782,2783,6194,59345	GNB1,GNB2,RPS6,GNB4
12_Member	Reactome Gene Sets	R-HSA-4086398	Ca2+ pathway	-3.00414	-1.04271	3/62	2782,2783,59345	GNB1,GNB2,GNB4
12_Member	Reactome Gene Sets	R-HSA-3858494	Beta-catenin independent WNT signaling	-2.9309	-0.9779	4/146	2782,2783,6233,59345	GNB1,GNB2,RPS27A,GNB4
12_Member	KEGG Pathway	hsa05200	Pathways in cancer	-2.8138	-0.883579	6/395	2335,2782,2783,7184,10342,59345	FN1,GNB1,GNB2,HSP90B1,TFG,GNB4
12_Member	Reactome Gene Sets	R-HSA-422356	Regulation of insulin secretion	-2.71625	-0.807676	3/78	2782,2783,59345	GNB1,GNB2,GNB4
12_Member	Reactome Gene Sets	R-HSA-416482	G alpha (12/13) signalling events	-2.68479	-0.78958	3/80	2782,2783,59345	GNB1,GNB2,GNB4
12_Member	Reactome Gene Sets	R-HSA-9006931	Signaling by Nuclear Receptors	-2.59599	-0.723566	5/299	857,2288,2782,2783,59345	CAV1,FKBP4,GNB1,GNB2,GNB4
12_Member	Reactome Gene Sets	R-HSA-418346	Platelet homeostasis	-2.56691	-0.702733	3/88	2782,2783,59345	GNB1,GNB2,GNB4
12_Member	KEGG Pathway	hsa04727	GABAergic synapse	-2.56691	-0.702733	3/88	2782,2783,59345	GNB1,GNB2,GNB4
12_Member	KEGG Pathway	hsa05032	Morphine addiction	-2.52566	-0.669577	3/91	2782,2783,59345	GNB1,GNB2,GNB4
12_Member	Reactome Gene Sets	R-HSA-373080	Class B/2 (Secretin family receptors)	-2.4729	-0.629977	3/95	2782,2783,59345	GNB1,GNB2,GNB4
12_Member	KEGG Pathway	hsa04713	Circadian entrainment	-2.46009	-0.619749	3/96	2782,2783,59345	GNB1,GNB2,GNB4
12_Member	GO Molecular Functions	GO:0003924	GTPase activity	-2.43544	-0.601953	5/326	2782,2783,5868,5869,5901	GNB1,GNB2,RAB5A,RAB5B,RAN
12_Member	Reactome Gene Sets	R-HSA-195721	Signaling by WNT	-2.40189	-0.573	5/332	857,2782,2783,6233,59345	CAV1,GNB1,GNB2,RPS27A,GNB4
12_Member	KEGG Pathway	hsa04723	Retrograde endocannabinoid signaling	-2.39813	-0.571734	3/101	2782,2783,59345	GNB1,GNB2,GNB4
12_Member	Reactome Gene Sets	R-HSA-112314	Neurotransmitter receptors and postsynaptic signal transmission	-2.39652	-0.571378	4/205	2782,2783,4646,59345	GNB1,GNB2,MYO6,GNB4
12_Member	Reactome Gene Sets	R-HSA-1296071	Potassium Channels	-2.37427	-0.554075	3/103	2782,2783,59345	GNB1,GNB2,GNB4
12_Member	Reactome Gene Sets	R-HSA-163685	Integration of energy metabolism	-2.31678	-0.503906	3/108	2782,2783,59345	GNB1,GNB2,GNB4
12_Member	KEGG Pathway	hsa04725	Cholinergic synapse	-2.27285	-0.471908	3/112	2782,2783,59345	GNB1,GNB2,GNB4
12_Member	KEGG Pathway	hsa04726	Serotonergic synapse	-2.26214	-0.462369	3/113	2782,2783,59345	GNB1,GNB2,GNB4
12_Member	KEGG Pathway	hsa04724	Glutamatergic synapse	-2.25153	-0.455267	3/114	2782,2783,59345	GNB1,GNB2,GNB4
12_Member	Reactome Gene Sets	R-HSA-9658195	Leishmania infection	-2.06586	-0.30103	4/255	2782,2783,10910,59345	GNB1,GNB2,SUGT1,GNB4
12_Member	Reactome Gene Sets	R-HSA-9660821	ADORA2B mediated anti-inflammatory cytokines production	-2.05862	-0.297026	3/134	2782,2783,59345	GNB1,GNB2,GNB4
12_Member	Reactome Gene Sets	R-HSA-112316	Neuronal System	-2.02292	-0.268794	5/410	2782,2783,4646,59345,139065	GNB1,GNB2,MYO6,GNB4,SLITRK4
13_Summary	GO Biological Processes	GO:0044766	multi-organism transport	-4.14954	-1.94888	4/70	857,5901,6233,6950,3309,4670,9146,9958,10399,26509,51741,7184,57142,983,1656,5868,2335,10254,6187,2782	CAV1,RAN,RPS27A,TCP1,HSPA5,HNRNPM,HGS,USP15,RACK1,MYOF,WWOX,HSP90B1,RTN4,CDK1,DDX6,RAB5A,FN1,STAM2,RPS2,GNB1
13_Member	GO Biological Processes	GO:0044766	multi-organism transport	-4.14954	-1.94888	4/70	857,5901,6233,6950	CAV1,RAN,RPS27A,TCP1
13_Member	GO Biological Processes	GO:1902579	multi-organism localization	-4.14954	-1.94888	4/70	857,5901,6233,6950	CAV1,RAN,RPS27A,TCP1
13_Member	GO Biological Processes	GO:0071363	cellular response to growth factor stimulus	-3.43516	-1.37894	9/706	857,3309,4670,6233,9146,9958,10399,26509,51741	CAV1,HSPA5,HNRNPM,RPS27A,HGS,USP15,RACK1,MYOF,WWOX
13_Member	GO Biological Processes	GO:0002221	pattern recognition receptor signaling pathway	-3.37206	-1.32424	5/200	857,6233,7184,9958,57142	CAV1,RPS27A,HSP90B1,USP15,RTN4
13_Member	GO Biological Processes	GO:0070848	response to growth factor	-3.30434	-1.27622	9/736	857,3309,4670,6233,9146,9958,10399,26509,51741	CAV1,HSPA5,HNRNPM,RPS27A,HGS,USP15,RACK1,MYOF,WWOX
13_Member	GO Biological Processes	GO:0019058	viral life cycle	-3.2159	-1.20587	6/330	857,983,1656,5868,5901,6233	CAV1,CDK1,DDX6,RAB5A,RAN,RPS27A
13_Member	GO Biological Processes	GO:0046794	transport of virus	-3.04562	-1.07559	3/60	857,5901,6233	CAV1,RAN,RPS27A
13_Member	Reactome Gene Sets	R-HSA-9006934	Signaling by Receptor Tyrosine Kinases	-2.97169	-1.01534	7/506	857,2335,4670,6233,9146,10254,51741	CAV1,FN1,HNRNPM,RPS27A,HGS,STAM2,WWOX
13_Member	GO Biological Processes	GO:0071560	cellular response to transforming growth factor beta stimulus	-2.95917	-1.0045	5/247	857,3309,6233,9958,51741	CAV1,HSPA5,RPS27A,USP15,WWOX
13_Member	GO Biological Processes	GO:0071559	response to transforming growth factor beta	-2.91296	-0.963289	5/253	857,3309,6233,9958,51741	CAV1,HSPA5,RPS27A,USP15,WWOX
13_Member	GO Biological Processes	GO:0002224	toll-like receptor signaling pathway	-2.84549	-0.905659	4/154	857,6233,7184,57142	CAV1,RPS27A,HSP90B1,RTN4
13_Member	GO Biological Processes	GO:0090288	negative regulation of cellular response to growth factor stimulus	-2.70727	-0.800195	4/168	857,3309,6233,9146	CAV1,HSPA5,RPS27A,HGS
13_Member	GO Biological Processes	GO:0030433	ubiquitin-dependent ERAD pathway	-2.68479	-0.78958	3/80	857,3309,7184	CAV1,HSPA5,HSP90B1
13_Member	GO Biological Processes	GO:0030512	negative regulation of transforming growth factor beta receptor signaling pathway	-2.68479	-0.78958	3/80	857,3309,6233	CAV1,HSPA5,RPS27A
13_Member	GO Biological Processes	GO:0043161	proteasome-mediated ubiquitin-dependent protein catabolic process	-2.66421	-0.771913	6/423	857,983,3309,6233,7184,10399	CAV1,CDK1,HSPA5,RPS27A,HSP90B1,RACK1
13_Member	GO Biological Processes	GO:1903845	negative regulation of cellular response to transforming growth factor beta stimulus	-2.65417	-0.76332	3/82	857,3309,6233	CAV1,HSPA5,RPS27A
13_Member	GO Biological Processes	GO:0090287	regulation of cellular response to growth factor stimulus	-2.61488	-0.734049	5/296	857,3309,6233,9146,26509	CAV1,HSPA5,RPS27A,HGS,MYOF
13_Member	GO Biological Processes	GO:0002758	innate immune response-activating signal transduction	-2.58352	-0.713862	5/301	857,6233,7184,9958,57142	CAV1,RPS27A,HSP90B1,USP15,RTN4
13_Member	GO Biological Processes	GO:0007179	transforming growth factor beta receptor signaling pathway	-2.45802	-0.618964	4/197	857,3309,6233,9958	CAV1,HSPA5,RPS27A,USP15
13_Member	GO Biological Processes	GO:0002218	activation of innate immune response	-2.44678	-0.610289	5/324	857,6233,7184,9958,57142	CAV1,RPS27A,HSP90B1,USP15,RTN4
13_Member	GO Biological Processes	GO:0006511	ubiquitin-dependent protein catabolic process	-2.43206	-0.600652	7/631	857,983,3309,6233,7184,9958,10399	CAV1,CDK1,HSPA5,RPS27A,HSP90B1,USP15,RACK1
13_Member	GO Biological Processes	GO:0019941	modification-dependent protein catabolic process	-2.40963	-0.579483	7/637	857,983,3309,6233,7184,9958,10399	CAV1,CDK1,HSPA5,RPS27A,HSP90B1,USP15,RACK1
13_Member	GO Biological Processes	GO:0036503	ERAD pathway	-2.39813	-0.571734	3/101	857,3309,7184	CAV1,HSPA5,HSP90B1
13_Member	GO Biological Processes	GO:0010498	proteasomal protein catabolic process	-2.3939	-0.57	6/480	857,983,3309,6233,7184,10399	CAV1,CDK1,HSPA5,RPS27A,HSP90B1,RACK1
13_Member	GO Biological Processes	GO:0043632	modification-dependent macromolecule catabolic process	-2.36921	-0.550247	7/648	857,983,3309,6233,7184,9958,10399	CAV1,CDK1,HSPA5,RPS27A,HSP90B1,USP15,RACK1
13_Member	GO Biological Processes	GO:0031398	positive regulation of protein ubiquitination	-2.21009	-0.418462	3/118	857,3309,6187	CAV1,HSPA5,RPS2
13_Member	GO Biological Processes	GO:0017015	regulation of transforming growth factor beta receptor signaling pathway	-2.18995	-0.399471	3/120	857,3309,6233	CAV1,HSPA5,RPS27A
13_Member	GO Biological Processes	GO:0035690	cellular response to drug	-2.17627	-0.390362	5/376	983,2782,3309,7184,10399	CDK1,GNB1,HSPA5,HSP90B1,RACK1
13_Member	GO Biological Processes	GO:1903844	regulation of cellular response to transforming growth factor beta stimulus	-2.17018	-0.385404	3/122	857,3309,6233	CAV1,HSPA5,RPS27A
13_Member	GO Biological Processes	GO:0045089	positive regulation of innate immune response	-2.148	-0.365486	5/382	857,6233,7184,9958,57142	CAV1,RPS27A,HSP90B1,USP15,RTN4
13_Member	GO Biological Processes	GO:0090101	negative regulation of transmembrane receptor protein serine/threonine kinase signaling pathway	-2.13168	-0.352544	3/126	857,3309,6233	CAV1,HSPA5,RPS27A
13_Member	GO Biological Processes	GO:0051603	proteolysis involved in cellular protein catabolic process	-2.09692	-0.322236	7/729	857,983,3309,6233,7184,9958,10399	CAV1,CDK1,HSPA5,RPS27A,HSP90B1,USP15,RACK1
13_Member	GO Biological Processes	GO:1903322	positive regulation of protein modification by small protein conjugation or removal	-2.02388	-0.268794	3/138	857,3309,6187	CAV1,HSPA5,RPS2
14_Summary	KEGG Pathway	hsa04145	Phagosome	-3.89753	-1.74704	5/154	1778,5868,5869,9146,29927,2316,2335,10576,10694,55832,57586,5901	DYNC1H1,RAB5A,RAB5B,HGS,SEC61A1,FLNA,FN1,CCT2,CCT8,CAND1,SYT13,RAN
14_Member	KEGG Pathway	hsa04145	Phagosome	-3.89753	-1.74704	5/154	1778,5868,5869,9146,29927	DYNC1H1,RAB5A,RAB5B,HGS,SEC61A1
14_Member	KEGG Pathway	hsa04962	Vasopressin-regulated water reabsorption	-3.44221	-1.38387	3/44	1778,5868,5869	DYNC1H1,RAB5A,RAB5B
14_Member	GO Biological Processes	GO:0045055	regulated exocytosis	-3.0619	-1.08132	9/796	1778,2316,2335,5868,5869,10576,10694,55832,57586	DYNC1H1,FLNA,FN1,RAB5A,RAB5B,CCT2,CCT8,CAND1,SYT13
14_Member	GO Molecular Functions	GO:0019003	GDP binding	-2.78186	-0.856368	3/74	5868,5869,5901	RAB5A,RAB5B,RAN
14_Member	KEGG Pathway	hsa05146	Amoebiasis	-2.46009	-0.619749	3/96	2335,5868,5869	FN1,RAB5A,RAB5B
15_Summary	Reactome Gene Sets	R-HSA-76002	Platelet activation, signaling and aggregation	-3.74039	-1.62919	6/263	2316,2335,2782,2783,3309,59345,857,10399,5868,667,983,26509,1778,9146,55832,139065,498,57142,9451	FLNA,FN1,GNB1,GNB2,HSPA5,GNB4,CAV1,RACK1,RAB5A,DST,CDK1,MYOF,DYNC1H1,HGS,CAND1,SLITRK4,ATP5F1A,RTN4,EIF2AK3
15_Member	Reactome Gene Sets	R-HSA-76002	Platelet activation, signaling and aggregation	-3.74039	-1.62919	6/263	2316,2335,2782,2783,3309,59345	FLNA,FN1,GNB1,GNB2,HSPA5,GNB4
15_Member	GO Molecular Functions	GO:0016504	peptidase activator activity	-3.59842	-1.50461	3/39	857,2335,10399	CAV1,FN1,RACK1
15_Member	GO Molecular Functions	GO:0099106	ion channel regulator activity	-3.26249	-1.24088	4/119	857,2316,2783,10399	CAV1,FLNA,GNB2,RACK1
15_Member	Reactome Gene Sets	R-HSA-109582	Hemostasis	-3.12631	-1.13492	8/622	857,2316,2335,2782,2783,3309,5868,59345	CAV1,FLNA,FN1,GNB1,GNB2,HSPA5,RAB5A,GNB4
15_Member	GO Molecular Functions	GO:0016247	channel regulator activity	-2.97556	-1.01752	4/142	857,2316,2783,10399	CAV1,FLNA,GNB2,RACK1
15_Member	GO Biological Processes	GO:0009611	response to wounding	-2.83394	-0.895721	8/691	667,857,983,2316,2335,2782,5868,26509	DST,CAV1,CDK1,FLNA,FN1,GNB1,RAB5A,MYOF
15_Member	GO Biological Processes	GO:0044089	positive regulation of cellular component biogenesis	-2.72447	-0.811345	7/559	857,1778,2316,9146,10399,55832,139065	CAV1,DYNC1H1,FLNA,HGS,RACK1,CAND1,SLITRK4
15_Member	GO Biological Processes	GO:0030335	positive regulation of cell migration	-2.72009	-0.808484	7/560	498,857,2316,2335,3309,10399,57142	ATP5F1A,CAV1,FLNA,FN1,HSPA5,RACK1,RTN4
15_Member	GO Biological Processes	GO:0042060	wound healing	-2.65129	-0.761884	7/576	667,857,2316,2335,2782,5868,26509	DST,CAV1,FLNA,FN1,GNB1,RAB5A,MYOF
15_Member	GO Biological Processes	GO:2000147	positive regulation of cell motility	-2.61778	-0.735533	7/584	498,857,2316,2335,3309,10399,57142	ATP5F1A,CAV1,FLNA,FN1,HSPA5,RACK1,RTN4
15_Member	GO Biological Processes	GO:0051272	positive regulation of cellular component movement	-2.54847	-0.689707	7/601	498,857,2316,2335,3309,10399,57142	ATP5F1A,CAV1,FLNA,FN1,HSPA5,RACK1,RTN4
15_Member	GO Biological Processes	GO:0040017	positive regulation of locomotion	-2.50494	-0.654169	7/612	498,857,2316,2335,3309,10399,57142	ATP5F1A,CAV1,FLNA,FN1,HSPA5,RACK1,RTN4
15_Member	GO Biological Processes	GO:0010952	positive regulation of peptidase activity	-2.43463	-0.601953	4/200	857,2335,9451,10399	CAV1,FN1,EIF2AK3,RACK1
15_Member	GO Biological Processes	GO:0034329	cell junction assembly	-2.11342	-0.335397	4/247	667,857,2316,2335	DST,CAV1,FLNA,FN1
15_Member	Reactome Gene Sets	R-HSA-114608	Platelet degranulation	-2.10369	-0.327899	3/129	2316,2335,3309	FLNA,FN1,HSPA5
15_Member	Reactome Gene Sets	R-HSA-76005	Response to elevated platelet cytosolic Ca2+	-2.05862	-0.297026	3/134	2316,2335,3309	FLNA,FN1,HSPA5
16_Summary	GO Biological Processes	GO:0042307	positive regulation of protein import into nucleus	-3.56555	-1.47633	3/40	983,2316,5901,5501,288,1778,5868,6233,23534,26003,667,2288,22820,26958	CDK1,FLNA,RAN,PPP1CC,ANK3,DYNC1H1,RAB5A,RPS27A,TNPO3,GORASP2,DST,FKBP4,COPG1,COPG2
16_Member	GO Biological Processes	GO:0042307	positive regulation of protein import into nucleus	-3.56555	-1.47633	3/40	983,2316,5901	CDK1,FLNA,RAN
16_Member	GO Biological Processes	GO:1904591	positive regulation of protein import	-3.50232	-1.43321	3/42	983,2316,5901	CDK1,FLNA,RAN
16_Member	GO Biological Processes	GO:0046822	regulation of nucleocytoplasmic transport	-3.362	-1.32241	4/112	983,2316,5501,5901	CDK1,FLNA,PPP1CC,RAN
16_Member	GO Biological Processes	GO:0032386	regulation of intracellular transport	-3.35742	-1.31986	7/435	288,983,1778,2316,5501,5868,5901	ANK3,CDK1,DYNC1H1,FLNA,PPP1CC,RAB5A,RAN
16_Member	GO Biological Processes	GO:0032388	positive regulation of intracellular transport	-3.17535	-1.17099	5/221	288,983,1778,2316,5901	ANK3,CDK1,DYNC1H1,FLNA,RAN
16_Member	GO Biological Processes	GO:0042306	regulation of protein import into nucleus	-3.06692	-1.08456	3/59	983,2316,5901	CDK1,FLNA,RAN
16_Member	Reactome Gene Sets	R-HSA-68882	Mitotic Anaphase	-3.05556	-1.07676	5/235	983,1778,5501,5901,6233	CDK1,DYNC1H1,PPP1CC,RAN,RPS27A
16_Member	Reactome Gene Sets	R-HSA-2555396	Mitotic Metaphase and Anaphase	-3.04732	-1.07559	5/236	983,1778,5501,5901,6233	CDK1,DYNC1H1,PPP1CC,RAN,RPS27A
16_Member	GO Biological Processes	GO:1904589	regulation of protein import	-3.00414	-1.04271	3/62	983,2316,5901	CDK1,FLNA,RAN
16_Member	GO Biological Processes	GO:0046824	positive regulation of nucleocytoplasmic transport	-2.92529	-0.973958	3/66	983,2316,5901	CDK1,FLNA,RAN
16_Member	GO Biological Processes	GO:0006606	protein import into nucleus	-2.89828	-0.951911	4/149	983,2316,5901,23534	CDK1,FLNA,RAN,TNPO3
16_Member	GO Biological Processes	GO:0090316	positive regulation of intracellular protein transport	-2.81473	-0.883579	4/157	288,983,2316,5901	ANK3,CDK1,FLNA,RAN
16_Member	Reactome Gene Sets	R-HSA-68886	M Phase	-2.69524	-0.792653	6/417	983,1778,5501,5901,6233,26003	CDK1,DYNC1H1,PPP1CC,RAN,RPS27A,GORASP2
16_Member	GO Biological Processes	GO:0051170	import into nucleus	-2.68857	-0.78958	4/170	983,2316,5901,23534	CDK1,FLNA,RAN,TNPO3
16_Member	Reactome Gene Sets	R-HSA-2565942	Regulation of PLK1 Activity at G2/M Transition	-2.56691	-0.702733	3/88	983,1778,6233	CDK1,DYNC1H1,RPS27A
16_Member	GO Biological Processes	GO:0007017	microtubule-based process	-2.49428	-0.644822	8/784	667,983,1778,2288,2316,5901,22820,26958	DST,CDK1,DYNC1H1,FKBP4,FLNA,RAN,COPG1,COPG2
16_Member	GO Biological Processes	GO:0017038	protein import	-2.38903	-0.566366	4/206	983,2316,5901,23534	CDK1,FLNA,RAN,TNPO3
16_Member	GO Biological Processes	GO:0006913	nucleocytoplasmic transport	-2.29512	-0.486534	5/352	983,2316,5501,5901,23534	CDK1,FLNA,PPP1CC,RAN,TNPO3
16_Member	GO Biological Processes	GO:0051169	nuclear transport	-2.27973	-0.475245	5/355	983,2316,5501,5901,23534	CDK1,FLNA,PPP1CC,RAN,TNPO3
16_Member	GO Biological Processes	GO:0007052	mitotic spindle organization	-2.27285	-0.471908	3/112	1778,2316,5901	DYNC1H1,FLNA,RAN
16_Member	GO Biological Processes	GO:0033157	regulation of intracellular protein transport	-2.18825	-0.398919	4/235	288,983,2316,5901	ANK3,CDK1,FLNA,RAN
16_Member	Reactome Gene Sets	R-HSA-2500257	Resolution of Sister Chromatid Cohesion	-2.13168	-0.352544	3/126	983,1778,5501	CDK1,DYNC1H1,PPP1CC
16_Member	Reactome Gene Sets	R-HSA-69278	Cell Cycle, Mitotic	-2.0756	-0.303126	6/560	983,1778,5501,5901,6233,26003	CDK1,DYNC1H1,PPP1CC,RAN,RPS27A,GORASP2
16_Member	GO Biological Processes	GO:1902850	microtubule cytoskeleton organization involved in mitosis	-2.01538	-0.263357	3/139	1778,2316,5901	DYNC1H1,FLNA,RAN
17_Summary	GO Biological Processes	GO:0022613	ribonucleoprotein complex biogenesis	-3.20235	-1.19422	7/462	1656,1778,5901,6152,6187,6194,51386	DDX6,DYNC1H1,RAN,RPL24,RPS2,RPS6,EIF3L
17_Member	GO Biological Processes	GO:0022613	ribonucleoprotein complex biogenesis	-3.20235	-1.19422	7/462	1656,1778,5901,6152,6187,6194,51386	DDX6,DYNC1H1,RAN,RPL24,RPS2,RPS6,EIF3L
17_Member	GO Biological Processes	GO:0022618	ribonucleoprotein complex assembly	-2.18185	-0.393659	4/236	1656,1778,6152,51386	DDX6,DYNC1H1,RPL24,EIF3L
17_Member	GO Biological Processes	GO:0071826	ribonucleoprotein complex subunit organization	-2.09537	-0.321795	4/250	1656,1778,6152,51386	DDX6,DYNC1H1,RPL24,EIF3L
18_Summary	GO Molecular Functions	GO:0016887	ATPase activity	-2.84751	-0.906055	6/389	498,1778,1974,3309,4646,10694	ATP5F1A,DYNC1H1,EIF4A2,HSPA5,MYO6,CCT8
18_Member	GO Molecular Functions	GO:0016887	ATPase activity	-2.84751	-0.906055	6/389	498,1778,1974,3309,4646,10694	ATP5F1A,DYNC1H1,EIF4A2,HSPA5,MYO6,CCT8
18_Member	GO Molecular Functions	GO:0042623	ATPase activity, coupled	-2.64042	-0.755321	5/292	498,1778,3309,4646,10694	ATP5F1A,DYNC1H1,HSPA5,MYO6,CCT8
19_Summary	Reactome Gene Sets	R-HSA-199992	trans-Golgi Network Vesicle Budding	-2.8161	-0.883579	3/72	9146,9685,64746	HGS,CLINT1,ACBD3
19_Member	Reactome Gene Sets	R-HSA-199992	trans-Golgi Network Vesicle Budding	-2.8161	-0.883579	3/72	9146,9685,64746	HGS,CLINT1,ACBD3
20_Summary	GO Molecular Functions	GO:0019904	protein domain specific binding	-2.75225	-0.834526	8/712	908,1656,2335,3309,4670,5501,9146,10399	CCT6A,DDX6,FN1,HSPA5,HNRNPM,PPP1CC,HGS,RACK1
20_Member	GO Molecular Functions	GO:0019904	protein domain specific binding	-2.75225	-0.834526	8/712	908,1656,2335,3309,4670,5501,9146,10399	CCT6A,DDX6,FN1,HSPA5,HNRNPM,PPP1CC,HGS,RACK1
21_Summary	GO Biological Processes	GO:0006446	regulation of translational initiation	-2.70042	-0.79634	3/79	1974,5499,9451	EIF4A2,PPP1CA,EIF2AK3
21_Member	GO Biological Processes	GO:0006446	regulation of translational initiation	-2.70042	-0.79634	3/79	1974,5499,9451	EIF4A2,PPP1CA,EIF2AK3
22_Summary	GO Molecular Functions	GO:0008022	protein C-terminus binding	-2.5142	-0.660778	4/190	667,2335,5501,57120	DST,FN1,PPP1CC,GOPC
22_Member	GO Molecular Functions	GO:0008022	protein C-terminus binding	-2.5142	-0.660778	4/190	667,2335,5501,57120	DST,FN1,PPP1CC,GOPC
23_Summary	GO Biological Processes	GO:0043687	post-translational protein modification	-2.2345	-0.440565	5/364	2335,3703,5868,7184,55832	FN1,STT3A,RAB5A,HSP90B1,CAND1
23_Member	GO Biological Processes	GO:0043687	post-translational protein modification	-2.2345	-0.440565	5/364	2335,3703,5868,7184,55832	FN1,STT3A,RAB5A,HSP90B1,CAND1
24_Summary	GO Biological Processes	GO:0071407	cellular response to organic cyclic compound	-2.13443	-0.353049	6/544	857,2288,2782,3309,5901,7184,288,1657,9497,55832	CAV1,FKBP4,GNB1,HSPA5,RAN,HSP90B1,ANK3,DMXL1,SLC4A7,CAND1
24_Member	GO Biological Processes	GO:0071407	cellular response to organic cyclic compound	-2.13443	-0.353049	6/544	857,2288,2782,3309,5901,7184	CAV1,FKBP4,GNB1,HSPA5,RAN,HSP90B1
24_Member	GO Biological Processes	GO:0055080	cation homeostasis	-2.03885	-0.280471	7/748	288,857,1657,2782,7184,9497,55832	ANK3,CAV1,DMXL1,GNB1,HSP90B1,SLC4A7,CAND1
24_Member	GO Biological Processes	GO:0098771	inorganic ion homeostasis	-2.00613	-0.255162	7/759	288,857,1657,2782,7184,9497,55832	ANK3,CAV1,DMXL1,GNB1,HSP90B1,SLC4A7,CAND1
25_Summary	GO Molecular Functions	GO:1901681	sulfur compound binding	-2.06586	-0.30103	4/255	2335,5095,6146,64746	FN1,PCCA,RPL22,ACBD3
25_Member	GO Molecular Functions	GO:1901681	sulfur compound binding	-2.06586	-0.30103	4/255	2335,5095,6146,64746	FN1,PCCA,RPL22,ACBD3
26_Summary	GO Biological Processes	GO:0006997	nucleus organization	-2.04982	-0.29038	3/135	983,57120,57142	CDK1,GOPC,RTN4
26_Member	GO Biological Processes	GO:0006997	nucleus organization	-2.04982	-0.29038	3/135	983,57120,57142	CDK1,GOPC,RTN4
