# Supplementary material for: Synaptotagmin-13 orchestrates pancreatic endocrine cell egression and islet morphogenesis
Source: Nat Commun. 2022 Aug 4;13:4540. doi: 10.1038/s41467-022-31862-8 (PMC9352765; doi:10.1038/s41467-022-31862-8)
Supplement: Supplementary file 13 — Source Data [file 41467_2022_31862_MOESM13_ESM.xlsx]

## Sheet: Fig. 1f
		Graph plotted in Prism 9 for Windows 64-bit version 9.0.1 (151)
	Control 1	Syt13- beta cells	Syt13+ beta cells	Total beta cells	Syt13+ beta cells/Totl beta cells (%)	Average		Control 1	Syt13- alpha cells	Syt13+ alpha cells	Total alpha cells	Syt13+ alpha cells/Totl alpha cells (%)	Average
	Position 1	3	38	41	0.926829			Position 1	17	25	42	59.5238
	Position 2	2	172	174	0.988506			Position 2	11	50	61	81.9672
	Position 3	1	41	42	0.97619			Position 3	12	96	108	88.8889
	Position 4	0	91	91	1			Position 4	6	41	47	87.234
	Position 5	0	68	68	1			Position 5	3	16	19	84.2105
	Position 6	4	106	110	0.963636			Position 6	1	13	14	92.8571
	Position 7	1	68	69	0.985507			Position 7	2	39	41	95.122
	Position 8	2	43	45	0.955556			Position 8	12	55	67	82.0896
	Position 9	1	31	32	0.96875			Position 9	14	44	58	75.8621
	Position 10	1	54	55	0.981818			Position 10	4	2	6	33.3333
	Position 11	1	60	61	0.983607			Position 11	1	5	6	83.3333
	Position 12	0	86	86	1			Position 12	3	25	28	89.2857
	Position 13	0	87	87	1			Position 13	7	61	68	89.7059
	Position 14	2	47	49	0.959184								80.2626
	Position 15	3	67	70	0.957143			Control 2
	Position 16	5	82	87	0.942529			Position 1	9	120	129	93.0233
	Position 17	1	149	150	0.993333			Position 2	6	63	69	91.3043
	Position 18	1	38	39	0.974359			Position 3	5	109	114	95.614
			1328	1356		0.975386		Position 4	3	69	72	95.8333
	Control 2												93.9437
	Position 1	0	63	63	1			Control 3
	Position 2	1	231	232	0.99569			Position 1	1	15	16	93.75
	Position 3	0	93	93	1			Position 2	14	198	212	93.3962
	Position 4	0	193	193	1			Position 3	7	72	79	91.1392
	Position 5	0	199	199	1			Position 4	30	149	179	83.2402
	Position 6	0	50	50	1								90.3814
	Position 7	2	192	194	0.989691
	Position 8	4	459	463	0.991361
	Position 9	4	131	135	0.97037			Control 1	Syt13- delta cells	Syt13+ delta cells	Total delta cells	Syt13+ delta cells/Totl delta cells (%)	Average
	Position 10	3	107	110	0.972727			Position 1	12	3	15	20
						0.991984		Position 2	18	4	22	18.1818
	Control 3							Position 3	35	14	49	28.5714
	Position 1	0	26	26	1			Position 4	9	3	12	25
	Position 2	1	16	17	0.941176			Position 5	5	3	8	37.5
	Position 3	0	38	38	1			Position 6	7	3	10	30
	Position 4	1	29	30	0.966667			Position 7	7	3	10	30
	Position 5	0	59	59	1			Position 8	10	2	12	16.6667
	Position 6	7	78	85	0.917647			Position 9	13	5	18	27.7778
	Position 7	2	57	59	0.966102			Position 10	12	6	18	33.3333
	Position 8	2	103	105	0.980952								26.7031
	Position 9	2	73	75	0.973333			Control 2
	Position 10	2	65	67	0.970149			Position 1	13	3	16	18.75
						0.971603		Position 2	16	7	23	30.4348
								Position 3	36	16	52	30.7692
								Position 4	11	2	13	15.3846
								Position 5	9	2	11	18.1818
								Position 6	30	11	41	26.8293
								Position 7	16	8	24	33.3333
								Position 8	17	11	28	39.2857
								Position 9	31	16	47	34.0426
								Position 10	21	11	32	34.375
													28.1386
								Control 3
								Position 1	26	12	38	31.5789
								Position 2	35	13	48	27.0833
								Position 3	19	6	25	24
								Position 4	9	6	15	40
													30.6656

## Sheet: Fig. 1j
		To quantify the rate of egression of endocrine cells, confocal images were taken from various areas of the pancreas. We counted the ratio (in percentage) of Nkx6-1high/Sox9- cells within or directly in contact with the epithelium to the total Sox9+ cells. LAS-AF software was used for analysis.
		Graph plotted in Prism 9 for Windows 64-bit version 9.0.1 (151)
	Control 1				Control 2				Control 3				Control 4
	Image number	Total epithelial cells	Nkx6-1 high cells		Image number	Total epithelial cells	Nkx6-1 high cells		Image number	Total epithelial cells	Nkx6-1 high cells		Image number	Total epithelial cells	Nkx6-1 high cells
	7	20	0		2	70	0		6	48	0		2	27	0
	9	19	0		4	33	1		8	43	1		4	30	0				FINAL ANALYSIS
	11	42	0		7	35	0		10	58	3		6	70	2
	13	10	0		9	49	0		12	53	3		8	26	0
	15	60	1		11	58	1		14	78	4		10	51	3			Nkx6-1 high cells /Total epithelial cells x 100
	17	88	1		13	68	0		16	32	2		12	48	0
	19	112	1		15	48	0		18	53	3		14	31	0				1	2	3	4
	21	38	1		17	46	1		22	50	1		16	12	0			Control	1.57143	0.769231	5.17529	3.02376
	23	42	0		19	32	0		24	25	0		18	8	1			KO	5.5914	8.5	13.0827	8.96465
	25	23	0		21	50	1		26	24	2		2	47	1
	27	72	2		23	31	0		28	31	5		4	29	1
	29	49	1						30	36	1		6	46	5
	31	45	1						32	68	6		8	38	1
	33	59	2
	35	21	1
	SUM	700	11		SUM	520	4		SUM	599	31		SUM	463	14
	KO 1				KO 2				KO 3				KO 4					Unpaired t test
																		P value	0.0126
	Image number	Total epithelial cells	Nkx6-1 high cells		Image number	Total epithelial cells	Nkx6-1 high cells		Image number	Total epithelial cells	Nkx6-1 high cells		Image number	Total epithelial cells	Nkx6-1 high cells			P value summary	*
	2	32	3		2	33	2		2	45	5		6	35	0			Significantly different (P < 0.05)?	Yes
	4	32	5		4	60	0		5	45	5		9	60	5			One- or two-tailed P value?	Two-tailed
	7	39	0		6	76	4		7	34	5		12	78	5			t, df	t=3.516, df=6
	9	78	3		8	51	4		9	23	7		14	58	3
	11	32	3		11	45	7		11	57	12		16	37	2
	15	62	3		13	42	8		13	61	9		18	14	2
	17	37	1		15	44	1		15	56	6		20	31	3
	19	34	1		17	33	2		17	45	8		22	60	1
	21	30	2		19	53	6		19	24	2		24	57	5
	23	45	4		21	40	7		24	43	5		28	63	5
	25	13	1		23	25	3		26	61	9		30	53	2
	27	31	0		25	34	2		28	27	2		2	38	6
					27	21	4		30	31	3		4	31	6
					29	23	0		32	49	5		6	57	10
					31	20	1		34	64	4		8	45	6
													10	29	3
													12	46	7
	SUM	465	26		SUM	600	51		SUM	665	87		SUM	792	71

## Sheet: Fig. 1l
	The direct attachment of proto-islets to the epithelium was measured using confocal imaging of different pancreatic regions. We quantified the direct attachment area between the epithelium and proto-islets relative to the total area of the proto-islet periphery. Areas were detected via “wand tracing tool”, supervised by adjusting the tolerance level based on the quality of the staining. Surfaces …
	Graph plotted in Prism 9 for Windows 64-bit version 9.0.1 (151)
	Control 1				Control 2				Control 3				Control 4
	Endocrine Area	Surface Contact	Contact/Area%		Endocrine Area	Surface Contact	Contact/Area%		Endocrine Area	Surface Contact	Contact/Area%		Endocrine Area	Surface Contact	Contact/Area%
	105.169	10.001	9.50946		3314.54	85.195	2.57034		688	16	2.32558		3083	0	0
	7051.1	25.344	0.359433		84.967	0	0		443	30	6.77201		3245	16	0.493066
	5512.39	54.827	0.994615		270.404	12.11	4.47848		2711	76	2.80339		4084	41	1.00392			FINAL ANALYSIS
	2680.75	66.417	2.47756		7074.1	31.761	0.448976		1555	14	0.900322		1396	15	1.0745
	1977.78	38.666	1.95502		5303.84	26.36	0.496998		346	22	6.35838		1007	0	0
	6728.25	68.165	1.01312		2092.66	38.585	1.84382		2591	102	3.9367		666	17	2.55255
	2013.08	71.469	3.55023		224.073	5.918	2.6411		330	36	10.9091		1988	35	1.76056			1	2	3	4
	947.764	14.483	1.52812		2364.45	10.372	0.438663		825	21	2.54545		1483	21	1.41605		Control	2.38212	2.80781	3.92107	1.09785
	3127.51	23.774	0.760157		2442.77	29.141	1.19295		2788	41	1.47059		2223	0	0		KO	5.90919	7.66271	5.55279	8.63263
	1829.21	30.612	1.67351		271.213	18.455	6.80461		1383	101	7.30296		4271	0	0
					12960.5	12.478	0.0962775		2962	75	2.53207		1518	24	1.58103
					1135	57.449	5.06158		345	25	7.24638		2293	0	0
					1685.82	26.637	1.58007		6468	109	1.68522		221	12	5.42986
					575.396	49.966	8.68376		640	67	10.4688		1464	33	2.2541
					887.965	51.32	5.77951		2316	88	3.79965		625	0	0
									5831	26	0.445893		839	0	0
									4222	47	1.11322							Unpaired t test
	AVE		2.38212		AVE		2.80781		1025	20	1.95122		AVE		1.09785			P value	0.0033
									1548	17	1.09819							P value summary	**
									1560	43	2.75641							Significantly different (P < 0.05)?	Yes
									AVE		3.92107							One- or two-tailed P value?	Two-tailed
																		t, df	t=4.700, df=6
	KO 1				KO 2				KO 3				KO 4
	Endocrine Area	Surface Contact	Contact/Area%		Endocrine Area	Surface Contact	Contact/Area%		Endocrine Area	Surface Contact	Contact/Area%		Endocrine Area	Surface Contact	Contact/Area%
	8622.95	67.598	0.783931		674	44	6.52819		166.58	22.794	13.6835		224.594	29.638	13.1963
	305.339	18.228	5.96976		396	51	12.8788		1761.01	88.274	5.0127		1049.17	80.072	7.63197
	200.185	31.413	15.692		136	30	22.0588		821.622	11.342	1.38044		286.83	41.068	14.3179
	7416.58	148.322	1.99987		1077.05	0	0		472.266	22.921	4.85341		227.949	37.952	16.6493
	4636.42	55.047	1.18727		4112.68	72.38	1.75992		1877.21	24.003	1.27865		250.68	17.888	7.13579
	229.337	18.292	7.97604		1246.58	37.122	2.97792		499.798	32.125	6.4276		4551.52	29.316	0.644093
	3603.15	37.472	1.03998		141.42	11.823	8.3602		837.76	34.159	4.07742		3903.3	33.299	0.853099
	2027.1	56	2.76257		153.277	9.152	5.97089		1020.88	58.665	5.7465
	76.382	5.776	7.56199		176.297	14.104	8.00014		147.84	11.11	7.51488
	151.586	7.454	4.91734		109.55	8.865	8.0922
	576.897	14.099	2.44394
	300.149	18.246	6.07898
	428.982	10.2	2.37772
	62.779	21.27	33.8808
	1530.87	30.514	1.99325
	1350.83	13.065	0.967182
	966.239	27.284	2.82373
	AVE		5.90919		AVE		7.66271		AVE		5.55279		AVE		8.63263

## Sheet: Fig. 2l
						Graph plotted in Prism 9 for Windows 64-bit version 9.0.1 (151)
		Analysis was done on 386 well plate									Analysis was done on 96 well plate
	Sample Name	Target Name	CT	delta CT	average	DD CT	fold change	Average		Sample Name	Target Name	CT	delta CT	average	DD CT	fold change	AVERAGE		Embryo data with two reps average
	KO 1	Arx	23.6705	5.77702		-14.0757	17266.5	19323.7
	KO 1	Arx	23.7321	5.46868		-14.384	21380.8												Ngn3
	KO 1	Arx	35.53	20.1882	19.8527		1													384 well	96 well	average Ngn3 from two runs
	KO 1	Arx	34.5719	19.5172			1												KO 1	1746.79		1746.79		Unpaired t test
	Control 3	Arx	27.848	5.54461		-13.4426	11133.5	8955.91		Control 3	Arx	29.5161	9.77773		-13.7076	13378.2	9724.69		KO 5	2100.64	2209.87	2155.26		P value	0.8842
	Control 3	Arx	27.8938	6.2605		-12.7267	6778.37			Control 3	Arx	30.8575	10.9176		-12.5678	6071.2			KO 11	4237.86	3741.35	3989.61		P value summary	ns
	Control 3	Arx	36.5884	19.879	18.9872		1			Control 3	Arx	40	23.521	23.4853		1			Control 3	3061.26	2247.88	2654.57		Significantly different (P < 0.05)?	No
	Control 3	Arx	35.422	18.0955			1			Control 3	Arx	40	23.4496			1			Control 7	2226.66	3381.89	2804.27		One- or two-tailed P value?	Two-tailed
	KO 5	Arx	24.2249	5.94118		-13.6159	12554	12512.3		KO 5	Arx	24.0582	8.34344		-13.3798	10658.8	7614.53		Control 9	2276.31	3351.93	2814.12		t, df	t=0.1533, df=5
	KO 5	Arx	24.0643	5.95079		-13.6063	12470.7			KO 5	Arx	25.0726	9.56513		-12.1581	4570.27			Control 13	2003.81	1713.95	1858.88
	KO 5	Arx	36.9523	19.557	19.557		1			KO 5	Arx	37.239	21.209	21.7232		1
	KO 5	Arx	36.9523	19.557			1			KO 5	Arx	38.0843	22.2374			1
	Control 7	Arx	23.1699	5.03142		-13.8777	15051.9	13395.5		Control 7	Arx	26.4974	10.9158		-10.1265	1117.84	1229.71		Arx
	Control 7	Arx	22.9511	5.39005		-13.519	11739			Control 7	Arx	25.7915	10.6526		-10.3897	1341.58				384 well	96 well	average	Arx/Ngn3 ratio
	Control 7	Arx	35.402	18.7552	18.9091		1			Control 7	Arx	35.0486	21.0423	21.0423		1			KO 1	19323.7		19323.7	11.0624
	Control 7	Arx	35.4533	19.063			1			Control 7	Arx	40				1			KO 5	12512.3	7614.53	10063.4	4.66925		Unpaired t test
	Control 9	Arx	24.7826	6.95538		-12.4957	5775.39	6103.81		Control 9	Arx	25.1373	11.0033		-13.289	10008.8	11800.2		KO 11	7679.16	91571.5	49625.3	12.4387		P value	0.0241
	Control 9	Arx	24.7213	6.79998		-12.6511	6432.23			Control 9	Arx	25.1747	10.5618		-13.7304	13591.7			Control 3	8955.91	9724.69	9340.3	3.51857		P value summary	*
	Control 9	Arx	36.0516	19.4419	19.4511		1			Control 9	Arx	36.0291	22.5103	24.2922		1			Control 7	13395.5	1229.71	7312.59	2.60766		Significantly different (P < 0.05)?	Yes
	Control 9	Arx	35.7296	19.4603			1			Control 9	Arx	39.8844	26.0741			1			Control 9	6103.81	11800.2	8952.01	3.18111		One- or two-tailed P value?	Two-tailed
	KO 11	Arx	25.2991	6.59827		-12.6844	6582.3	7679.16		KO 11	Arx	24.3961	9.73391		-17.1114	141592	91571.5		Control 13	6670.73	1903.03	4286.88	2.30617		t, df	t=3.197, df=5
	KO 11	Arx	24.7364	6.1833		-13.0993	8776.01			KO 11	Arx	26.4943	11.5027		-15.3426	41551
	KO 11	Arx	35.9537	19.4061	19.2827		1			KO 11	Arx	39.9746	26.7025	26.8453		1
	KO 11	Arx	35.9595	19.1592			1			KO 11	Arx	40	26.9881			1			Pax4
	Control 13	Arx	34.0618	4.55821		-12.7042	6673.2	6670.73		Control 13	Arx	34.3217	9.44577		-10.7832	1762.24	1903.03			384 well	96 well	average	Pax4/Ngn3 ratio
	Control 13	Arx	34.164	4.55927		-12.7031	6668.27			Control 13	Arx	34.0694	9.23191		-10.9971	2043.82			KO 1	8096.68		8096.68	4.63517
	Control 13	Arx	35.4845	17.6147	17.2624		1			Control 13	Arx	35.0169	20.6148	20.229		1			KO 5	20129.5	17382.2	18755.9	8.70237		Unpaired t test
	Control 13	Arx	34.4245	16.91			1			Control 13	Arx	34.4365	19.8431			1			KO 11	14594.2	23867.8	19231	4.82027		P value	0.9407
	KO 1	Pax4	18.7093	0.815815		-12.9474	7898.69	8096.68		Control 3	Pax4	21.8676	2.12928		-14.3611	21043.1	22593.9		Control 3	32929.2	22593.9	27761.6	10.458		P value summary	ns
	KO 1	Pax4	19.0087	0.745245		-13.018	8294.67			Control 3	Pax4	21.8709	1.93093		-14.5594	24144.7			Control 7	8228.02	17346	12787	4.55982		Significantly different (P < 0.05)?	No
	KO 1	Pax4	29.0251	13.6833	13.7632		1			Control 3	Pax4	32.8531	16.3742	16.4903		1			Control 9	15629.6	24654.2	20141.9	7.15745		One- or two-tailed P value?	Two-tailed
	KO 1	Pax4	28.8977	13.8431			1			Control 3	Pax4	33.1569	16.6065			1			Control 13	3461.54	1117.13	2289.33	1.23157		t, df	t=0.07825, df=5
	Control 3	Pax4	21.0514	-1.25197		-15.2962	40236.9	32929.2		KO 5	Pax4	17.4441	1.72939		-14.2028	18856.7	17382.2
	Control 3	Pax4	21.0325	-0.600805		-14.6451	25621.5			KO 5	Pax4	17.4822	1.97474		-13.9574	15907.7
	Control 3	Pax4	30.9521	14.2427	14.0443		1			KO 5	Pax4	31.6741	15.6441	15.9322		1
	Control 3	Pax4	31.1723	13.8458			1			KO 5	Pax4	32.0672	16.2203			1
	KO 5	Pax4	17.4388	-0.844854		-14.68	26249.7	20129.5		Control 7	Pax4	18.1915	2.6099		-14.2758	19836	17346
	KO 5	Pax4	18.1746	0.0610657		-13.7741	14009.3			Control 7	Pax4	18.1659	3.02698		-13.8588	14856
	KO 5	Pax4	31.6282	14.1313	13.8352		1			Control 7	Pax4	30.7499	16.7436	16.8857		1
	KO 5	Pax4	30.9343	13.5391			1			Control 7	Pax4	30.779	17.0279			1
	Control 7	Pax4	17.1367	-1.00178		-13.3388	10360.5	8228.02		Control 9	Pax4	16.983	2.84894		-13.5159	11713.7	24654.2
	Control 7	Pax4	17.3245	-0.236494		-12.5735	6095.5			Control 9	Pax4	15.7795	1.1666		-15.1982	37594.8
	Control 7	Pax4	28.9422	12.2954	12.337		1			Control 9	Pax4	29.7984	16.2797	16.3648		1
	Control 7	Pax4	28.769	12.3787			1			Control 9	Pax4	30.2603	16.45			1
	Control 9	Pax4	16.2927	-1.53444		-13.8425	14689	15629.6		KO 11	Pax4	16.1339	1.47173		-15.0582	34117.8	23867.8
	Control 9	Pax4	16.2131	-1.70829		-14.0163	16570.2			KO 11	Pax4	17.7884	2.79676		-13.7332	13617.9
	Control 9	Pax4	28.4233	11.8136	12.308		1			KO 11	Pax4	29.5973	16.3252	16.53		1
	Control 9	Pax4	29.0718	12.8024			1			KO 11	Pax4	29.7467	16.7347			1
	KO 11	Pax4	17.4185	-1.28236		-14.0516	16980.2	14594.2		Control 13	Pax4	29.6175	4.74157		-10.1381	1126.89	1117.13
	KO 11	Pax4	17.7468	-0.806349		-13.5756	12208.1			Control 13	Pax4	29.6042	4.76679		-10.1129	1107.36
	KO 11	Pax4	29.4122	12.8646	12.7692		1			Control 13	Pax4	29.504	15.102	14.8797		1
	KO 11	Pax4	29.4741	12.6738			1			Control 13	Pax4	29.2509	14.6575			1
	Control 13	Pax4	29.9151	0.411524		-11.6624	3241.36	3461.54		Control 3	Ngn3	24.3329	4.59454		-11.3286	2571.95	2247.88
	Control 13	Pax4	29.8325	0.227745		-11.8462	3681.72			Control 3	Ngn3	24.9534	5.01344		-10.9098	1923.81
	Control 13	Pax4	29.5032	11.6335	12.0739		1			Control 3	Ngn3	31.9424	15.4635	15.9232		1
	Control 13	Pax4	30.0288	12.5144			1			Control 3	Ngn3	32.9333	16.3829			1
	KO 1	Ngn3	17.9617	0.0682716		-10.6232	1577.28	1746.79		KO 5	Ngn3	20.2064	4.49163		-11.108	2207.25	2209.87
	KO 1	Ngn3	18.0508	-0.212624		-10.9041	1916.31			KO 5	Ngn3	19.9957	4.48821		-11.1115	2212.49
	KO 1	Ngn3	26.0474	10.7057	10.6915		1			KO 5	Ngn3	30.7405	14.7105	15.5997		1
	KO 1	Ngn3	25.732	10.6773			1			KO 5	Ngn3	32.3357	16.4888			1
	Control 3	Ngn3	22.1786	-0.124746		-11.8749	3755.74	3061.26		Control 7	Ngn3	20.5194	4.93775		-11.8522	3697.26	3381.89
	Control 3	Ngn3	22.1748	0.54143		-11.2087	2366.78			Control 7	Ngn3	20.3465	5.2076		-11.5824	3066.52
	Control 3	Ngn3	28.6946	11.9852	11.7501		1			Control 7	Ngn3	30.9743	16.968	16.79		1
	Control 3	Ngn3	28.8416	11.5151			1			Control 7	Ngn3	30.3631	16.612			1
	KO 5	Ngn3	18.1129	-0.170801		-11.0339	2096.66	2100.64		Control 9	Ngn3	18.6259	4.49186		-11.6383	3187.71	3351.93
	KO 5	Ngn3	17.9373	-0.176271		-11.0393	2104.63			Control 9	Ngn3	18.9633	4.35038		-11.7798	3516.15
	KO 5	Ngn3	28.3393	10.8423	10.8631		1			Control 9	Ngn3	30.0294	16.5106	16.1302		1
	KO 5	Ngn3	28.2791	10.8839			1			Control 9	Ngn3	29.56	15.7497			1
	Control 7	Ngn3	18.4031	0.264658		-11.3991	2700.64	2226.66		KO 11	Ngn3	19.9957	5.33351		-11.7981	3561.18	3741.35
	Control 7	Ngn3	18.4494	0.888395		-10.7753	1752.68			KO 11	Ngn3	20.1861	5.19444		-11.9372	3921.53
	Control 7	Ngn3	28.3849	11.7381	11.6637		1			KO 11	Ngn3	30.1307	16.8587	17.1316		1
	Control 7	Ngn3	27.9797	11.5894			1			KO 11	Ngn3	30.4166	17.4046			1
	Control 9	Ngn3	18.0461	0.218904		-11.0898	2179.59	2276.31		Control 13	Ngn3	28.3766	3.50063		-10.6616	1619.81	1713.95
	Control 9	Ngn3	18.0176	0.0962296		-11.2125	2373.04			Control 13	Ngn3	28.1794	3.34199		-10.8202	1808.09
	Control 9	Ngn3	27.8678	11.2581	11.3087		1			Control 13	Ngn3	28.6102	14.2082	14.1622
	Control 9	Ngn3	27.6287	11.3594			1			Control 13	Ngn3	28.7097	14.1162
	KO 11	Ngn3	18.8545	0.153711		-12.3101	5078.04	4237.86		Control 3	18s	19.7384
	KO 11	Ngn3	19.2865	0.733437		-11.7303	3397.67			Control 3	18s	21.0281
	KO 11	Ngn3	29.2432	12.6955	12.4638		1			Control 3	18s	16.479
	KO 11	Ngn3	29.0322	12.232			1			Control 3	18s	16.5504
	Control 13	Ngn3	29.1812	-0.322365		-10.6242	1578.37	2003.81		KO 5	18s	15.7147
	Control 13	Ngn3	28.6603	-0.944441		-11.2463	2429.25			KO 5	18s	15.5075
	Control 13	Ngn3	28.1644	10.2946	10.3019		1			KO 5	18s	16.03
	Control 13	Ngn3	27.8236	10.3091			1			KO 5	18s	15.8469
	KO 1	18s	17.8935							Control 7	18s	15.5816
	KO 1	18s	18.2634							Control 7	18s	15.1389
	KO 1	18s	15.3417							Control 7	18s	14.0063
	KO 1	18s	15.0547							Control 7	18s	13.7511
	Control 3	18s	22.3034							Control 9	18s	14.1341
	Control 3	18s	21.6333							Control 9	18s	14.6129
	Control 3	18s	16.7094							Control 9	18s	13.5188
	Control 3	18s	17.3265							Control 9	18s	13.8103
	KO 5	18s	18.2837							KO 11	18s	13.8512
	KO 5	18s	18.1135							KO 11	18s	14.9916
	KO 5	18s	17.4969							KO 11	18s	13.2721
	KO 5	18s	17.3953							KO 11	18s	13.0119
	Control 7	18s	18.1385							Control 13	18s	24.8759
	Control 7	18s	17.561							Control 13	18s	24.8374
	Control 7	18s	16.6468							Control 13	18s	13.849
	Control 7	18s	16.3903							Control 13	18s	14.5934
	Control 9	18s	17.8272
	Control 9	18s	17.9213
	Control 9	18s	16.6097
	Control 9	18s	16.2693
	KO 11	18s	18.7008
	KO 11	18s	18.5531
	KO 11	18s	16.5476
	KO 11	18s	16.8002
	Control 13	18s	29.5036
	Control 13	18s	29.6048
	Control 13	18s	17.8698
	Control 13	18s	17.5145

## Sheet: Fig. 3b, c
	The number of Ngn3+ cells was quantified from confocal images taken from randomly selected pancreatic regions using automatic nuclei counts with IMARIS software (Bitplane).
	Fig. 3b																Fig. 3c
		E13.5					E14.5					E15.5
	Control 1	Ngn3+ cells	Foxa2+ cells	Ngn3+/Foxa2+ (%)		Control 1	Ngn3+ cells	Foxa2+ cells	Ngn3+/Foxa2+ (%)		Control 1	Ngn3+ cells	Foxa2+ cells	Ngn3+/Foxa2+ (%)
		10	211				12	155				25	663						NVF+	NVF-	Total EpCam	NVF+/TotalEpCam+ (%)
		7	225				9	141				14	423					Control 1	3000	1000	4000	75
		13	284				251	2957				25	496					Control 2	10000	2700	12700	78.7402
		21	207				296	2899				69	2604					Control 3	8000	4000	12000	66.6667
		133	1027				7	288				80	2619					Control 4	6000	2696	8696	68.9972
	Sum	184	1954	9.41658			369	3858				167	2990					KO 1	4000	1000	5000	80
	Control 2	Ngn3+ cells	Foxa2+ cells	Ngn3+/Foxa2+ (%)		Sum	944	10298	9.16683			194	3134					KO 2	7300	3000	10300	70.8738
		100	672			Control 2	Ngn3+ cells	Foxa2+ cells	Ngn3+/Foxa2+ (%)			307	3970					KO 3	8000	3000	11000	72.7273
		45	474				280	3658				138	1308					KO 4	8000	4000	12000	66.6667
		67	513				18	441				339	4677
		41	486				656	7711				192	2008
		86	553			Sum	954	11810	8.0779			337	3927
		45	378			Control 3	Ngn3+ cells	Foxa2+ cells	Ngn3+/Foxa2+ (%)		Sum	1887	28819	6.54776			Graph plotted in Prism 9 for Windows 64-bit version 9.0.1 (151)
		21	223				30	544			Control 2	Ngn3+ cells	Foxa2+ cells	Ngn3+/Foxa2+ (%)
	Sum	405	3299	12.2764			10	150				27	561
	Control 3	Ngn3+ cells	Foxa2+ cells	Ngn3+/Foxa2+ (%)			58	715				234	3342				Unpaired t test
		22	361				20	161				158	2218				P value	0.9676
		49	425				51	514				153	1478				P value summary	ns
		2	154				10	173				274	2877				Significantly different (P < 0.05)?	No
		15	316				9	473				248	3550				One- or two-tailed P value?	Two-tailed
		61	559				190	1441				147	2234				t, df	t=0.04230, df=6
		142	886				132	1176				45	1216
	Sum	291	2701	10.7738		Sum	510	5347	9.53806			246	2540
	KO 1	Ngn3+ cells	Foxa2+ cells	Ngn3+/Foxa2+ (%)		KO 1	Ngn3+ cells	Foxa2+ cells	Ngn3+/Foxa2+ (%)			69	2120
		2	243				6	348			Sum	1601	22136	7.23256
		0	103				3	108			Control 3	Ngn3+ cells	Foxa2+ cells	Ngn3+/Foxa2+ (%)
		18	237				2	139				11	252
		71	640				31	929				10	110
		44	289				171	1862				9	121
	Sum	135	1512	8.92857			145	2222				12	269
	KO 2	Ngn3+ cells	Foxa2+ cells	Ngn3+/Foxa2+ (%)			294	3631				13	224
		6	61				184	2101				12	139
		130	1001			Sum	836	11340	7.37213			11	159
	Sum	136	1062	12.806		KO 2	Ngn3+ cells	Foxa2+ cells	Ngn3+/Foxa2+ (%)			5	167
	KO 3	Ngn3+ cells	Foxa2+ cells	Ngn3+/Foxa2+ (%)			1	261				61	181
		34	312				721	5796			Sum	144	1622	8.87793
		161	1310				175	1955			KO 1	Ngn3+ cells	Foxa2+ cells	Ngn3+/Foxa2+ (%)
		87	688				235	2848				140	2295
		24	588				0	190				37	1543
		29	627				170	2211				161	2633
		31	377				71	873				154	2305
		14	269			Sum	1373	14134	9.71416			227	4824
	Sum	380	4171	9.11053		KO 3	Ngn3+ cells	Foxa2+ cells	Ngn3+/Foxa2+ (%)			98	2242
							74	755				520	6644
	Unpaired t test						26	174				260	2827
	P value	0.7383					25	555				161	4526
	P value summary	ns					11	225				70	1477
	Significantly different (P < 0.05)?	No					99	1020				2	392
	One- or two-tailed P value?	Two-tailed					25	226			Sum	1830	31708	5.77141
	t, df	t=0.3582, df=4					81	601			KO 2	Ngn3+ cells	Foxa2+ cells	Ngn3+/Foxa2+ (%)
							27	199				4	273
							284	3418				14	293
							59	1500				189	3131
						Sum	711	8673	8.19786			124	1437
												94	2342
						Unpaired t test						226	4041
						P value	0.5725				Sum	651	11517	5.65251
						P value summary	ns				KO 3	Ngn3+ cells	Foxa2+ cells	Ngn3+/Foxa2+ (%)
						Significantly different (P < 0.05)?	No					7	212
						One- or two-tailed P value?	Two-tailed					33	581
						t, df	t=0.6138, df=4					16	410
												52	586
												33	495
												17	389
												24	443
												7	51
											Sum	189	3167	5.96779
											Unpaired t test
											P value	0.0656
											P value summary	ns
											Significantly different (P < 0.05)?	No
											One- or two-tailed P value?	Two-tailed
											t, df	t=2.517, df=4

## Sheet: Fig. 3e
	Control 1	ChgA+ cells	Total cells	ChgA+/total cells		Control 2	ChgA+ cells	Total cells	ChgA+/total cells		KO 1	ChgA+ cells	Total cells	ChgA+/total cells		KO 3	ChgA+ cells	Total cells	ChgA+/total cells		Graph plotted in Prism 9 for Windows 64-bit version 9.0.1 (151)
	Position 1	73	191	0.382199		Position 1	19	185	0.102703		Position 1	23	148	0.155405		Position 1	83	301	0.275748		Unpaired t test
	Position 2	108	348	0.310345		Position 2	14	163	0.0858896		Position 2	14	133	0.105263		Position 2	61	290	0.210345		P value	0.6563
	Position 3	85	317	0.268139		Position 3	100	341	0.293255		Position 3	24	125	0.192		Position 3	79	221	0.357466		P value summary	ns
	Position 4	73	320	0.228125		Position 4	22	239	0.0920502		Position 4	48	135	0.355556		Position 4	29	165	0.175758		Significantly different (P < 0.05)?	No
	Position 5	123	462	0.266234		Position 5	28	67	0.41791		Position 5	17	118	0.144068		Position 5	43	192	0.223958		One- or two-tailed P value?	Two-tailed
	Position 6	126	354	0.355932		Position 6	103	309	0.333333		Position 6	22	92	0.23913		Position 6	102	292	0.349315		t, df	t=0.4680, df=6
	Position 7	115	441	0.260771		Average			0.220857		Position 7	74	222	0.333333		Position 7	77	174	0.442529
	Position 8	63	372	0.169355							Position 8	33	214	0.154206		Position 8	26	215	0.12093
	Position 9	16	192	0.0833333		Control 4	ChgA+ cells	Total cells	ChgA+/total cells		Average			0.20987		Position 9	122	258	0.472868
	Position 10	11	229	0.0480349		Position 1	31	223	0.139013							Position 10	90	221	0.40724
	Position 11	136	344	0.395349		Position 2	57	243	0.234568		KO 2	ChgA+ cells	Total cells	ChgA+/total cells		Position 11	102	249	0.409639
	Position 12	82	299	0.274247		Position 3	32	117	0.273504		Position 1	153	350	0.437143		Average			0.313254
	Average			0.253505		Position 4	75	223	0.336323		Position 2	62	208	0.298077
						Position 5	40	220	0.181818		Position 3	96	277	0.34657		KO4	ChgA+ cells	Total cells	ChgA+/total cells
	Control 3	ChgA+ cells	Total cells	ChgA+/total cells		Position 6	73	309	0.236246		Position 4	61	270	0.225926		Position 1	32	293	0.109215
	Position 1	60	296	0.202703		Position 7	107	390	0.274359		Position 5	53	255	0.207843		Position 2	62	414	0.149758
	Position 2	181	468	0.386752		Position 8	109	373	0.292225		Position 6	86	278	0.309353		Position 3	74	329	0.224924
	Position 3	55	234	0.235043		Position 9	130	274	0.474453		Position 7	40	255	0.156863		Position 4	56	437	0.128146
	Position 4	81	352	0.230114		Position 10	54	210	0.257143		Position 8	59	204	0.289216		Position 5	84	434	0.193548
	Position 5	65	281	0.231317		Position 11	113	267	0.423221		Position 9	89	313	0.284345		Position 6	66	462	0.142857
	Position 6	20	288	0.0694444		Position 12	94	281	0.33452		Position 10	157	406	0.3867		Position 7	86	434	0.198157
	Position 7	114	331	0.344411		Position 13	111	299	0.371237		Position 11	32	169	0.189349		Position 8	63	351	0.179487
	Position 8	164	441	0.371882		Position 14	60	251	0.239044		Position 12	72	278	0.258993		Position 9	46	337	0.136499
	Position 9	89	281	0.316726		Position 15	132	315	0.419048		Position 13	19	206	0.092233		Average			0.16251
	Position 10	206	431	0.477958		Position 16	139	292	0.476027		Position 14	132	306	0.431373
	Position 11	148	446	0.331839		Position 17	110	325	0.338462		Position 15	83	325	0.255385
	Position 12	135	464	0.290948		Position 18	136	463	0.293737		Position 16	184	223	0.825112
	Position 13	49	380	0.128947		Position 19	99	234	0.423077		Average			0.312155
	Position 14	127	302	0.42053		Position 20	10	107	0.0934579
	Position 15	179	422	0.424171		Position 21	55	186	0.295699
	Position 16	186	420	0.442857		Position 22	127	361	0.351801
	Position 17	86	252	0.34127		Position 23	95	342	0.277778
	Position 18	72	257	0.280156		Position 24	82	309	0.265372
	Position 19	124	478	0.259414		Position 25	42	255	0.164706
	Position 20	76	256	0.296875		Position 26	44	142	0.309859
	Average			0.304168		Average			0.299104

## Sheet: Fig. 3g
	Using Leica LAS-AF software, we counted hormone-expressing cells in pancreatic sections to quantify the α- to β-cell ratio. Insulin was used as beta cell marker and Glucagon was used as alpha cell marker.
	Graph plotted in Prism 9 for Windows 64-bit version 9.0.1 (151)
	E14.5					E15.5					E16.5					E18.5
Control 1	Insulin+ cells	Glucagon+ cells	Gcg+/Ins+		Control 1	Insulin+ cells	Glucagon+ cells	Gcg+/Ins+		Control 1	Insulin+ cells	Glucagon+ cells	Gcg+/Ins+		Control 1	Insulin+ cells	Glucagon+ cells	Gcg+/Ins+
Position 1	14	14			Position 1	11	5			Position 1	26	11			Position 1	12	5
Position 2	11	33			Position 2	46	45			Position 2	29	16			Position 2	18	13
Position 3	5	7			Position 3	48	33			Position 3	15	9			Position 3	34	21
Position 4	2	5			Position 4	48	38			Position 4	15	0			Position 4	12	11
Position 5	14	20			Position 5	25	20			Position 5	48	22			Position 5	30	19
Sum	46	79	1.71739		Position 6	26	8			Position 6	25	13			Position 6	4	2
Control 2	Insulin+ cells	Glucagon+ cells	Gcg+/Ins+		Position 7	19	6			Position 7	35	9			Position 7	5	1
Position 1	12	11			Position 8	56	67			Position 8	22	5			Position 8	13	10
Position 2	5	17			Position 9	35	32			Position 9	7	0			Position 9	39	19
Position 3	8	11			Position 10	19	3			Position 10	8	9			Position 10	57	27
Position 4	12	27			Sum	333	257	0.771772		Position 11	13	11			Position 11	21	15
Position 5	8	26			Control 2	Insulin+ cells	Glucagon+ cells	Gcg+/Ins+		Position 12	20	8			Position 12	17	7
Position 6	6	21			Position 1	49	41			Position 13	12	16			Position 13	11	8
Position 7	4	6			Position 2	35	39			Sum	275	129	0.469091		Sum	273	158	0.578755
Position 8	5	8			Position 3	25	11			Control 2	Insulin+ cells	Glucagon+ cells	Gcg+/Ins+		Control 2	Insulin+ cells	Glucagon+ cells	Gcg+/Ins+
Position 9	14	14			Position 4	32	26			Position 1	12	2			Position 1	22	9
Position 10	12	19			Position 5	49	49			Position 2	2	0			Position 2	46	7
Sum	86	160	1.86047		Position 6	28	6			Position 3	4	1			Position 3	51	25
Control 3	Insulin+ cells	Glucagon+ cells	Gcg+/Ins+		Position 7	54	53			Position 4	13	13			Position 4	26	17
Position 1	10	24			Position 8	36	25			Position 5	43	23			Position 5	50	29
Position 2	16	70			Position 9	45	51			Position 6	17	9			Position 6	64	23
Position 3	4	5			Sum	353	301	0.852691		Position 7	22	9			Position 7	35	19
Position 4	22	57			Control 3	Insulin+ cells	Glucagon+ cells	Gcg+/Ins+		Position 8	69	49			Position 8	96	27
Position 5	16	14			Position 1	14	3			Position 9	19	19			Position 9	76	11
Position 6	3	3			Position 2	7	12			Position 10	8	1			Position 10	40	4
Position 7	3	17			Position 3	46	19			Position 11	9	6			Position 11	27	12
Position 8	2	0			Position 4	19	24			Position 12	24	4			Position 12	79	18
Sum	76	190	2.5		Position 5	18	4			Position 13	10	2			Position 13	9	2
Control 4	Insulin+ cells	Glucagon+ cells	Gcg+/Ins+		Position 6	43	60			Position 14	13	18			Sum	621	203	0.326892
Position 1	5	2			Position 7	22	2			Position 15	19	7			Control 3	Insulin+ cells	Glucagon+ cells	Gcg+/Ins+
Position 2	6	6			Position 8	10	11			Position 16	8	1			Position 1	17	11
Position 3	19	38			Position 9	36	56			Position 17	20	12			Position 2	23	16
Position 4	14	24			Sum	215	191	0.888372		Position 18	31	19			Position 3	30	20
Position 5	3	13			Control 4	Insulin+ cells	Glucagon+ cells	Gcg+/Ins+		Position 19	29	17			Position 4	44	18
Position 6	6	11			Position 1	15	20			Sum	372	212	0.569892		Position 5	49	20
Position 7	9	32			Position 2	21	37			Control 3	Insulin+ cells	Glucagon+ cells	Gcg+/Ins+		Position 6	11	6
Position 8	18	30			Position 3	40	64			Position 1	30	17			Position 7	22	9
Position 9	2	2			Position 4	20	2			Position 2	62	27			Position 8	12	1
Sum	82	158	1.92683		Position 5	23	8			Position 3	8	1			Position 9	25	6
Control 5	Insulin+ cells	Glucagon+ cells	Gcg+/Ins+		Position 6	55	63			Position 4	14	0			Position 10	6	4
Position 1	31	65			Position 7	46	58			Position 5	8	2			Position 11	49	29
Position 2	20	37			Position 8	42	8			Position 6	13	8			Position 12	43	22
Position 3	41	61			Position 9	35	9			Position 7	12	9			Position 13	24	15
Position 4	16	5			Position 10	39	7			Position 8	6	4			Position 14	16	12
Sum	108	168	1.55556		Position 11	15	22			Position 9	36	11			Position 15	25	20
Control 6	Insulin+ cells	Glucagon+ cells	Gcg+/Ins+		Sum	351	298	0.849003		Position 10	10	4			Position 16	27	13
Position 1	13	26			Control 5	Insulin+ cells	Glucagon+ cells	Gcg+/Ins+		Position 11	4	0			Position 17	37	30
Position 2	13	26			Position 1	15	5			Position 12	16	11			Position 18	21	14
Position 3	12	5			Position 2	42	15			Position 13	6	4			Position 19	24	16
Position 4	7	3			Position 3	23	6			Position 14	5	3			Position 20	24	18
Sum	45	60	1.33333		Position 4	48	19			Sum	230	101	0.43913		Position 21	38	19
KO 1	Insulin+ cells	Glucagon+ cells	Gcg+/Ins+		Position 5	9	5			Control 4	Insulin+ cells	Glucagon+ cells	Gcg+/Ins+		Position 22	18	7
Position 1	10	24			Sum	137	50	0.364964		Position 1	5	2			Position 23	51	23
Position 2	7	10			KO 1	Insulin+ cells	Glucagon+ cells	Gcg+/Ins+		Position 2	50	20			Position 24	15	9
Position 3	5	30			Position 1	14	8			Position 3	24	17			Position 25	12	9
Position 4	4	14			Position 2	22	22			Position 4	43	17			Position 26	18	14
Position 5	2	21			Position 3	26	55			Position 5	41	17			Position 27	22	5
Position 6	6	5			Position 4	39	65			Position 6	53	20			Position 28	34	16
Position 7	1	4			Position 5	45	74			Position 7	26	7			Position 29	11	6
Position 8	5	57			Position 6	20	15			Position 8	18	13			Sum	748	408	0.545455
Position 9	11	31			Position 7	30	52			Position 9	54	21			Control 4	Insulin+ cells	Glucagon+ cells	Gcg+/Ins+
Position 10	3	7			Position 8	14	26			Position 10	101	43			Position 1	23	10
Sum	54	203	3.75926		Position 9	18	3			Position 11	71	36			Position 2	36	16
KO 2	Insulin+ cells	Glucagon+ cells	Gcg+/Ins+		Position 10	26	69			Position 12	20	18			Position 3	37	21
Position 1	11	28			Position 11	35	94			Position 13	54	21			Position 4	24	17
Position 2	17	50			Sum	289	483	1.67128		Position 14	64	22			Position 5	42	14
Position 3	17	8			KO 2	Insulin+ cells	Glucagon+ cells	Gcg+/Ins+		Position 15	35	22			Position 6	14	1
Sum	45	86	1.91111		Position 1	49	13			Position 16	15	5			Position 7	10	3
KO 3	Insulin+ cells	Glucagon+ cells	Gcg+/Ins+		Position 2	19	9			Position 17	30	14			Position 8	51	9
Position 1	5	12			Position 3	36	66			Sum	704	315	0.447443		Position 9	32	5
Position 2	5	11			Position 4	24	28			KO 1	Insulin+ cells	Glucagon+ cells	Gcg+/Ins+		Position 10	65	20
Position 3	0	3			Position 5	17	25			Position 1	23	25			Position 11	21	1
Position 4	9	27			Position 6	35	28			Position 2	16	1			Position 12	40	10
Position 5	9	29			Position 7	11	5			Position 3	5	0			Position 13	55	24
Position 6	7	17			Position 8	30	23			Position 4	24	0			Position 14	25	12
Position 7	6	27			Position 9	43	71			Position 5	29	0			Position 15	36	17
Position 8	5	36			Position 10	36	66			Position 6	43	53			Position 16	34	14
Position 9	5	17			Position 11	28	34			Position 7	19	23			Position 17	11	4
Sum	51	179	3.5098		Position 12	53	43			Position 8	37	35			Position 18	10	3
					Position 13	13	19			Position 9	44	38			Sum	566	201	0.355124
Unpaired t test					Sum	394	430	1.09137		Position 10	51	33			Control 5	Insulin+ cells	Glucagon+ cells	Gcg+/Ins+
P value	0.0273				KO 3	Insulin+ cells	Glucagon+ cells	Gcg+/Ins+		Position 11	39	39			Position 1	7	0
P value summary	*				Position 1	48	36			Position 12	48	29			Position 2	21	3
Significantly different (P < 0.05)?	Yes				Position 2	38	35			Position 13	33	25			Position 3	8	3
One- or two-tailed P value?	Two-tailed				Position 3	18	12			Position 14	12	2			Position 4	33	13
t, df	t=2.781, df=7				Position 4	30	41			Position 15	77	31			Position 5	42	10
					Position 5	14	23			Position 16	35	8			Position 6	14	6
					Position 6	14	10			Position 17	102	102			Position 7	26	9
					Position 7	6	4			Position 18	55	77			Position 8	10	4
					Position 8	12	5			Position 19	67	108			Position 9	9	2
					Position 9	12	8			Position 20	40	57			Position 10	7	5
					Position 10	6	5			Sum	799	686	0.858573		Position 11	33	23
					Sum	198	179	0.90404		KO 2	Insulin+ cells	Glucagon+ cells	Gcg+/Ins+		Position 12	19	5
					KO 4	Insulin+ cells	Glucagon+ cells	Gcg+/Ins+		Position 1	46	48			Position 13	6	4
					Position 1	16	18			Position 2	54	58			Position 14	17	3
					Position 2	5	9			Position 3	54	57			Position 15	20	8
					Position 3	10	8			Position 4	21	14			Position 16	20	14
					Position 4	7	12			Position 5	28	18			Position 17	33	22
					Position 5	20	25			Position 6	100	51			Position 18	36	15
					Position 6	14	8			Position 7	65	55			Position 19	112	56
					Position 7	31	34			Position 8	42	21			Position 20	68	35
					Sum	103	114	1.1068		Position 9	21	15			Position 21	57	29
										Position 10	20	15			Position 22	62	34
										Position 11	88	63			Position 23	111	46
					Unpaired t test					Position 12	63	48			Position 24	156	52
					P value	0.0438				Position 13	33	17			Position 25	84	46
					P value summary	*				Position 14	28	19			Position 26	28	38
					Significantly different (P < 0.05)?	Yes				Position 15	18	11			Position 27	42	32
					One- or two-tailed P value?	Two-tailed				Position 16	37	8			Sum	1081	517	0.478261
					t, df	t=2.455, df=7				Sum	718	518	0.721448		KO 1	Insulin+ cells	Glucagon+ cells	Gcg+/Ins+
										KO 3	Insulin+ cells	Glucagon+ cells	Gcg+/Ins+		Position 1	4	6
										Position 1	29	20			Position 2	10	9
										Position 2	24	28			Position 3	23	26
										Position 3	20	21			Position 4	6	4
										Position 4	22	13			Position 5	12	4
										Position 5	33	18			Position 6	18	7
										Position 6	85	70			Position 7	11	7
										Position 7	46	63			Sum	84	63	0.75
										Position 8	63	59			KO 2	Insulin+ cells	Glucagon+ cells	Gcg+/Ins+
										Position 9	86	92			Position 1	37	15
										Position 10	61	34			Position 2	25	9
										Position 11	64	82			Position 3	17	9
										Position 12	50	36			Position 4	27	7
										Position 13	46	64			Position 5	21	12
										Position 14	42	26			Position 6	14	13
										Position 15	15	4			Position 7	13	15
										Sum	686	630	0.918367		Position 8	49	65
															Position 9	42	44
										Unpaired t test					Position 10	67	59
										P value	0.0021				Position 11	18	1
										P value summary	**				Position 12	30	20
										Significantly different (P < 0.05)?	Yes				Position 13	18	17
										One- or two-tailed P value?	Two-tailed				Position 14	20	13
										t, df	t=5.815, df=5				Position 15	13	6
															Position 16	50	63
															Position 17	18	14
															Position 18	42	34
															Sum	521	416	0.798464
															KO 3	Insulin+ cells	Glucagon+ cells	Gcg+/Ins+
															Position 1	49	17
															Position 2	48	16
															Position 3	32	17
															Position 4	40	31
															Position 5	30	8
															Position 6	20	13
															Position 7	32	16
															Position 8	20	8
															Position 9	24	12
															Position 10	16	10
															Position 11	40	38
															Position 12	43	33
															Position 13	59	69
															Position 14	79	68
															Position 15	61	39
															Sum	593	395	0.666105
															Unpaired t test
															P value	0.0082
															P value summary	**
															Significantly different (P < 0.05)?	Yes
															One- or two-tailed P value?	Two-tailed
															t, df	t=3.872, df=6

## Sheet: Fig. 3i, j
	Using Leica LAS-AF software, we counted hormone-expressing cells in pancreatic sections to quantify the α- to β-cell ratio. Insulin or Nkx6-1 high were used as beta cell marker and Glucagon was used as alpha cell marker.
			Fig. 3i									Fig. 3j
Control 1	Nkx6-1 high cells	Glucagon+ cells	Gcg+/Nkx6-1 high	CKO 1	Nkx6-1 high cells	Glucagon+ cells	Gcg+/Nkx6-1 high		Control 1	Insulin+ cells	Glucagon+ cells	Gcg+/Ins+	CKO 1	Insulin+ cells	Glucagon+ cells	Gcg+/Ins+
Position 1	80	13		Position 1	75	43			Position 1	17	3		Position 1	35	21
Position 2	40	9		Position 2	86	52			Position 2	51	24		Position 2	30	14
Position 3	62	25		Position 3	64	32			Position 3	108	58		Position 3	28	16
Position 4	61	5		Position 4	88	49			Position 4	96	46		Position 4	32	5
Position 5	22	4		Position 5	85	47			Position 5	83	46		Position 5	66	36
Position 6	73	30		Position 6	46	29			Position 6	34	12		Position 6	46	27
Position 7	105	10		Position 7	14	1			Position 7	65	12		Position 7	30	19
Position 8	39	20		Position 8	81	73			Position 8	73	12		Position 8	72	26
Position 9	51	5		Position 9	89	59			Position 9	56	20		Sum	339	164	0.483776
Position 10	56	13		Position 10	87	50			Position 10	64	12		CKO 2	Insulin+ cells	Glucagon+ cells	Gcg+/Ins+
Position 11	32	4		Position 11	80	73			Sum	647	245	0.378671	Position 1	78	14
Position 12	24	4		Position 12	107	50			Control 2	Insulin+ cells	Glucagon+ cells	Gcg+/Ins+	Position 2	58	32
Position 13	30	0		Position 13	18	6			Position 1	99	24		Position 3	127	61
Sum	675	142	0.21037	Position 14	19	6			Position 2	95	36		Position 4	47	18
Control 2	Nkx6-1 high cells	Glucagon+ cells	Gcg+/Nkx6-1 high	Position 15	61	47			Position 3	64	24		Position 5	34	6
Position 1	31	45		Position 16	82	45			Position 4	75	47		Position 6	25	11
Position 2	49	41		Position 17	22	12			Position 5	45	18		Position 7	94	31
Position 3	34	26		Position 18	78	43			Position 6	120	29		Position 8	34	18
Position 4	91	28		Position 19	37	31			Position 7	34	19		Position 9	73	9
Position 5	14	4		Position 20	16	6			Position 8	57	16		Position 10	68	14
Position 6	30	12		Position 21	67	30			Position 9	36	6		Sum	638	214	0.335423
Position 7	14	0		Position 22	40	22			Position 10	31	12		CKO 3	Insulin+ cells	Glucagon+ cells	Gcg+/Ins+
Position 8	13	3		Position 23	33	17			Position 11	78	18		Position 1	16	4
Position 9	66	24		Position 24	33	23			Position 12	143	44		Position 2	28	6
Position 10	58	24		Position 25	27	10			Position 13	105	41		Position 3	42	17
Position 11	61	12		Sum	1435	856	0.596516		Position 14	80	36		Position 4	28	6
Position 12	39	9		CKO 2	Insulin+ cells	Glucagon+ cells	Gcg+/Ins+		Position 15	59	28		Position 5	19	6
Position 13	26	11		Position 1	7	3			Sum	1121	398	0.35504	Position 6	30	6
Position 14	10	4		Position 2	33	15			Control 3	Insulin+ cells	Glucagon+ cells	Gcg+/Ins+	Position 7	102	22
Position 15	79	22		Position 3	32	13			Position 1	156	52		Position 8	87	11
Position 16	42	21		Position 4	24	20			Position 2	96	43		Position 9	31	11
Sum	657	286	0.435312	Position 5	40	9			Position 3	54	30		Position 10	16	3
Control 3	Insulin+ cells	Glucagon+ cells	Gcg+/Ins+	Position 6	43	21			Position 4	72	35		Position 11	30	12
Position 1	34	7		Position 7	14	4			Position 5	84	18		Position 12	33	16
Position 2	77	17		Sum	193	85	0.440415		Position 6	30	13		Position 13	40	28
Position 3	36	4		CKO 3	Insulin+ cells	Glucagon+ cells	Gcg+/Ins+		Position 7	152	25		Sum	502	148	0.294821
Position 4	104	20		Position 1	12	5			Position 8	31	19		CKO 4	Insulin+ cells	Glucagon+ cells	Gcg+/Ins+
Position 5	14	11		Position 2	5	12			Position 9	91	35		Position 1	40	13
Position 6	80	18		Position 3	7	5			Position 10	86	43		Position 2	110	50
Position 7	62	22		Position 4	15	14			Sum	852	313	0.367371	Position 3	26	10
Position 8	86	21		Position 5	22	19							Position 4	49	11
Position 9	54	8		Position 6	25	10							Position 5	21	11
Position 10	71	8		Position 7	86	47							Position 6	47	14
Position 11	22	6		Position 8	61	28				Unpaired t test			Position 7	55	13
Position 12	50	2		Sum	233	140	0.600858			P value	0.9923		Position 8	23	8
Position 13	51	6		CKO 4	Insulin+ cells	Glucagon+ cells	Gcg+/Ins+			P value summary	ns		Position 9	25	11
Position 14	83	19		Position 1	34	9				Significantly different (P < 0.05)?	No		Sum	396	141	0.356061
Sum	824	169	0.205097	Position 2	41	18				One- or two-tailed P value?	Two-tailed
				Position 3	14	10				t, df	t=0.01014, df=5
				Position 4	40	19
Unpaired t test				Position 5	45	26
P value	0.0374			Position 6	26	1				Graph plotted in Prism 9 for Windows 64-bit version 9.0.1 (151)
P value summary	*			Position 7	10	9
Significantly different (P < 0.05)?	Yes			Sum	210	92	0.438095
One- or two-tailed P value?	Two-tailed
t, df	t=2.814, df=5

## Sheet: Fig. 4e
			The apical localization of Syt13 was determined by dividing the signal intensity of the recombinant Syt13 protein variants at the apical domain by the total cytosolic signal.The analysis was conducted using LAS-AF software.
			Each value is the ratio of total signal of Syt13-fusion protein at the apical domain of a polarized epithelial cyst to the total cytosolic signal of Syt13-fusion protein
			For each epithelial cyst the average of several single cells per cyst has been calculated
			Exp. 1					Exp. 2					Exp. 3					Exp. 4
			Syt13-TAP	Syt13-∆C2A-TAP	Syt13-∆C2B-TAP			Syt13-TAP	Syt13-∆C2A-TAP	Syt13-∆C2B-TAP			Syt13-TAP	Syt13-∆C2A-TAP	Syt13-∆C2B-TAP			Syt13-TAP	Syt13-∆C2A-TAP	Syt13-∆C2B-TAP
			0.74	0.33	0.25			0.78	0.45	0.41			0.9	0.29	0.33			0.57	0.32	0.25
			1	0.32	0.31			0.72	0.28	0.18			0.59	0.39	0.37			0.89	0.44	0.26
			0.6	0.41	0.35			0.76	0.31	0.38			0.58	0.56	0.37			0.64	0.39	0.38
			0.84	0.29	0.27			0.87	0.37	0.49			0.64	0.37	0.42			0.65	0.54	0.4
			0.71		0.22			0.91	0.23	0.36			0.6	0.31	0.39			0.62	0.38	0.22
									0.37	0.39			0.83	0.4	0.3			0.8	0.26	0.22
													0.63	0.36	0.4			0.63	0.34	0.35
													0.59	0.49	0.28			0.55	0.2	0.33
													0.88	0.46	0.29			0.65	0.39	0.28
													0.78	0.32	0.38			0.5	0.39
													1.2		0.32			0.68	0.29
															0.32				0.32
		AVE	0.778	0.3375	0.28			0.808	0.335	0.368333			0.747273	0.395	0.3475			0.652727	0.355	0.298889
								FINAL ANALYSIS
									Exp. 1	Exp. 2	Exp. 3	Exp. 4
								Syt13-TAP	0.778	0.808	0.747273	0.652727
								Syt13-∆C2A-TAP	0.3375	0.335	0.395	0.355
								Syt13-∆C2B-TAP	0.28	0.368333	0.3475	0.298889
							Graph plotted in Prism 9 for Windows 64-bit version 9.0.1 (151)
							Tukey's multiple comparisons test	Mean Diff.	95.00% CI of diff.	Below threshold?	Summary	Adjusted P Value
							Syt13-TAP vs. Syt13-ΔC2A-TAP	0.3909	0.2934 to 0.4884	Yes	****	<0.0001
							Syt13-TAP vs. Syt13-ΔC2B-TAP	0.4228	0.3253 to 0.5203	Yes	****	<0.0001
							Syt13-ΔC2A-TAP vs. Syt13-ΔC2B-TAP	0.03195	-0.06554 to 0.1294	No	ns	0.6004

## Sheet: Fig. 4k
		The analysis was conducted using LAS-AF software.
		Each value is a signal intensity (arb. units) and obtained from a single egressing endocrine cell.
		Syt13 signal					aPKC signal
		Proximal half	Distal half	Distal to Proximal Ratio			Proximal half	Distal half	Distal to Proximal Ratio
	Exp. 1	24.2	24.5	1.0124		Exp. 1	29.4	37.6	1.27891
		23.7	25.7	1.08439			23.5	32.4	1.37872
		29.1	43.7	1.50172			24.9	39.5	1.58635
		24.4	31.6	1.29508			33.2	38.9	1.17169
		17.9	43.6	2.43575			38.7	50.7	1.31008
		18.5	45.7	2.47027			15.7	46.9	2.98726
		27.7	40.5	1.46209			16	29	1.8125
		27.4	31.9	1.16423			38.5	49.5	1.28571
		29.8	60.7	2.03691			28.6	25.3	0.884615
		32.3	48.3	1.49536			33	38.1	1.15455
		34.7	48.8	1.40634			29.6	53.3	1.80068
		14.6	24.5	1.67808			29.2	34.4	1.17808
		26.8	51.8	1.93284			22.7	60	2.64317
	Exp. 2	48	72.5	1.51042		Exp. 2	64.9	92.6	1.42681
		44.6	57.4	1.287			58	52.5	0.905172
		29.2	29.2	1			42.9	64.5	1.5035
		28.1	71.6	2.54804			22.2	53.4	2.40541
		52.7	119	2.25806			35.8	87.8	2.45251
		32.1	72.9	2.27103			41.5	59.5	1.43373
		40.7	100.1	2.45946			62.8	117.7	1.8742
		21.8	30.6	1.40367			41.6	84.6	2.03365
		55.6	70.29	1.26421			26.3	49.6	1.88593
		30.7	67.55	2.20033			31.5	42.4	1.34603
		28.4	43.8	1.54225			26	48	1.84615
							33.4	50.6	1.51497
	Exp. 3	34.7	55.5	1.59942			48.7	65.7	1.34908
		25.8	50.7	1.96512			31.3	92	2.9393
		33.7	60.2	1.78635			40.6	96.5	2.37685
		26.3	62.6	2.38023			41.3	81.8	1.98063
		25.6	51	1.99219
		28.7	48.5	1.6899		Exp. 3	24.3	57.9	2.38272
		37.5	108	2.88			35.4	41.8	1.18079
		29	57.7	1.98966			24.6	34.7	1.41057
		37.4	84	2.24599
		53.7	75	1.39665		Exp. 4	48.5	90.6	1.86804
		37.4	60.7	1.62299			16.2	31	1.91358
		33	56.6	1.71515			26.7	35.1	1.31461
		62.6	98.9	1.57987			24.3	47.4	1.95062
							13	37	2.84615
	Exp. 4	29.9	63	2.10702			19.4	23	1.18557
		19.8	38	1.91919
		28.3	70.5	2.49117
		48.5	62.4	1.2866
		14.9	35.4	2.37584			Graph plotted in Prism 9 for Windows 64-bit version 9.0.1 (151)
		22	42	1.90909
							Unpaired t test
	Exp. 5	95.8	121.7	1.27035			P value	0.9646
		73.4	113.4	1.54496			P value summary	ns
		78.9	95	1.20406			Significantly different (P < 0.05)?	No
		47.8	69.9	1.46234			One- or two-tailed P value?	Two-tailed
		65.5	105.9	1.61679			t, df	t=0.04452, df=90
		34.6	43	1.24277
		36	58.7	1.63056
		39	72	1.84615
		68	95	1.39706
		83	65	0.783133
		63.9	101.8	1.59311

[truncated: 15 more sheets: Fig. 4l, Fig. 4m; Supp. Fig 6b,c, Fig. 4o, Fig. 5e,f,h,i, Fig. 5k, Fig. 5l, Fig. 6d, Fig. 6e, Fig. 6j, Fig. 6l, Fig. 6m, Supp. Fig. 1i, Supp. Fig. 7c,d,e, Supp. Fig. 9g, Supp. Fig. 9j]
